# Supplementary material for: SAC1 degrades its lipid substrate PtdIns4P in the endoplasmic reticulum to maintain a steep chemical gradient with donor membranes
Source: eLife. 2018 Feb 20;7:e35588. doi: 10.7554/eLife.35588 (PMC5829913; doi:10.7554/eLife.35588)
Supplement: Figure 1—source data 1. [file elife-35588-fig1-data1.csv]

Ctrl	Sac1ΔTMD	Sac1ΔTMD/C389S
1.19196096	0.863597526	1.551319296
1.042172836	0.843991458	1.668065518
1.283552494	0.991923412	1.284431334
1.392755984	1.459592028	1.266592122
1.361717974	0.904494832	1.354910396
1.305659707	0.978532412	1.465827155
1.434081082	0.962202511	1.430861922
1.183482959	0.831488733	1.394092223
1.106323085	1.161070967	1.506099154
1.160839298	1.080741408	1.376160039
1.21659295	0.939940644	1.245499931
1.316099606	1.076756694	1.357464623
1.315102867	1.064286162	2.259372032
1.235377684	1.022792769	1.638940575
1.607719832	1.17710491	1.290946371
1.471419155	0.958529426	1.478972569
1.186236208	0.897320058	1.198003015
1.341395003	1.102803161	1.293606702
1.555717379	1.087965703	1.427470931
1.241988046	1.440479683	1.262652948
1.234059209	1.34159691	1.509179079
1.188506395	1.008484659	1.732379988
1.135226848	1.212483649	1.595155163
1.433418041	1.179033318	1.428340958
1.368748362	1.173862272	1.445269157
1.451516067	1.132789602	1.429127607
1.305129428	0.701346951	1.532726173
1.294969495	1.153755395	1.40888849
1.440152469	1.140808859	1.606243289
1.360440297	1.11305176	1.385021332
0.906696194	1.190608044	1.052222096
1.136040075	1.082049716	1.23940715
1.597347289	0.871018994	1.289433719
1.115520771	0.86824965	1.543000916
1.395903695	1.255584541	1.329476897
1.36901473	1.703860914	1.498571918
1.299908731	0.866225821	1.197921424
1.664870877	1.01102269	1.130671635
1.233684025	0.873870072	1.040896461
1.251625788	1.300465617	1.179628384
1.198836421	1.030036869	1.234032417
1.245738045	1.537271558	1.363756372
1.22094208	1.11835037	1.362402161
1.411729183	1.061030419	1.363365402
1.452856769	1.073947979	1.369057849
1.552314635	1.070847084	1.161129565
1.358094953	1.03258794	1.34371426
1.322738931	1.165078908	1.246424789
1.210785137	1.095513073	1.340590467
0.971225069	1.209236989	1.116561538
1.378927466	0.990363918	1.355531565
1.310889458	1.115867901	1.122200483
1.657780465	1.23398972	1.352924841
1.309663101	1.098783686	1.205686332
1.310508563	0.997309321	1.49905382
1.225616818	1.109931627	1.625306561
1.831704831	0.956139948	1.439348638
1.173388486	1.087625732	1.169864091
1.238713664	1.171927128	1.445454024
1.271458748	1.185815014	1.562100217
1.168456759	1.037607979	1.015777959
1.038348081	1.095273074	1.455218795
1.378674001	1.429370893	1.429163346
1.362622901	1.04727852	1.748209537
1.463481439	1.186967529	1.24545469
1.715256289	0.912389748	1.074274393
1.239088503	1.399945085	1.142998454
1.196397495	1.235296494	1.412124451
1.159629641	1.182191976	1.109890464
1.614566073	1.046280512	1.620996581
1.488170157	1.930192706	1.209089711
1.237638206	1.051753001	1.399365188
1.72006016	1.152280657	1.460624403
1.478916123	1.202309695	1.553212911
1.151999914	1.263972011	1.29579192
1.725460322	1.44852417	1.473564794
1.296868027	1.796672169	1.444310744
1.172442665	1.042766444	1.583641819
1.53673856	1.061812405	1.483298684
1.223392203	0.995138014	1.509055226
1.332483853	1.074958914	1.48007708
1.6290996	1.213889163	1.455340839
1.131396475	1.246006937	1.290693135
1.196329186	1.277750506	1.579993479
1.319313192	0.955796742	1.262373275
1.751524388	0.948590014	1.248936851
1.15442846	1.256472928	1.601257312
1.284068831	0.969513163	1.329852941
1.119832158	0.942398595	1.718638943
1.278352208	1.038961103	1.418403006
