# Supplementary material for: SAC1 degrades its lipid substrate PtdIns4P in the endoplasmic reticulum to maintain a steep chemical gradient with donor membranes
Source: eLife. 2018 Feb 20;7:e35588. doi: 10.7554/eLife.35588 (PMC5829913; doi:10.7554/eLife.35588)
Supplement: Figure 1—source data 2. [file elife-35588-fig1-data2.csv]

	Control	Control	Control	Control	Control	Control	Control	Control	Control	Control	Control	Control	Control	Control	Control	Control	Control	Control	Control	Control	Control	Control	Control	Control	Control	Control	Control	Control	Control	Control	Control	Control	Control	Control	Control	Control	Control	Control	Control	Control	Control	Control	Control	Control	Control	bpV(HOpic)	bpV(HOpic)	bpV(HOpic)	bpV(HOpic)
-2	-0.00199999999999978	0.004	-0.026	0.00399999999999978	-0.03	0.012	-0.00199999999999978	-0.02	-0.018	-0.052	-0.002	0.01	-0.0720000000000001	-0.0119999999999998	0.004	-0.0700000000000001	-0.004	-0.0339999999999999	-0.036	-0.0259999999999999	-0.032	0.0360000000000003	0.0400000000000003	-0.022	-0.018	0.024	0.00600000000000001	0.00999999999999979	-0.00600000000000001	0.01	-0.002	-0.018	-0.00599999999999978	0.002	-0.0151999999999999	-0.00659999999999994	-0.00639999999999996	-0.0172000000000001	-0.00480000000000014	0.00919999999999987	-0.00480000000000014	-0.00600000000000001	-0.00299999999999989	-0.0178		0.00800000000000023	-0.00600000000000001	-0.012	-0.0140000000000001
-1.5	0.00800000000000023	0.014	-0.016	0.00399999999999978	0	0.002	-0.0319999999999998	-0.01	0.012	-0.022	-0.002	0	-0.0220000000000001	-0.00199999999999978	-0.00599999999999978	-0.03	0.00599999999999978	-0.0139999999999999	-0.026	0.0340000000000001	-0.012	-0.0239999999999998	-0.00999999999999979	-0.022	0.012	-0.016	-0.004	0.00999999999999979	-0.00600000000000001	-0.01	0.00800000000000001	0.002	-0.0259999999999998	-0.00800000000000001	-0.0102	-0.0115999999999998	-0.00639999999999996	-0.0072000000000001	0.00119999999999987	0.0211999999999999	0.00119999999999987	-0.004	0.002	-0.0147999999999999		-0.0119999999999998	0.004	-0.012	-0.00400000000000011
-1	0.00800000000000023	-0.00600000000000001	-0.00600000000000001	-0.036	0	0.012	-0.00199999999999978	0.01	-0.028	0.018	0.00800000000000001	0	0.0079999999999999	-0.00199999999999978	-0.00599999999999978	0.01	0.0159999999999998	0.00600000000000012	0.014	0.0140000000000001	-0.002	0.00600000000000023	-0.0199999999999998	0.00800000000000001	-0.00800000000000001	-0.00600000000000001	0.00600000000000001	0.00999999999999979	0.004	0	-0.002	0.002	0.0140000000000002	-0.00800000000000001	0.00380000000000003	0.00640000000000018	0.00560000000000005	0.00279999999999991	-0.00980000000000003	-0.00880000000000014	0.000199999999999756	0	0.00900000000000012	-0.00380000000000003		-0.00199999999999978	-0.00600000000000001	-0.002	-0.00400000000000011
-0.5	-0.00199999999999978	-0.016	0.014	-0.0160000000000002	0.02	-0.0179999999999998	-0.00199999999999978	0.01	0.032	0.00800000000000001	-0.022	-0.01	0.0379999999999999	0.00800000000000023	-0.00599999999999978	0.04	-0.004	0.00600000000000012	0.024	-0.0159999999999999	0.00800000000000001	-0.0239999999999998	-0.0199999999999998	0.00800000000000001	0.002	0.004	-0.004	-0.0100000000000002	0.004	0	-0.002	0.012	0.0140000000000002	0.002	0.00180000000000002	-0.000599999999999934	0.00259999999999994	0.00679999999999992	0.00319999999999987	-0.0108000000000001	-0.00780000000000025	0.004	0.00100000000000011	0.0312000000000001		0.0180000000000002	0.004	0.00800000000000001	-0.00400000000000011
0	-0.0119999999999998	0.004	0.034	0.0439999999999998	0.01	-0.00800000000000001	0.0380000000000003	0.01	0.002	0.048	0.018	0	0.0479999999999999	0.00800000000000023	0.014	0.05	-0.014	0.0360000000000001	0.024	-0.00599999999999989	0.038	0.00600000000000023	0.0100000000000002	0.028	0.012	-0.00600000000000001	-0.004	-0.0200000000000002	0.004	0	-0.002	0.002	0.00400000000000023	0.012	0.0198	0.0124000000000002	0.00459999999999994	0.0147999999999999	0.0102	-0.0108000000000001	0.0111999999999999	0.00600000000000001	-0.0089999999999999	0.00520000000000009		-0.0119999999999998	0.004	0.018	0.0259999999999999
0.5	-0.00199999999999978	0.014	0.034	0.0439999999999998	0.04	-0.0379999999999998	0.0280000000000002	0.02	-0.018	0.018	-0.032	0.01	0.0679999999999998	0.00800000000000023	0.024	0.02	0.00599999999999978	0.046	0.034	-0.0459999999999998	0.0479999999999998	-0.0239999999999998	-0.00999999999999979	0.028	-0.018	-0.0660000000000001	-0.024	-0.0100000000000002	-0.00600000000000001	-0.02	-0.002	0.022	-0.0159999999999998	0.032	0.00380000000000003	0.00740000000000007	-0.0284	0.0127999999999999	0.00219999999999998	-0.00280000000000014	-0.00780000000000025	-0.02	-0.0169999999999999	-0.00980000000000003		0.0380000000000003	-0.026	0.018	-0.00400000000000011
1	-0.00199999999999978	0.024	0.034	0.0839999999999999	0.05	-0.0179999999999998	0.0180000000000002	0.02	-0.00800000000000001	0.0580000000000001	-0.022	0	0.0679999999999998	0.0180000000000002	0.034	0.01	-0.014	0.00600000000000012	0.0439999999999998	-0.0259999999999999	0.0479999999999998	-0.0239999999999998	-0.0199999999999998	0.028	-0.00800000000000001	-0.0760000000000001	-0.024	-0.0100000000000002	0.004	-0.01	-0.002	0.002	-0.00599999999999978	0.012	0.0227999999999999	-0.0105999999999999	-0.0114000000000001	0.0137999999999998	0.0111999999999999	0.0342	0.00719999999999987	0.00499999999999989	0.00300000000000011	-0.0187999999999999		0.0580000000000003	0.0839999999999999	0.0679999999999998	0.0159999999999999
1.5	0.00800000000000023	0.004	0.0439999999999998	0.0939999999999999	0.03	-0.00800000000000001	0.0180000000000002	0.04	-0.00800000000000001	-0.002	-0.012	0.02	0.0879999999999999	0.0480000000000003	0.034	0.03	0.0259999999999998	0.00600000000000012	0.0439999999999998	-0.0159999999999999	0.0779999999999998	-0.0139999999999998	0.0100000000000002	0.0780000000000001	0.042	-0.056	-0.044	0.0199999999999998	0.014	0.03	0.018	0.012	-0.0159999999999998	0.002	0.0218	0.0284000000000002	-0.000399999999999956	0.0177999999999998	0.00619999999999998	-0.0198	-0.00280000000000014	0.0149999999999999	0.02	-0.0107999999999999		0.0680000000000003	0.134	0.0579999999999998	0.0259999999999999
2	0.0380000000000003	-0.00600000000000001	0.0639999999999998	0.0839999999999999	0.01	-0.108	-0.0119999999999998	0.02	-0.018	0.028	-0.022	0.02	0.0779999999999998	0.0380000000000003	0.034	0.03	0.00599999999999978	-0.00399999999999989	0.034	-0.0159999999999999	0.0679999999999998	0.00600000000000023	0.0300000000000002	0.0780000000000001	0.042	-0.0760000000000001	-0.014	0.0199999999999998	0.004	0	0.018	0.022	-0.00599999999999978	0.002	0.0247999999999999	0.0294000000000001	0.00760000000000005	0.0367999999999999	0.00819999999999999	-0.0248000000000002	0.00419999999999976	0.016	0.0130000000000001	0.0152000000000001		0.0480000000000003	0.124	0.0579999999999998	0.0359999999999999
2.5	0.0280000000000002	0.024	0.0939999999999999	0.0739999999999998	0.02	-0.108	-0.0119999999999998	0.02	-0.00800000000000001	0.028	0.00800000000000001	0.01	0.0679999999999998	0.0380000000000003	0.054	0.01	0.0359999999999998	0.0160000000000001	0.024	0.0240000000000001	0.0579999999999998	0.0260000000000002	0.0200000000000002	0.0880000000000001	0.052	-0.126	-0.054	-2.22044604925031e-016	0.014	0.02	0.018	0.002	0.0140000000000002	0.022	0.0378000000000001	0.0534000000000001	0.0206	0.0568	0.0251999999999999	0.000199999999999978	0.00219999999999976	0.0269999999999999	0.0450000000000002	0.0362		0.0780000000000003	0.164	0.0779999999999998	0.0159999999999999
3	0.0280000000000002	0.044	0.0739999999999998	0.0739999999999998	0.01	-0.108	-0.0119999999999998	0.02	0.002	0.018	-0.012	0.01	0.0779999999999998	0.0280000000000002	0.044	-0.01	0.0259999999999998	-0.0139999999999999	0.034	0.00400000000000011	0.0479999999999998	0.00600000000000023	0.0100000000000002	0.0880000000000001	-0.028	-0.116	-0.054	0.0199999999999998	0.014	0.03	0.018	0.002	-0.00599999999999978	0.012	0.0407999999999999	0.0474000000000001	0.00360000000000005	0.0747999999999998	0.0211999999999999	-0.0118	0.00519999999999987	0.04	0.05	0.0752000000000002		0.0880000000000003	0.154	0.0879999999999999	0.0259999999999999
3.5	0.0280000000000002	0.0640000000000001	0.0539999999999998	0.0539999999999998	-0.03	-0.138	-0.0119999999999998	0.01	-0.018	0.018	0.00800000000000001	0.01	0.118	0.0280000000000002	0.024	-0.01	0.0159999999999998	-0.00399999999999989	0.034	0.0240000000000001	0.0479999999999998	0.0260000000000002	0.0100000000000002	0.108	0.002	-0.106	-0.034	-2.22044604925031e-016	0.004	0.03	0.018	-0.018	0.0240000000000002	0.042	0.0427999999999999	0.0514000000000001	0.0116000000000001	0.0757999999999999	0.0331999999999999	-0.0338000000000001	0.00119999999999987	0.026	0.0720000000000001	0.0742		0.0680000000000003	0.144	0.0879999999999999	0.0259999999999999
4	0.0180000000000002	0.034	0.0539999999999998	0.0339999999999998	-0.01	-0.148	-0.0219999999999998	0.01	0.032	0.038	-0.022	0	0.138	0.0380000000000003	0.024	-0.0600000000000001	0.0259999999999998	0.00600000000000012	0.024	0.0140000000000001	0.0579999999999998	0.0160000000000002	0.0200000000000002	0.128	0.022	-0.106	-0.034	0.0199999999999998	0.014	0.03	0.00800000000000001	-0.028	0.0140000000000002	0.012	0.0418000000000001	0.0354000000000001	0.0125999999999999	0.0767999999999998	0.0222	-0.000800000000000134	0.00219999999999976	0.042	0.0230000000000001	0.0102		0.0880000000000003	0.164	0.0979999999999999	0.0459999999999999
4.5	-0.00199999999999978	0.004	0.0539999999999998	0.0339999999999998	0.02	-0.138	0.0180000000000002	0.03	0.042	0.028	-0.052	0.01	0.158	0.00800000000000023	0.044	-0.05	0.0259999999999998	-0.0139999999999999	0.014	-0.00599999999999989	0.108	0.0360000000000003	0.0200000000000002	0.118	0.022	-0.106	-0.034	0.0299999999999998	0.014	0.04	0.028	0.022	0.0140000000000002	0.012	0.0478000000000001	0.0474000000000001	0.0206	0.0757999999999999	0.0282	0.0541999999999998	0.000199999999999756	0.0449999999999999	0.03	0.0172000000000001		0.0880000000000003	0.144	0.108	0.0359999999999999
5	0.00800000000000023	0.054	0.0639999999999998	-0.026	0.01	-0.178	-0.0319999999999998	0.03	0.042	0.028	-0.002	0.02	0.148	0.0280000000000002	0.034	-0.1	0.0259999999999998	-0.0239999999999999	0.014	0.0140000000000001	0.0679999999999998	0.0260000000000002	-0.00999999999999979	0.108	0.032	-0.0860000000000001	-0.034	0.0299999999999998	0.0339999999999998	0.03	0.028	0.032	0.0240000000000002	0.022	0.0548	0.0654000000000001	0.0165999999999999	0.0817999999999999	0.0331999999999999	0.0471999999999999	0.00519999999999987	0.0609999999999999	0.0350000000000001	0.0222		0.0880000000000003	0.154	0.0779999999999998	0.0259999999999999
5.5	0.00800000000000023	0.024	0.0539999999999998	0.0139999999999998	-0.01	-0.158	0.00800000000000023	0.03	0.0519999999999998	0.028	-0.012	0	0.158	0.0380000000000003	0.024	-0.11	0.0459999999999998	-0.00399999999999989	0.014	-0.0159999999999999	0.0879999999999999	0.0460000000000003	-0.0299999999999998	0.0780000000000001	0.052	-0.106	-0.014	0.0399999999999998	0.014	0.02	0.018	0.002	0.0440000000000003	0.022	0.0538000000000001	0.0654000000000001	0.0176000000000001	0.0937999999999999	0.0111999999999999	0.0331999999999999	0.0191999999999999	0.0509999999999999	0.0470000000000002	0.0222		0.0680000000000003	0.164	0.0979999999999999	0.0359999999999999
6	0.0280000000000002	0.034	0.0739999999999998	0.00399999999999978	0.03	-0.198	-0.0319999999999998	0.01	0.042	0.00800000000000001	-0.012	-0.01	0.168	0.0480000000000003	0.044	-0.12	0.0359999999999998	0.0160000000000001	0.004	0.0240000000000001	0.108	0.0260000000000002	-0.0199999999999998	0.0880000000000001	0.0720000000000001	-0.126	-0.004	0.0199999999999998	0.014	0.05	0.018	0.012	0.0440000000000003	0.002	0.0688	0.0914000000000001	0.0336000000000001	0.1088	0.0282	0.0691999999999999	0.0311999999999999	0.073	0.0610000000000002	0.0292000000000001		0.0480000000000003	0.184	0.108	0.0459999999999999
6.5	0.0280000000000002	0.0940000000000001	0.0639999999999998	-0.0660000000000001	0.04	-0.238	-0.0419999999999998	0.02	0.0519999999999998	-0.002	0.018	0	0.188	0.0280000000000002	0.024	-0.13	0.0259999999999998	-0.00399999999999989	0.004	0.0140000000000001	0.108	0.0460000000000003	2.22044604925031e-016	0.0780000000000001	0.042	-0.0760000000000001	-0.014	0.00999999999999979	0.014	0.03	0.028	-0.018	0.0440000000000003	0.022	0.0768	0.1084	0.0206	0.1128	0.0302	0.0291999999999999	0.0461999999999998	0.0489999999999999	0.0390000000000001	0.0142		0.0280000000000002	0.174	0.0979999999999999	0.0459999999999999
7	0.0180000000000002	0.034	0.0439999999999998	-0.00600000000000023	0.04	-0.218	-0.0119999999999998	0.03	0.0519999999999998	-0.002	-0.002	-0.0199999999999998	0.218	0.0380000000000003	0.034	-0.12	0.0459999999999998	0.0260000000000001	0.014	0.0240000000000001	0.128	0.0460000000000003	0.0100000000000002	0.0780000000000001	0.0720000000000001	-0.0960000000000001	-0.014	-2.22044604925031e-016	0.014	0.04	0.028	-0.028	0.0740000000000003	0.012	0.0728	0.0934000000000001	0.0236000000000001	0.1078	0.0471999999999999	0.0111999999999999	0.0371999999999999	0.0509999999999999	0.0490000000000002	0.0292000000000001		0.0380000000000003	0.194	0.0879999999999999	0.0359999999999999
7.5	0.0180000000000002	0.054	0.034	0.00399999999999978	0.0900000000000001	-0.228	-0.00199999999999978	0.01	0.042	-0.002	0.038	-0.01	0.248	0.0280000000000002	0.044	-0.11	0.0259999999999998	-0.00399999999999989	0.014	0.0340000000000001	0.128	0.0360000000000003	0.0100000000000002	0.0680000000000001	0.052	-0.0760000000000001	0.00600000000000001	0.0399999999999998	0.014	0.03	0.038	0.022	0.0740000000000003	0.012	0.0638000000000001	0.0664000000000002	0.00560000000000005	0.1068	0.0562	0.0611999999999999	0.0561999999999998	0.0660000000000001	0.071	0.0362		0.0580000000000003	0.184	0.0579999999999998	0.0559999999999999
8	0.0280000000000002	0.034	0.034	-0.036	0.04	-0.238	-0.0119999999999998	0.02	0.022	-0.002	0.018	-0.0199999999999998	0.278	0.0280000000000002	0.034	-0.15	0.0359999999999998	-0.0239999999999999	0.034	0.0540000000000002	0.0979999999999999	0.0360000000000003	0.0400000000000003	0.0780000000000001	0.052	-0.0660000000000001	-0.004	0.0299999999999998	0.024	0.01	0.018	0.012	0.0740000000000003	0.032	0.0618000000000001	0.0954000000000002	0.0185999999999999	0.1078	0.0382	0.0422	0.0471999999999999	0.0640000000000001	0.081	0.0712000000000002		0.0980000000000003	0.194	0.0479999999999998	0.0459999999999999
8.5	0.0380000000000003	0.034	0.034	-0.056	0.0700000000000001	-0.268	0.00800000000000023	0.02	0.042	-0.002	0.028	-0.01	0.278	0.0380000000000003	0.024	-0.15	0.0459999999999998	0.00600000000000012	0.034	0.0440000000000002	0.108	0.0760000000000001	0.0100000000000002	0.0680000000000001	0.042	-0.116	0.0559999999999999	0.0599999999999998	0.014	-0.03	0.028	0.052	0.0840000000000003	0.042	0.0768	0.0984	0.0356000000000001	0.1278	0.0431999999999999	0.0451999999999999	0.0291999999999999	0.085	0.0940000000000001	0.0422		0.0980000000000003	0.184	0.0479999999999998	0.0559999999999999
9	0.0180000000000002	0.0640000000000001	0.014	-0.00600000000000023	0.05	-0.248	-0.00199999999999978	0.01	0.022	-0.002	0.018	0	0.308	0.0280000000000002	0.024	-0.17	0.0659999999999998	0.00600000000000012	0.024	0.0540000000000002	0.0879999999999999	0.0760000000000001	0.0300000000000002	0.0680000000000001	-0.018	-0.106	0.0259999999999999	0.0599999999999998	0.024	-0.0600000000000001	0.00800000000000001	0.022	0.0940000000000003	0.012	0.0658000000000001	0.0944000000000003	0.0296000000000001	0.1208	0.0342	0.0521999999999998	0.0211999999999999	0.069	0.0680000000000001	0.0342		0.0880000000000003	0.164	0.0279999999999998	0.076
9.5	0.0480000000000003	0.054	0.0539999999999998	-0.026	0.0600000000000001	-0.198	0.00800000000000023	0.04	0.042	0.018	0.038	-0.01	0.368	0.0380000000000003	0.014	-0.14	0.106	-0.0239999999999999	0.024	0.0740000000000002	0.118	0.0360000000000003	0.0500000000000003	0.0780000000000001	-0.00800000000000001	-0.116	0.0559999999999999	0.0399999999999998	0.024	-0.0700000000000001	0.028	0.022	0.0840000000000003	0.032	0.0728	0.0734000000000001	0.0216000000000001	0.1178	0.0471999999999999	0.0501999999999998	0.0411999999999999	0.05	0.0670000000000002	0.0422		0.0980000000000003	0.174	0.0379999999999998	0.0659999999999999
10	0.0480000000000003	0.0940000000000001	0.034	-0.0660000000000001	0.03	-0.248	-0.0119999999999998	0.02	0.0819999999999999	-0.032	0.028	0.01	0.368	0.0380000000000003	0.014	-0.16	0.106	-0.0139999999999999	-0.00600000000000001	0.0840000000000001	0.0879999999999999	0.0660000000000003	0.0200000000000002	0.0680000000000001	0.002	-0.0860000000000001	0.086	0.0699999999999998	0.014	-0.0700000000000001	0.028	0.012	0.104	0.042	0.0928	0.1564	0.0586	0.1528	0.0711999999999999	0.1212	0.0631999999999999	0.081	0.125	0.0952		0.0880000000000003	0.144	0.0379999999999998	0.0659999999999999
10.5	0.0780000000000003	0.0840000000000001	0.014	-0.046	0.05	-0.258	-0.00199999999999978	0.03	0.042	-0.022	0.018	0.01	0.438	0.0480000000000003	0.014	-0.15	0.0659999999999998	-0.0139999999999999	0.014	0.134	0.128	0.0760000000000001	0.0300000000000002	0.108	0.002	-0.0860000000000001	0.0659999999999999	0.0899999999999999	0.014	-0.05	0.028	0.052	0.0840000000000003	0.032	0.0928	0.1624	0.0616000000000001	0.1438	0.0662	0.1432	0.0871999999999999	0.102	0.104	0.0911999999999999		0.0680000000000003	0.184	0.0279999999999998	0.0659999999999999
11	0.0280000000000002	0.0640000000000001	0.024	0.0139999999999998	0.05	-0.268	-0.00199999999999978	0.01	0.0819999999999999	-0.0620000000000001	0.038	-0.01	0.468	0.00800000000000023	0.014	-0.17	0.0859999999999999	-0.0239999999999999	0.034	0.134	0.0879999999999999	0.0760000000000001	0.0200000000000002	0.108	0.012	-0.106	0.086	0.0699999999999998	0.024	-0.0700000000000001	0.028	0.042	0.0940000000000003	0.032	0.1018	0.1504	0.0636000000000001	0.1548	0.0711999999999999	0.1592	0.0761999999999998	0.12	0.114	0.0931999999999999		0.0780000000000003	0.154	0.0379999999999998	0.086
11.5	0.0380000000000003	0.0940000000000001	0.024	0.00399999999999978	0.0700000000000001	-0.248	-0.0119999999999998	-0.01	0.102	-0.042	0.0580000000000001	-0.01	0.448	0.0380000000000003	0.024	-0.17	0.0959999999999999	-0.0439999999999999	-0.00600000000000001	0.164	0.0579999999999998	0.0460000000000003	0.0200000000000002	0.0680000000000001	0.022	-0.116	0.086	0.0499999999999998	0.024	-0.04	0.00800000000000001	0.022	0.0640000000000003	0.032	0.0658000000000001	0.1364	0.0566	0.1278	0.0662	0.0941999999999998	0.0851999999999999	0.097	0.093	0.0642		0.0680000000000003	0.144	0.018	0.096
12	0.0680000000000003	0.114	0.024	-0.056	0.05	-0.248	-0.0119999999999998	0.01	0.0719999999999998	-0.032	0.038	-0.01	0.508	0.0280000000000002	0.004	-0.12	0.0759999999999998	-0.0339999999999999	0.004	0.154	0.0979999999999999	0.0460000000000003	0.0200000000000002	0.0780000000000001	0.022	-0.0960000000000001	0.0559999999999999	0.0699999999999998	0.024	-0.0800000000000001	0.028	0.022	0.0740000000000003	0.032	0.0928	0.1574	0.0516000000000001	0.1358	0.0731999999999999	0.0941999999999998	0.0781999999999998	0.101	0.104	0.0822000000000001		0.0780000000000003	0.124	0.0279999999999998	0.0459999999999999
[truncated: 86 more columns]
