# Supplementary material for: SAC1 degrades its lipid substrate PtdIns4P in the endoplasmic reticulum to maintain a steep chemical gradient with donor membranes
Source: eLife. 2018 Feb 20;7:e35588. doi: 10.7554/eLife.35588 (PMC5829913; doi:10.7554/eLife.35588)
Supplement: Figure 1—source data 3. [file elife-35588-fig1-data3.csv]

Time (min)	DMSO	DMSO	DMSO	DMSO	DMSO	DMSO	DMSO	DMSO	DMSO	DMSO	DMSO	DMSO	DMSO	DMSO	DMSO	DMSO	DMSO	DMSO	DMSO	DMSO	DMSO	DMSO	DMSO	DMSO	DMSO	DMSO	DMSO	DMSO	DMSO	DMSO	DMSO	DMSO	DMSO	H2O2	H2O2	H2O2	H2O2	H2O2	H2O2	H2O2	H2O2	H2O2	H2O2	H2O2	H2O2	H2O2	H2O2	H2O2	H2O2
-5	0.903069142001026	0.914611707198026	0.967437879954296	0.977530138345347	0.982769884420342	0.985741831424172	1.01779204808681	0.994962182979836	0.949688921257951	0.96596469065122	0.974862759173305	0.894887364883599	0.965012513046154	0.808888860742659	0.991575964751908	1.04099674142227	0.94382430844961	0.962998012964396	0.898743078211068	1.00242686763582	0.989068501609605	0.937934998338587	0.975180307338982	1.07585315278799	1.03100749765698	0.984670814538228	0.997257420035255	1.01848709120094	0.971603094223226	0.966100405602363	1.12074738728051			1.00461141990904	0.963442017479077	1.03904334485181	0.947265344033186	1.0299676262924	1.02309621983218	1.01202759325214	0.991891444332623	0.996713125305162	1.0067861301231	0.979435622711032	1.1780958411711	0.998765207569565	0.926249416160673	0.976588845978987	1.0058493269069
-4.5	0.889027239179908	0.908860921599637	0.951432136052761	0.971164568361785	0.996553669450478	1.00643570916169	1.01401332253112	0.981747652784657	0.922666134643247	0.954537757529331	0.955580177071368	0.89753810348092	0.957358285075127	0.861572269490296	0.976645297951993	1.06672289310587	0.951446704882011	0.987766329404683	0.896211312053904	0.980149057446523	0.937319310730487	0.936300527161858	0.950119303442638	1.04628517199783	1.00330053108404	0.974944291874264	0.985986131181516	0.998630699292988	0.954550864026619	0.897814372259597	1.0833235688083			0.990943911066195	0.980662106139545	1.05903101386519	0.954570033105154	1.03536025827303	1.01570312274733	1.02929227151054	0.998069301128764	1.0084579874828	1.03090805886224	0.999930688154829	1.13077123647403	0.996058236256952	0.896987389070528	0.978512297600432	1.0077169354979
-4	0.926683469802954	0.922840404826311	0.956687753453265	0.983126919683552	1.01706256427284	1.02719355560937	1.01746640181941	1.00519253566042	0.947031386799104	0.975478772729105	0.983877128835738	0.894817869864194	0.976862580270401	0.891045593725361	0.970863693858136	1.09772921858028	0.940260459521613	0.964297746878318	0.92371036143061	1.01459761326936	0.993904874588962	0.980054063277384	0.980233281395944	1.02815701522532	1.02790221805686	1.01627992953659	1.01302317921073	1.03158887895014	0.998958067689169	1.01440755582738	1.10223968221941			1.02231834259727	0.9850872927583	1.04926181361092	0.962884945133885	1.04363732131308	1.05115769441481	1.03962880146137	1.01522115730902	0.9980724843535	1.02902752768336	1.01311670773207	1.02816940755778	1.00801179274631	0.908675852405418	1.00183851999141	1.03156954521991
-3.5	0.92326977412965	0.922908061127468	0.967722712365861	0.997651899823179	1.01577134319273	1.01911750595137	1.01626212505694	0.996800997323034	0.943424732890669	0.980094701805785	0.971614166523619	0.903901861686474	0.979451285942994	0.896453891726381	0.95991088040868	1.1335403488595	0.955818224955163	0.975764754151137	0.976368836994142	1.0028744129298	1.00596557970623	0.984035467425828	0.967477070231971	0.986645178567239	1.01262730396751	0.989917469222861	1.00969329169372	1.01676091458259	1.0041774442299	0.987272057861474	1.06344088896884			1.00967660434563	0.98129427565651	1.02390204034814	0.979132697688467	1.01439169857158	1.01324644618091	1.0250707792138	1.01033865758303	1.01240401260597	1.0332868874733	1.02400984675375	1.0708006630287	1.00096294665505	0.884195469406819	0.998970828483071	0.998663093850232
-3	0.937147444169233	0.932329201063654	0.980154268909361	0.961980106678577	1.00654987264564	1.01364818123249	1.00062495995253	0.997432115805233	0.960874971913812	0.968373001473836	0.986631783421729	0.922883929844069	0.963242631761159	0.936933799012701	0.950000538871759	1.14371733435563	0.95740327957753	0.980712128404127	1.01210742890912	1.01010972851583	0.889590354890458	0.992082094757419	0.996498906818499	1.00084868284261	1.02721337082162	0.992438697248438	1.0072704912859	0.999552756368627	1.00613258527937	0.963374076136401	1.07757181787905			1.01876705406771	0.986450898080018	1.05935601661338	0.992744804452012	1.01885629621136	1.0130965081745	1.03872101354004	1.01690844292861	0.999882373829287	1.02864188880106	1.03388566675759	1.06343471215987	0.982657388174709	0.878473843998132	0.991067190911316	0.998399192636286
-2.5	0.937651873426801	0.941107606138843	0.976975171670595	0.987052867032512	1.00239644483796	0.998087792485504	1.00909790717414	1.00350955304122	0.959180115753833	0.984459765171776	0.97610710314146	0.937487811779122	0.976298049170877	1.03718363198242	0.965980535952054	1.14542968500415	0.984117002703535	0.996895911977467	1.03723294751348	1.03344424287146	1.00448444048131	0.898204775888856	0.968161478821819	1.01590167900048	1.02279600124961	1.02495628779982	1.00305107318437	0.976051022533727	0.968168846466781	0.904289404741257	1.040222874271			1.01213845376453	0.985254478085101	1.05329567125016	0.985679719542865	1.00270348227866	0.992808742539142	1.02067107088344	1.01504180017623	0.989341515380177	1.00078489583108	1.03937918945387	0.998542640567672	1.00951268773152	0.87246613731901	0.965153051793306	0.995516579376265
-2	0.942414624091273	0.949979038628123	0.963486978761609	0.984192973271781	0.995370050127047	1.01273662711268	1.00887056921388	0.991035223535043	0.95782423082585	0.978727483682529	0.996852501816647	0.940615087652366	0.979893756264242	1.03577139491658	0.991329063509466	1.16729154686601	0.971275031495569	0.994390779675635	1.0533842592929	1.02277774669824	1.00079670608455	0.948726699056737	1.0033138689472	1.02637308227208	1.03106216807248	1.02485210482355	1.01087543102313	0.977230397863033	0.977774539448917	0.884097527133976	1.04711816858027			1.04322991409803	0.999266698287582	1.06356193453106	1.02642537879892	1.03408107580321	1.00265851619042	1.04672959655152	1.02418237109181	1.00378956012251	1.00982791097003	1.03258662862713	0.986450747769728	0.98104928640484	0.905855908453993	0.949800410669411	0.990949058365668
-1.5	0.92040743136578	0.935576703519215	0.97307939933176	1.00109607295438	1.00484976489016	0.998631526521884	1.00305194628504	1.00512241138462	0.973159289361339	0.987294547702563	0.9934044341797	0.987335596412638	0.96290187875514	1.01535412002748	0.995094307456712	1.18472685451409	1.00034109683184	0.988112226333388	1.05605165577991	1.01412520434794	0.924321558348465	0.963667441992738	0.986713320172163	1.01720989649953	1.02417369572009	1.02243505977424	1.01212194427643	0.987340860913357	1.01784643034962	0.985738497536871	1.05002467467115			1.02128549772612	1.00484650856955	1.06126779748505	0.992317402431844	1.0236469599709	1.00068625472161	1.01491803454766	1.00540301500289	0.992215588796662	0.989575370117381	1.02520715298242	0.962234369470881	0.975447731906462	0.910637552545539	0.936161390080985	0.986137936234507
-1	0.955811326699223	0.970098331184843	0.962797868088466	0.984459486668839	0.989408912807222	0.990507500331267	1.00269557867166	0.978319354856663	0.97630494239426	0.985249992160446	1.00054753848544	0.972960055255632	0.970108550539156	1.06690393938147	0.991795432522968	1.15968053159543	0.981350729031379	0.98225294199563	1.0641894755708	1.00352086724332	0.932089982446557	0.99281551131108	1.00268770789691	1.00789380218813	1.00686504217432	1.00568243719106	0.990281627556721	0.99216557816961	0.998380025987589	0.926611227243821	1.03294639883506			1.00831834259727	0.995003472454165	1.05416553154677	0.999771034632053	0.978925737545439	0.994112049825553	1.02616792167087	1.01273008602025	0.979903679701718	0.972828243374656	1.03835404490513	0.988895200491684	0.988741373204047	0.898744745446053	0.966412038309161	0.961473322777285
-0.5	0.921134747969714	0.955535312360685	0.959931167688191	0.974885505405316	0.981586265096911	0.992138702440406	1.00775845648936	0.970769307828874	0.974460938892203	0.980533716799491	0.979925624326178	1.00835287585282	0.97001700495545	1.06805652748004	0.965939385744981	1.19147913871318	0.995192193281474	0.981246696384853	1.0370408045462	1.02042813390484	1.01636378161185	1.02519061346553	1.0270788650883	1.02473639457846	1.04709153389566	1.04386341433212	1.01480224037976	0.997569261496612	1.01786343157614	0.99545104625936	1.05790695582626			1.00737746336534	0.995458007561404	1.03184548986995	0.982202221287859	0.962672595575892	0.950756898590006	1.01623794704677	1.01574594299385	0.984463358338142	0.990602296129807	1.02220997464528	0.9891233494124	0.968532894296025	0.874673049976646	0.96466344592603	0.933296793165248
0	0.932126613419494	0.965852898287208	0.970956938458479	0.961098562365233	0.982511640204321	0.963608657708001	0.99860349538697	0.965400904937083	0.993782299115963	0.995773808723855	0.993252453237024	1.02075277288673	0.994368130221413	1.10723185702841	0.974279161045254	1.18494153728196	0.989972618505909	0.982525466848549	1.0191828111162	0.988068122787248	1.01606150830064	0.978105270720515	1.03092320269936	1.02442491422155	1.03151046547954	1.04003364812468	0.995016037049283	1.0125473281788	1.02837018956368	0.965930010010741	0.985652711904374			1.00645780697322	1.02311673006399	1.05030373418599	0.989461579842537	0.999242165007372	0.977861076670223	1.02586718211411	1.02630808525822	0.974481779040348	0.971069036787969	1.03187450531465	0.95613953401747	0.972767562290013	0.892491826249416	0.980820439546165	0.937884614269226
0.5	1.01400838592693	1.06590811066155	1.05220768089319	1.07549431279447	1.0424780991996	1.05535578025834	1.08580296381991	1.05540930871934	1.10926301843229	1.04226549655732	1.06816006035815	1.10143649041642	1.06674000000727	1.19922358625887	1.02978393201986	1.22716248163057	1.14536854683375	1.03184198350176	1.10033495847532	1.08629188300242	1.35367056959087	1.05767048941336	1.09301507987194	1.10947604149727	1.09800062480475	1.10535637424192	1.05234979452596	1.06766704243301	1.08971061483721	1.1200102237355	1.0534757252287			1.022933804952	1.02200390273247	1.06862815384101	1.00723114262045	1.02166548124314	1.00106686658401	1.0415390545719	1.05895772628298	0.986381996537796	1.0055858832647	1.06774673898948	1.0417279719889	0.994718151448727	0.951465436711817	1.03114492833269	0.986340937168311
1	0.943751948169475	1.00906836065158	1.04315736071925	1.0365116032172	1.05879052551161	1.03179930274106	1.06059302730777	1.04167274224876	1.23100792611589	1.0439337535334	1.05183160782946	1.05728729737415	1.02413061665759	1.19910959402934	0.994559354764753	1.32795604114753	1.05817035082494	1.07273119316472	1.17336058857105	1.1093031702013	1.38815995439991	1.00228706223264	1.04557245889908	1.09103074108863	1.07410965323336	1.0801732652195	1.01305244008522	1.04487293379569	1.05373601952712	1.07289584265184	1.00928594175805			1.02654168772107	1.03097966496508	1.04900372319325	1.03376892259999	1.05871160884965	1.03209250021626	1.050706041802	1.05485908365587	1.02420324914555	1.01637077290574	1.05372338760525	1.00669081630753	0.966335155210537	0.934137085474077	1.00442643671844	0.950511272351853
1.5	0.965301635289267	1.02143254968812	1.02590202946375	1.02696837349949	1.04323131149633	1.03845204859794	1.03162279804753	1.02334693150639	1.14793285657837	1.02119277685943	1.04408057975302	1.03715359746641	0.999794748988912	1.16849634749898	0.983215614348098	1.30343620215961	1.01048746559285	1.03899052002833	1.15286910623649	1.07098832031101	1.25957288781126	0.988477876265144	1.02204045291623	1.06466251305588	1.06748359887535	1.06097442635365	1.00937727424922	1.04014471088456	1.0292882557956	1.04213943836396	0.966130792774089			1.02985245073269	1.01554114494333	1.02367262664353	1.01814284571111	1.02545286463419	1.03481445171708	1.0237731437189	1.05139815527868	1.02885614097386	1.00574187202608	1.0607820164828	0.988112975620658	0.955507269960085	0.931930172816441	1.00519581736702	0.926577462256326
2	0.968844371005205	1.00675113233693	1.02372443973662	1.01833743964094	1.05817719549856	1.00547617850925	1.04936130321705	1.00005008876843	1.10012435401768	1.01702213441922	1.01552716014788	1.03949657240636	1.00704210769902	1.16725509877743	0.969471445185475	1.28653760143122	1.02953840872919	1.00440082715785	1.13345136401324	1.06070721036316	1.19799981431782	0.991600135307871	1.00932792740692	1.04503358729095	1.08506560449859	1.07370975337211	1.00844092626552	1.0028978936663	1.05409304528398	1.02173456626715	0.990805463920282			1.02209196563921	1.03171110076984	1.01306224280573	0.994441460956317	1.01286169600963	1.04286496929154	1.02420197604983	1.05436751225488	1.02101846508944	1.00953759855302	1.07302897235128	0.975727748496079	0.91562634606733	0.962745212517515	0.988619161574932	0.895985221532019
2.5	0.976270038913114	1.00658199158404	0.99761173929565	1.00419172856636	1.04196161076755	0.99989490854759	1.0047539088524	1.00947790807041	1.05058031874918	1.01072540508093	0.991998610459953	1.05700931729653	0.990228235491569	1.19548084138931	0.943190179601059	1.28306689668392	1.00963941089044	1.00497732203902	1.09627735110737	1.02845908556906	1.13152991318279	1.01370740571107	1.00324105952274	1.03529841031752	1.08814901593252	1.07025087856016	1.00108474241861	0.998169670755168	1.04416432899802	1.09398229711514	0.918905173901734			1.01758564931784	1.03064006977002	0.989901017545369	1.00286646138418	1.04180633464058	1.04239208788674	0.999446655127709	1.07156586843253	1.04242642815926	1.00321572069593	1.08771749386255	0.964776600301715	0.908791913545386	1.01117468472676	1.00138388597179	0.902318850666713
3	0.97306749967321	1.00167690975012	1.0270321709677	1.01834769015621	1.04056278793077	0.981903708814431	1.0119242710044	0.990263856501244	1.03654690974455	1.01097627079162	0.991590161676513	1.02166613599892	1.007255714061	1.23383289372441	0.939034008686613	1.2571158392435	1.01840264281537	0.994631859353218	1.09863957935222	1.05353405384574	1.04248019570038	1.00813343990325	1.0417572450578	1.02663925639526	1.07977350827866	1.07809377301328	0.996525898172993	0.994792368675791	1.04788759760526	1.10752874664914	0.910580450367446			1.01332693279434	1.02992430758965	0.98977675178871	1.00164253741734	1.03112139871616	1.05211499091722	0.986180699123997	1.0740104397239	1.05480824714812	0.992829469000638	1.10253122386832	1.00294265546719	0.902949143781528	1.06066674451191	1.05758364516564	0.952094679635526
3.5	0.966979155843503	0.994209345509857	1.00357484365391	0.988231676288728	1.0323635340721	0.966663163618253	0.981639168136171	0.971119929207874	1.01201895139734	0.987256917845959	0.971196218931262	1.04470869886177	0.996356703734152	1.21710770049175	0.917286124248152	1.22044086639831	1.06248129556221	0.980544420802331	1.08181011592357	1.04389939821142	1.09456188722183	1.0072114305215	1.01324507444244	1.03213263723541	1.07977350827866	1.06706287948649	0.998650237661003	0.989838992292706	1.04482737683219	1.11204422982714	0.938488354284519			1.02498534613441	1.0456554019333	0.987406143507831	1.02847820365336	1.02286941768532	1.03449150831868	1.00260998972473	1.0762291538851	1.07108948466421	0.988318793984033	1.10841602310991	1.01927159964986	0.929884848426836	1.10223026623073	1.03967805916237	0.936869609600204
4	0.977173319211548	0.982369492807289	1.01585938992048	1.01142859234799	1.0262947949956	0.96575160949844	1.00160189875473	0.96724751086648	1.02228300030217	0.994883235450909	0.99881875526251	1.03510845832391	0.974680743858726	1.20407458891552	0.91594188415041	1.16754712158967	1.06459133642893	0.962096584604741	1.09597218286521	1.03281022037166	1.03054039990759	0.998368522360224	0.98889760290572	1.00447884482049	1.05742424242424	1.05467343994923	0.995806080660527	0.987190758598719	1.04855064543942	1.10280026898161	0.911410880679124			1.02529661445174	1.04043086047078	0.967867742999297	1.02940424136373	1.03984993792203	1.04722470516998	1.00154069352292	1.07704622526781	1.09427626614586	0.998341071902772	1.09914276898586	0.995315962974689	0.919780608972825	1.11342830453059	1.06289936601036	0.959017011478253
4.5	0.998265500725641	1.01228203495656	1.02980698994489	1.01514952939152	1.00758284950972	0.931448388673883	0.987347194219471	0.994058358980638	1.00153796090403	0.994469307028272	0.974682281803878	1.03743157754403	0.991499701931939	1.18253639043605	0.89282918451067	1.13917832726343	1.08043178676328	0.971771216883364	1.08081549350468	1.03060978934292	1.02319515844519	1.00090404816002	0.980815756791559	1.00157358258234	1.03400343642612	1.05037693400812	0.98486836577598	0.969178480842043	1.04889066996976	1.0898928029162	0.913017286855815			1.02428499242041	1.05146509203963	0.97961563645575	1.03148296937091	1.01712563757572	1.06439837374932	0.995353255605153	1.0797100108326	1.09433064050779	1.0365973156315	1.09992532207649	0.949001732069357	0.925114146509558	1.12115249883232	1.08584089807705	0.976150290291335
5	0.975554453222147	1.01695031973643	1.00346458594621	0.961641839674619	1.03603275397473	0.941507468346911	0.99473875006254	0.982791725335456	1.02403209185927	1.00922648245956	0.985976365606441	1.03591261497703	0.974980809938653	1.25088739784238	0.88745908248755	1.10253402338509	1.08800370374911	0.962065139429405	1.11522038717615	1.01426195429888	0.999859658819796	1.00677138058931	0.980058538777259	0.990162074960782	1.05684473601999	1.04567619811911	0.987800305399927	0.987759003075566	1.05059079262147	1.11728389426954	0.918027095949221			1.02107326932794	1.03917174597832	0.975849428138547	1.03290116698329	1.02098826699441	1.05183818229001	0.978545255932943	1.0843002248607	1.12499778063829	1.05755613893151	1.08868785969494	0.959072877283817	0.933288663839726	1.10836057916861	1.08388247460794	0.99718118703346
5.5	0.986241314934793	1.02424028618615	1.00600051322338	0.998113173010393	1.01941904274403	0.932871692474995	0.98769127329446	0.987178388366049	0.997185570285201	1.00683698656525	0.970911254663746	1.02924109311411	0.979756437888683	1.24905085636662	0.892685158785912	1.04917513257939	1.07020465088775	0.966771434004812	1.14158918380412	1.01860065728775	1.03737177674093	0.980410294174877	0.977655827770347	0.999868935538129	1.03766635426429	1.06205792930679	0.985512105014771	0.996346999791695	1.04766658166053	1.10761394444495	0.925562230006831			1.01853360282971	1.04516429503583	0.973736910275344	1.01550719992007	1.0095257887844	1.04910469709639	0.992707861355882	1.079842867968	1.11854276710018	1.05361742270664	1.09244411453	0.89737489058164	0.935459601229049	1.09802078468006	1.09126153446476	0.990664857058342
6	0.978064868597016	1.02043461924604	1.0078473298274	0.958382175818302	1.02952284769586	0.907955879866762	0.981651456674563	0.972218542862072	1.00083290074148	0.995591931083605	0.967463187026798	1.0294992174719	0.994474933402404	1.27357185151879	0.902787534622511	1.01130407002747	1.10012886681575	0.949424178944011	1.0909764657158	1.01876227086613	1.1165673842779	0.993590837382092	0.998639503897384	1.00521507111865	1.05410028116214	1.05630702901704	0.990989740719391	0.995692982563625	1.05803732983594	1.12358853115957	0.86194582268757			1.02502779181405	1.05408781185381	0.964206682630037	1.01049493986537	0.988532147073736	1.0502119316052	0.982543978187631	1.06753365437311	1.12672999245417	1.06493960697022	1.08571415795052	0.991307060510681	0.92811593647998	1.09515997197571	1.0873796593742	0.999008195437699
6.5	0.978874301591717	1.00852711024232	1.01322239307792	1.00304367085595	1.02743537361636	0.91499243798462	0.97739962239077	0.983368302714255	1.01831025746318	1.01051216922684	0.993594410358044	1.03055157062289	0.99621429949283	1.27000009499352	0.898494196351152	1.00369816625136	1.10112835985788	0.932349448736128	1.08830906922879	0.984810987592162	1.10967555278232	0.987576821642075	0.983728133769635	1.00619481842313	1.02417369572009	1.04777652692058	0.982550904516332	0.978420494786242	1.04526940872163	1.13947792007838	0.910832302183283			1.01741586659929	1.05166884915667	0.943377830033122	1.00281465507871	0.991316250096297	1.0620339667253	1.0062689876653	1.05895772628298	1.12668338585823	1.07261338742594	1.07163602784995	0.947958765574656	0.951969446066372	1.07942550210182	1.11053102252687	1.02828093009228
7	1.02150443931264	1.05224153782773	1.01554699308199	1.00046054100755	1.02989945384423	0.952686000447781	0.980871134486642	0.976628580651265	1.04312295164527	1.01488977587837	1.01886124207782	1.04990096959735	0.983199569009204	1.24459249361169	0.902561208483605	0.981999872212638	1.10459124989273	0.946132917258759	1.07826112229254	0.969706333920292	1.11475374441064	0.957590561976693	0.980801194906669	0.995298669210288	1.03539206497969	1.04909339974055	0.978267112490924	0.982709132347355	1.03348755874531	1.13819995314121	0.870781056659365			1.0164466902476	1.05509614835608	0.920025426685593	1.00712105422131	0.972228841085764	1.050223465298	0.995965873220773	1.06455765454013	1.12187513871011	1.06809404636704	1.06750414753138	0.969339578716034	0.965959931464234	1.06262844465203	1.11787511053602	1.00223591028519
7.5	1.03667250977855	1.05305341344162	1.03594466900702	1.00733863675469	1.04098243478181	0.946513019917115	1.00836059487059	0.975568924928067	1.05665468322654	1.02072867529465	0.998049351740216	1.02649107591764	0.99545650549437	1.2099768532445	0.887541382901697	0.95924861031244	1.11558567335615	0.955650323660697	1.0936551647303	0.913912353937288	1.12064807397923	0.978733913480795	1.01018707861546	1.00358970998347	1.04954076850984	1.0482807725257	0.977629225427031	0.970883214272586	1.05397403669836	1.15796584176944	0.858304181566683			1.00584941889843	1.05042018374712	0.918304823901084	1.00924511274578	0.969269163998717	1.06613996136213	0.991493764626743	1.05981465480632	1.11646100581473	1.06838435878406	1.05752659562575	0.952652114800812	0.940873543854275	1.08633232134517	1.12273619736112	1.01204085538793
8	1.046022047413	1.06902875755244	1.02052696621323	1.02943874767991	1.05016086462623	0.951374641889453	1.00598276269165	1.0190771422688	1.0646137277538	1.02122413507327	1.00522095247271	1.05829993908549	0.987405579993948	1.26236261561504	0.877809358928762	0.917942623474538	1.12193598773494	0.971655917907129	1.08631982439102	0.971521378723661	1.08368004801827	0.99549772042161	0.992436140934083	1.00703864702641	1.05761012183693	1.05042694183673	0.97707912098661	0.972255578292142	1.0272991122931	1.16644302245266	0.840660940846426			1.00712278928752	1.05046198007882	0.925751210396264	0.987447609717198	1.00077216756932	1.05377584268043	0.993209093950481	1.06090408331661	1.12124594966488	1.08413055764125	1.04668040978952	0.94773061665394	0.938166572541662	1.11395959831854	1.12969559504599	1.02135859824955
8.5	1.04480203246446	1.07114301696361	1.03005506978722	1.01062905215682	1.03042670245194	0.937077635168169	1.01137128677674	1.0193654309582	1.05215314526564	1.03476461180771	0.983174216975864	1.02396939949921	0.982385830487367	1.28622498899658	0.903562530189066	0.906390645965114	1.11041657802716	0.969423310458216	1.09193718055223	1.00537320748786	1.06793160850424	0.970205326699656	1.00398371565215	1.01467274741047	1.0736941580756	1.05580278341193	0.988180696768304	0.965029224001667	1.03848591934132	1.1810544444343	0.833432113051321			1.00778777160182	1.03773499707612	0.912024623737627	1.00241315621128	0.980455740107387	1.06166488855569	0.983629982142594	1.06326229746997	1.11900106529362	1.06650382760518	1.03976264046828	0.956791388076658	0.933878301155345	1.08902965903783	1.13546594991032	1.05339214560387
9	1.02816759787771	1.05531144249275	1.0264992587138	1.0208283148519	1.04442569099542	0.944498005547001	0.996280961630794	0.997915194149632	1.06606452462674	1.02721982555874	1.00690224165106	1.0136146416078	0.982014562286779	1.28868848773475	0.901580461881681	0.895416267331161	1.10776135913746	0.944235725013439	1.05207316610437	1.02791208576531	0.991819188741615	0.979299691965048	1.00546902791097	1.00984763351788	1.06232271165261	1.04690972455807	0.977120086210897	0.984789121564495	1.02182471735461	1.16533545110711	0.833050931924649			1.01010106114199	1.05014850759107	0.909501072987014	1.01052084301811	0.993097072750368	1.0505464086964	0.993548818264598	1.0455391556075	1.11888454880376	1.0593240115605	1.03006680767528	0.971588475220233	0.947439959414574	1.10774754787482	1.14270512237649	1.05846716894898
9.5	1.01888844572107	1.04665989298223	1.03493397335307	1.00487851308954	1.03331042953084	0.924555760153891	0.993116662994734	1.00556653179802	1.06404425608405	1.03140301128448	0.996786010154227	1.00777705997775	0.993681538343613	1.30618629496756	0.902979568922188	0.879059485016932	1.10700416743888	0.946719893865046	1.06322876073437	1.00771038846754	1.04396133492531	0.939548514756641	1.02651095157757	0.992280141387811	1.05778506716651	1.0390793320621	0.983434582925945	0.973681550281212	1.01056990540032	1.13815735424331	0.837584264609715			1.00496513390601	1.04514862141144	0.902628220753337	1.00969194213051	0.978624753434892	1.04622127389637	0.992045120480801	1.06111001187648	1.13624550579253	1.07318101319653	1.03285269667795	0.982637401523476	0.951084990092944	1.10112680990191	1.1391379939149	1.05394024812514
10	1.04536511628686	1.06214472890966	1.02902599784866	1.00790241509462	1.02667140114396	0.940132141078421	0.996446856899093	1.00313555690362	1.07165077053003	1.02975984087946	0.998942239778434	1.0199386883737	0.996631340485271	1.27975909642159	0.89188958811582	0.846857069835793	1.11928076884524	0.959381817800664	1.05988321259812	0.991424712492108	1.05308998892384	0.985900440947993	1.05637737748774	1.00118847959561	1.02487347703843	1.02399363709914	0.975475625064531	0.993194851184277	1.00195028355617	1.17709274692908	0.83089317447545			0.998768064679131	1.04077568020731	0.906518694827199	1.02277951005112	0.997912818519122	1.05513681843084	0.997976372850219	1.05073386960167	1.11666296773048	1.06702812316427	1.03050503740604	0.965298083549066	0.935271989355898	1.09916510976179	1.13801889478969	1.04852012319257
10.5	1.04305412643243	1.06578971213452	1.0339967828376	1.01941374374444	1.03064190596529	0.942770850372618	0.991414700427378	0.98635248022885	1.06015286634074	1.0287187481801	1.01740792431349	1.01493504697651	0.986123941822055	1.3186114479863	0.897595750163376	0.833434285349179	1.10633783874413	0.948072036404529	1.05610816841735	1.00289927655724	1.04970452783829	0.991432497238462	1.02668569419626	1.02223888844392	1.00674476726023	1.02657320759143	0.986723505218677	0.979203171141145	1.01718338251545	1.20116112424577	0.831825706874631			0.999829206670035	1.03485627473027	0.900037757672216	1.0083255508236	0.986751324419665	1.06694731985814	0.975632537633219	1.04606394129233	1.12359181499401	1.0535437613471	1.02490978280798	0.963570670292217	0.959098697246126	1.12201074264362	1.11773522314537	1.06035507763336
11	1.05544197052524	1.08471656238334	1.04067656229593	1.01689211698767	1.02786578064306	0.942898787792942	0.979273624495621	0.999995547665028	1.08705362331192	1.02170077992358	1.01729393860648	0.998107324420479	1.01001225330372	1.30151894645848	0.918685231288658	0.799294613762699	1.08098706067557	0.93989629081696	1.06092304512696	0.992120894060523	1.0831359560581	0.996880734494227	1.03781097425251	1.02701869610277	0.994323648859731	1.02973620275079	0.960862744343977	0.958564102878289	1.01767641808445	1.21291842006773	0.819709592491121			0.991304699343103	1.03618853280322	0.88943693273877	1.0065447090729	0.986375094281481	1.03429543554107	0.971611538374328	1.05245436950511	1.11425496027343	1.06046359612281	1.02499586364795	0.968818095468683	0.958214241272698	1.10999532928538	1.1272475657096	1.06871871610609
11.5	1.0730266090623	1.10765204847574	1.03127709271426	1.02344219624611	1.0469543322773	0.960682089218074	0.992391639229579	1.00065004090583	1.0827690269395	1.02992917523418	1.02052353363834	1.05519251893207	0.991397984616709	1.28730791517712	0.928876765907249	0.776967605903776	1.08926568991341	0.951992201596516	1.05075077038835	1.00503754851737	1.06255114356471	0.95754865245934	1.03868468734593	1.01365335715147	0.980459231490159	1.03063217634665	0.962325788068502	0.982140887870508	1.02738411842569	1.19447309727458	0.829661142619599			0.974368873168267	1.02522744481485	0.842789479469863	0.990232198636477	0.973357531500316	1.05083475101641	0.964365942756851	1.04160658439963	1.09542589551245	1.07082818271236	1.02180304703815	0.951218035870598	0.964057011036556	1.10836057916861	1.12308591583775	1.06234448678464
12	1.06495574094122	1.07956622645772	1.05482630145114	1.03121208682186	1.02600427025257	0.957179802336686	0.981694466558937	0.984256543541053	1.10188700442406	1.04039027536991	1.03109570796319	1.04482783318075	1.00352268859208	1.23105274990421	0.971494663699933	0.744141588396907	1.08483359450437	0.945839428955616	1.00344969285382	0.98779462288537	1.06158386896884	1.01257584874257	1.05438239925776	0.999959548005595	0.993689472039987	1.01662998433683	0.984090026514532	0.979149563171631	1.017727421764	1.18654970226413	0.823514596952009			0.997126831733198	1.03090652138461	0.841279172581239	0.971122147704402	0.922466134808633	1.0246302009746	0.953266425412015	1.02250837118575	1.10439766523148	1.06450630485527	1.02312556176133	0.970447730616654	0.944974203367442	1.12282811770201	1.11990347770045	1.07330653721007
12.5	1.07846975267884	1.10240022809839	1.042137476923	1.02266315708549	1.02143119559386	0.980560365901022	0.988348710098457	0.989056160640246	1.08188770173631	1.04397138339	1.04046153355556	1.05378276282414	1.01782922897912	1.21826028859033	0.981171820730103	0.718936809149575	1.08740804627956	0.98215860646962	1.01263864770103	0.985134214748926	1.04888838989803	0.987954007298243	1.04271832946057	0.998079339305666	0.967644486098094	1.00679511137756	0.957854726446355	0.989345798973178	1.01833946591861	1.1885518504657	0.812746230123519			0.970244567963618	1.03644453533488	0.861515373107934	1.00731532786684	0.953442416185779	1.06455984544852	0.963881417915405	1.02912465652872	1.08945248346576	1.07829831117406	1.02609926350575	0.972533663606057	0.933208258751232	1.11424567958898	1.11374843251183	1.07718385504573
13	1.08584849693488	1.10689091508772	1.04682342950037	1.01279191087909	1.02616567288759	0.964792078846004	1.00164490863911	0.986742059538849	1.11205614138393	1.04187665470575	1.01008434263832	1.02861563793946	1.0144522141135	1.20805165114578	0.990684376931978	0.696906267970098	1.05186042000342	0.995910629816914	0.985275228654168	0.990243690188546	1.06478796606766	0.999521034087405	1.03984963813716	0.999415873200796	0.957519525148391	1.01375870151101	0.980695765073635	1.00026038156621	1.00295335592068	1.15523951230347	0.811568652714335			0.979250126326427	1.04046743226102	0.862910973144258	1.02293492896754	0.977972621195373	1.0628067241429	0.972396802772532	1.02395651396162	1.09074970038617	1.08069013884857	1.01841459215569	0.918983852643734	0.940525121804137	1.1428129378795	1.10584479494007	1.06157308323618
13.5	1.1037967937739	1.12274786067151	1.03440106109918	1.00582156049451	1.02328194580868	0.946497027739574	0.992618977189839	0.971517300104073	1.0855214733433	1.01444448924189	1.00901097723068	1.07238757230496	1.0258852403453	1.19490454734002	0.990314025068314	0.675264200370583	1.0498210503619	1.00355180742376	0.957934414662285	0.98406507876886	1.05550817541352	1.00570268789683	1.04217953971962	1.00115449992031	0.949362699156513	1.00637421215345	0.987068783537665	0.982548308438813	1.01871349290199	1.153194765204	0.810323007246817			0.986126326427489	1.05048810278614	0.860836690898489	1.0290415972254	0.991516906169995	1.08392491565987	0.961987872558033	1.03197444208307	1.09980691553109	1.06755241872336	1.01017430811127	0.941538003091651	0.940659130284959	1.16165343297525	1.1160216026099	1.09119091947823
14	1.09764979537936	1.11966949896885	1.03945453936889	1.01204362326428	1.02431492267277	0.956060349908845	0.982990907359342	0.970699183553074	1.08495200167355	1.03855895568188	1.0222713144791	1.06968719440806	1.0329088209619	1.14899101044612	1.00452456324444	0.645576640470257	1.02712549118304	0.984737110847238	0.939635622660276	0.950934295200521	1.07736253581399	0.977790949340374	1.0308649551598	0.988015692137669	0.961969696969697	1.01681751369411	1.00348998630173	0.976319062381297	1.0221137382054	1.13317328318834	0.798206892863307			0.975635169277413	1.04877967772789	0.844099049366962	1.03055693166054	0.978524425398043	1.06168795594129	0.978918395753366	1.02020994274332	1.08946801899774	1.07246173168571	1.0018635942887	0.918038664257911	0.959768739650238	1.17918612797758	1.11238453045299	1.08006646830575
14.5	1.09651189682159	1.13017313972355	1.04665804293881	1.02128958803911	1.04517890329215	0.958027387746337	0.980821980333072	0.970925139552874	1.08359611674557	1.0290072437474	1.00911546412877	1.08689217564086	1.02996919055177	1.09367944751766	1.02730806122759	0.623316082039486	1.02203716296857	0.995480879087311	0.929101667042072	0.946247501427438	1.056626586665	0.993108877932544	1.03540826324559	0.991504272135129	0.947831927522649	1.00529904383841	0.983422878576149	0.984092217960814	1.00973684530098	1.12776322315433	0.803795280452555			0.974673067205659	1.04063461758782	0.828699654445608	1.03284936067781	0.973834089675349	1.05261093970762	0.955800434640264	1.01019251473409	1.08435682897599	1.07180311247099	0.991494765837757	0.926512767027359	0.968640101080683	1.20595516113965	1.10514535798682	1.07050512432357
15	1.0986586538945	1.11870539667735	1.05478036073959	1.02737839411035	1.04580299348087	0.927034547672681	0.981663745212956	0.959985752528091	1.09630075852077	1.0308636500065	1.02724869035172	1.08312951673305	1.03421080259684	1.11611058512845	1.03735557012142	0.610031307903648	1.00812502749327	0.988699202939675	0.987151448217067	0.989845872149452	1.05526635676455	0.981311348797945	1.02594303806685	0.979769957598219	0.937838175570134	1.00105671304496	0.983294130728391	0.972480731764101	1.0346776446015	1.11132004856274	0.791032519514869			0.979469429004548	1.04105780544629	0.835190150504949	1.05750916208389	0.983565909249708	1.08117989677345	0.973984039322095	1.02385687111007	1.08195658928492	1.07457624600666	0.980789439557835	0.903730467658726	0.975528136994956	1.19508407286315	1.09496855031699	1.06275048865225
15.5	1.12149874144062	1.13308236067333	1.03230616465282	1.01166435419923	1.03070646701929	0.930520842376529	0.988422441328812	0.951298133915105	1.09306019354289	1.01978792887957	1.02689723442178	1.13119028658186	1.04551668218461	1.18041486838647	1.04640861567764	0.585005430962878	1.02735769663728	1.0088870055059	0.957629246420126	0.969780924802623	1.0590750004858	0.966768746276789	1.03325310428182	0.984821602659476	0.928894095595126	0.995693373426912	0.9801866258575	0.969446520689613	1.01636732364263	1.13321588208625	0.797560246309131			0.975380495199596	1.04294908945572	0.833775432659908	1.02671678926721	1.00059659350483	1.05093855425161	0.967167276035553	1.00291194371413	1.08265568822407	1.07656943573542	0.985171736865405	0.897798595720112	0.979682399900451	1.22136268099019	1.10049410224769	1.07200733123372
16	1.09546784556756	1.12492977638384	1.04538089115792	1.01225888408498	1.03028682016826	0.970597239293237	0.979408798417938	0.957975523288495	1.09350763556912	1.02396484296254	1.01462477330075	1.11598080519199	1.05008887550418	1.20919790634272	1.06650363346531	0.586334419525909	1.0400987089521	1.00838388270051	0.963156182361437	0.980894966269825	1.07125661492755	0.958135385702269	1.01825436284473	1.00020306901191	0.902029053420806	0.99375973738746	0.974562685780427	0.95463999950987	1.00341238903664	1.11890265238995	0.782272160407241			0.963233956543709	1.02916674907759	0.817267204832982	1.04495908458258	0.982863612991764	1.05407571869323	0.964265696237931	1.01546694300951	1.08940587686981	1.06821537095923	0.967392130646121	0.89176894567262	0.986141608676092	1.22610345632882	1.10294213158407	1.09488553647347
16.5	1.1064362491914	1.13392806443779	1.0471817670504	1.02792167141973	1.04559855014319	0.990203648957995	0.978333551308598	0.957562569219895	1.09215175064114	1.03577434629323	1.00202935267653	1.16254246819362	1.04599983943195	1.22475151277188	1.0740341213598	0.563767171426746	1.06816528124624	0.98599491786071	0.980437746889585	0.968587470685339	1.07373525607947	0.96792125800397	1.01423528261498	0.987273802560288	0.887180568572321	0.990475889975633	0.967428884579645	0.939694097609391	1.00569055338992	1.12699644299202	0.780461550055548			0.96411116725619	1.02544165101481	0.81326202390682	1.05284659459114	0.987177718576273	1.05758196130446	0.973477237476445	1.00960794333833	1.07629388787785	1.06281209358583	0.978715673867646	0.901318607639729	0.98104928640484	1.26823914058851	1.13329769535524	1.08443098838255
17	1.12441973876933	1.15342999324645	1.03965667849968	1.02665060752607	1.04259646113194	0.956556107412603	0.982646828284353	0.948976241227509	1.08200973137983	1.03379877882156	1.01269651509055	1.16044768975154	1.06686206078554	1.20150343084946	1.05708023604543	0.559049262027985	1.05499014569089	1.02569969258598	0.99968595120053	0.976705445045611	1.09026960620265	0.970833969459936	1.01743889729087	0.996323722748502	0.860392064979694	0.998827197352919	0.983206348104919	0.946502309737658	1.00810472755534	1.11886005349204	0.775056946223803			0.975812026275897	1.04216018369488	0.830534964082417	1.0754017648373	0.976091470504453	1.05754736022606	0.963107292019303	1.0054229435732	1.08672599760309	1.06014295255775	0.963964548109128	0.898841562214814	0.986704444295546	1.26909738439981	1.10399128701395	1.08252277960479
17.5	1.09562034743613	1.12958114708842	1.04815571013511	1.02324743645596	1.02030137714877	0.932168036663209	0.966929787680389	0.939408173373924	1.07049826834125	1.0453887746554	1.00966639504596	1.13783202486503	1.04923953592201	1.14360804405166	1.04547587765064	0.546336975273145	1.08970990904325	1.01255560929519	0.968705723357723	0.980882534456104	1.07213320753006	0.9212340556738	1.03272887642576	0.987636252430153	0.862119650109341	0.999560645505814	0.987232644434812	0.95055507223291	1.0088527815221	1.11387598243708	0.767133824233687			0.979568468923699	1.0458225872601	0.831318794239804	1.03623619789824	0.985421977931415	1.04702863239238	0.960127742706966	1.00319758655524	1.08987194282924	1.04245989324674	0.963080263116708	0.870453317937161	0.969765772319591	1.26725829051845	1.11028621959323	1.10280257289184
18	1.09177260798305	1.12831259144172	1.01279973853172	0.993213426710646	1.00492508611983	0.917631147278817	0.993331712416602	0.951453965639105	1.12312016239627	1.04935872452705	1.03640554214791	1.17442611651195	1.05251991933817	1.17051654312231	1.05482383302422	0.524914701935978	1.09768566160166	1.05000681312132	0.954747101910854	0.969693902106571	1.07059161364289	0.973222811949002	1.03210271537548	0.994239635996773	0.865224929709466	1.00356127179433	0.987624740152984	0.952645783043953	1.00868276925692	1.11864705900252	0.772994484056273			0.974637695805962	1.04852367519623	0.83276218879792	1.06678249076391	0.997737244454637	1.04841267552839	0.964254557735829	0.996149515522221	1.07787851213991	1.06795105666911	0.939830610793867	0.876254819063938	0.988768174900212	1.27224427837459	1.08412727754158	1.08095967241449
18.5	1.12628495393103	1.13658357425823	1.06332533308657	1.03454350428508	1.05908105025463	0.947040761775954	0.976662310087222	0.955279634463299	1.10440895039011	1.05165414577986	0.997992358886712	1.20322683812553	1.06303240386715	1.18080750828818	1.08247677217776	0.530936042425404	1.09973512713249	1.02111917871192	0.966840806322311	0.963676904265266	1.11212396660312	0.971378793185513	1.02604497126108	0.98947115489635	0.862185254607935	0.995122450716987	0.986705948693983	0.952184754506133	1.01073991766549	1.15941420429823	0.773117006561274			0.969742294087923	1.03737972825667	0.827648174966185	1.06896483138204	1.00187577597466	1.04213834664514	0.949501611701474	1.0102124433044	1.07331883350348	1.04928873457831	0.962289884495164	0.882512618032146	0.982282164428406	1.27735287248949	1.08961785762461	1.09957485804435
19	1.13902472541284	1.16367146583417	1.06865445562554	1.02071555918391	1.04235973726725	0.941091671730856	0.975845122284123	0.953814816257701	1.12029992174607	1.05022421122893	1.02409508579121	1.21423683477134	1.05640552077994	1.18012988781265	1.10397089700593	0.528671650373778	1.07112337681537	1.03525902588836	0.926083892202952	0.965591403578409	1.083861412005	0.950926948717719	1.03462192146151	0.992410396809794	0.866974383005311	0.988588094445738	0.976944520963954	0.948968276335298	1.0135451200408	1.16776358828774	0.777493782712172			0.977389590702375	1.04908270113272	0.825000358458914	1.06636804032011	0.983390335185222	1.0378708803091	0.96786343241694	0.998361586826646	1.09583758710995	1.06117854461248	0.939220219383169	0.880133350716108	0.986570435814724	1.28160322279309	1.11839968825096	1.11104441080429
19.5	1.14774079374709	1.17129125675204	1.06938031886792	1.04025304129127	1.05570235509502	0.939908250592853	0.971937367075319	0.978366104373862	1.10308018316068	1.05910485738732	1.03199809481033	1.21216191204909	1.05001767338352	1.20985019521169	1.09153667610182	0.500348859497796	1.07484875997239	1.04241804414004	0.933622678037009	0.966374607842876	1.0789645843634	0.937851179303883	1.03492772104421	0.983632314023978	0.86550921587004	0.993413849906265	0.990995592894289	0.942792638247295	1.01509223165385	1.13500503579829	0.773845334785452			0.974920667003537	1.04736905153301	0.819121632278508	1.05675149486632	0.992921498685882	1.04544851647876	0.950008413547124	0.987819373132586	1.08029428736295	1.04826614158704	0.952844468691169	0.88003557260723	0.976466196360713	1.27943717888837	1.11986850585279	1.10613178820623
20	1.1614659619181	1.17448801698173	1.07474619397612	1.0349330238654	1.04187552936221	0.927434352111196	0.980176832067467	1.00521591041902	1.11891691911953	1.04494975966169	1.03783986229441	1.20809148948391	1.05224528258705	1.18546852389562	1.09242826392175	0.495268033991438	1.04743842048369	1.05662078166716	0.940347681891979	0.949144114024595	1.08105027021075	0.89613025477993	1.02339470821103	0.96458104273915	0.874223680099968	0.996005922355702	0.977804790673974	0.92374036588205	1.01356212126732	1.11259801549991	0.787826513967322			0.991623041940374	1.0474683178208	0.820966500819676	1.06659469290656	0.979402295720472	1.04836654075719	0.950453953631211	0.991918015759703	1.07406453903857	1.04319650684215	0.953830485585372	0.874820740133723	1.00316068574054	1.26607309668379	1.08832389926109	1.1009755644876
20.5	1.15965940132124	1.18168495601736	1.08234478766531	1.02837269409168	1.02439024390244	0.931736247869614	0.966131032684879	1.00098507911243	1.09878202793898	1.05166041742262	1.01925069324343	1.21587493165732	1.0644513604146	1.11400172888215	1.10421779824837	0.492242029263306	1.05542426893142	1.05222893884512	0.958205675321981	0.966722698627084	1.08210822679998	0.937997862614615	1.03488403538954	0.950949529664661	0.885059356451109	0.992572051458056	0.975522442463715	0.938085858523974	1.00830874227355	1.12329033887423	0.777316805760502			0.986649823143001	1.04761982952321	0.811570097835386	1.0587460376271	0.954947336738515	1.0371327239699	0.94359263633626	0.989380444473546	1.08208864130676	1.03797521635703	0.944588533584943	0.88225187640847	1.01004872165481	1.27596333489024	1.09696194563376	1.11613973424278
21	1.16756603666078	1.19640865855677	1.0738641323145	1.04765391331725	1.03172868370771	0.950063283331125	0.972803709031988	0.998624228493831	1.11943215539216	1.06389012081872	1.02355365368293	1.2081510566434	1.07584878558607	1.12457134172021	1.12076703985985	0.486046897961792	1.062057268211	1.03726103538481	0.9306840208903	0.962645063726365	1.08283368274689	0.962305382678797	1.04318430977706	0.95809658803608	0.894987503905029	0.994726555407186	0.970191111131547	0.939929972675252	0.992701616330892	1.09841258249733	0.779678767384703			0.980926730672057	1.04201912107539	0.820890029584809	1.04699248207247	0.959512262415147	1.04121565122113	0.94287977220172	0.978977730771658	1.05958542323228	1.03774123321496	0.938672432219723	0.889911161603933	1.0344382651645	1.29917678654834	1.063144168944	1.10406117868142
21.5	1.15004005268856	1.19025193515144	1.07470025326458	1.04184187115834	1.02532637918552	0.94337855311916	0.970327568545906	0.994050567394438	1.10873422331037	1.06433540745519	1.03360339351733	1.23780557420969	1.04528273235958	1.15429164911925	1.12110309988429	0.48211104721743	1.07892749925543	1.02858216699185	0.978787577876433	0.971968924017642	1.07068229563625	0.943425145111704	1.03590336733187	0.932702444028598	0.892636676038738	0.969126714479707	0.987027818313378	0.943800468074157	0.991409523115596	1.10237428000256	0.766112803358672			0.955975745325922	1.04332525644102	0.829655544881446	1.05095566444131	0.962823087631166	1.04017761886912	0.931440530542767	0.989088158775665	1.03880664920769	1.03234228886271	0.940300142648249	0.891443018643026	1.0392625704741	1.28654834189631	1.08664525057329	1.10326947503959
22	1.17655191599326	1.18229386272778	1.08675509597343	1.04651610612212	1.02086090628348	0.925227431610595	0.984754312618661	1.03244750418798	1.11695088597395	1.06084837407661	1.03565513624345	1.22550495577493	1.0478816097637	1.10043665356811	1.12240618977496	0.493090537345856	1.07224402052927	1.03511228173679	0.972944171165476	0.962035904854002	1.10459736115399	0.945688259048714	1.02189483406732	0.940183635873799	0.903920649796938	0.970747801590368	0.989754931815892	0.951359191775619	1.01517723778644	1.11983982814387	0.782421910135577			0.966863062152602	1.04377979154826	0.826654048912914	1.06240485795127	0.982136234724608	1.03468758109628	0.932075425162592	0.986331373216096	1.04749101158507	1.02893653423922	0.943242542269046	0.890660793772	1.0105847555781	1.30751401214386	1.10532021722513	1.09480433609995
22.5	1.20919904677953	1.22413928499371	1.09775330231679	1.04424049173186	1.02095774786449	0.954780975705598	0.983095359935678	1.03719258018377	1.12636072737415	1.06981055159098	1.05613456826896	1.24500327264811	1.06517863921849	1.09738419497738	1.10568548896734	0.488633314165229	1.06694367863919	1.0569981237712	0.976267114246755	0.967617789215046	1.10535304443202	0.899022011477221	1.03332591370627	0.931354583575034	0.910710715401437	0.96345499325192	0.993336462853529	0.950758782517063	1.00570755461644	1.1109792573795	0.774355845222959			0.979787771601819	1.0469249655087	0.827476114687735	1.06920443554486	0.981835250614061	1.01367319281451	0.920831107290428	0.978891373633648	1.04166518709219	1.03134136097718	0.937561206831018	0.898646005997057	1.0114960132477	1.30007589911256	1.06818011500742	1.09819445169448
23	1.19593138421421	1.20051032181445	1.08803224775432	1.03743414959163	1.02038745855411	0.949055776146068	0.981602302520993	1.04758655617455	1.11479502893846	1.05570562700749	1.04505895707149	1.24589678004046	1.07419587921359	1.1216645398672	1.09570656375196	0.48834707047473	1.06365241872268	1.05627488473846	0.984133673377946	0.941200185056427	1.07929708500573	0.889843827177125	1.01222574250011	0.943723185384209	0.913586379256482	0.959591888492068	0.992721984489229	0.946791792773033	0.996543893523747	1.11736909206535	0.790692179223197			0.973385548256695	1.04006514256841	0.81261201841045	1.07104355938922	0.951561265494859	1.00570341108965	0.923370685769728	0.962835588820452	1.0356917750455	1.02071679311867	0.937999436561775	0.872441472817686	1.01248767600578	1.33845165810369	1.08164427635753	1.0848978905303
23.5	1.19431251822481	1.18197249529728	1.08786686119277	1.0526971668308	1.0122312453981	0.932104067953047	0.968496576325429	1.02238856640379	1.1064292189328	1.07154152499474	1.03717494567021	1.23050859717212	1.10397362324706	1.20135144121009	1.09452006611467	0.495748514471919	1.09373816887971	1.04645350830826	0.97896841831623	0.98085767082866	1.12361035242909	0.901327034931583	1.01771557310378	0.943972369669742	0.939959387691346	0.972023001219834	0.981772565254885	0.951444964526841	0.990151432353334	1.10791213673029	0.786220107790632			0.985510864072764	1.03565562957404	0.813682615698589	1.06518944687055	0.983540827240495	1.01347712003691	0.930610712136154	0.993339587108493	1.03798326601269	1.00852367160404	0.939454985310361	0.918527554802302	1.00396473662548	1.31764946286782	1.07853178191556	1.06961192021483
24	1.19366731801164	1.18098302189285	1.08157298371139	1.035220038293	1.02223820876893	0.983998684072248	0.976305942473841	1.02785046832998	1.12275407346572	1.0633382162552	1.04018606809696	1.24021804416905	1.10652164199356	1.21952053601679	1.09888198806448	0.490591016548463	1.07376849981575	1.05457684527027	0.95667983411119	0.96085488255044	1.10867805085533	0.941476352554834	1.02836031095865	0.940432820159332	0.916385504529834	0.96938092094179	0.99400946296681	0.950812390486577	1.00325937799798	1.11055326840044	0.792114801642385			0.962264780192016	1.02042086666933	0.800816330432206	1.03108794629166	0.922491216817846	0.981367319281451	0.912933909299973	0.955588232084334	1.01227196058414	1.00366202187433	0.930643437509782	0.905523066321494	1.01077236745125	1.32010158804297	1.0940243104301	1.06914501806708
24.5	1.22968122081935	1.20560145847655	1.08834464459281	1.06641235626398	1.02302370159266	0.964248344809625	0.984858765194997	1.03123980832698	1.12363539866891	1.04088573514853	1.03449628155555	1.24966936680819	1.10511285717763	1.17111816877816	1.11909359810552	0.484881477221903	1.09258723749786	1.05418902144112	0.951763234654195	0.977687558329626	1.11955989005888	1.00486449754979	1.04432013679851	0.950445497814379	0.935246797875664	0.968122390588527	0.992885845386375	0.947091997402311	0.998873061556584	1.10429123040831	0.783742430467263			0.959286508337544	1.04631891869904	0.802116341424946	1.0689000735002	0.967112111206463	1.00957873187048	0.925704201960138	0.960570374661867	1.0275899951174	1.01079417468637	0.928123616557929	0.905425288212616	1.00506360616822	1.31090611863615	1.07118769390641	1.05929947277757
25	1.19357347070791	1.18385841469205	1.08203239082682	1.03870521348528	1.01828922429894	0.960698081395615	0.976748329855969	1.02726609936499	1.11375099754391	1.05494048658988	1.04319719052372	1.26072900275356	1.11123115368869	1.13894702844423	1.12752939055564	0.486496709475433	1.09930100389197	1.04324610042391	0.908440646795209	0.959599269364548	1.12315694246228	0.989504659440269	1.02397718360665	0.934395764514378	0.920616994689159	0.957366540119078	0.997228159160765	0.948807452426756	1.02041361555369	1.15268357842913	0.779937426006374			0.972586154623547	1.03374344739876	0.817429706207075	1.02993525599485	0.960139312645453	1.01581845967533	0.65540060219516	0.973763088207174	1.03383527897377	1.02642771499368	0.931958126702053	0.89848304248226	1.02618334274583	1.34682975245213	1.08304315026404	1.04245039527182
25.5	1.21074752729113	1.21350033163669	1.08708586909654	1.04392272575845	1.0098102058729	0.96931786508999	0.966843767911642	1.03371753273858	1.12203545445389	1.06476815080613	1.03435379942179	1.22667644324491	1.07488247109139	1.13437467345976	1.12471060137109	0.490417225736375	1.12158263160893	1.03727151710992	0.973486692484869	0.965802744411678	1.12923263601759	1.00077831960797	1.01301208428419	0.95002075187313	0.909223680099968	0.951369768005349	0.98345213945064	0.966144269767556	1.00779870547804	1.14552696358098	0.782653341533914			0.980877210712481	1.04985070872771	0.807612711431016	1.06675658761117	0.943660432592996	1.00719125746086	0.923654717573334	0.976466730912582	1.00859003950464	1.018784265686	0.930463450298935	0.902068239807796	1.00927147246604	1.34282461466604	1.09042221012085	1.03349805409105
26	1.22887178782465	1.22372489014912	1.09878237425535	1.05139535139132	1.01311357980284	0.982383474140649	0.973842090526151	1.0183603163384	1.13181138478465	1.05909231410179	1.04168687990588	1.23072701009025	1.07848834991628	1.21925455414789	1.13576629033823	0.497246182352565	1.07646410226271	1.04690422248809	0.978030308534781	0.957610179169075	1.12865831672629	1.00576555217286	0.99807159038666	0.942851040384844	0.917478912839737	0.953420088978215	0.964104849237524	0.969864662851822	1.0068636380196	1.11643191631142	0.776745034070494			0.982872157655381	1.03182081614055	0.809610522441918	1.04611825066758	0.969896214229024	1.00136674259681	0.940601948521821	0.970348659827371	1.01612477251542	1.01195975737558	0.93598044958793	0.899102303838489	1.01267528787893	1.35214269033162	1.09321995793386	1.03772047351418
26.5	1.24963550377568	1.24676186069326	1.1010885979748	1.04410723503333	1.00280533151333	0.979840717911696	0.969977345201721	1.017994111787	1.12878776139524	1.06098007857472	1.03737442065747	1.21569623017885	1.10313954126217	1.15196747421717	1.13475125189707	0.492385151108555	1.08338988233241	1.00974650696511	0.975973248532084	0.960357610001572	1.12566581094532	0.942042131039087	1.01755539236999	0.922559510951568	0.911990003124023	0.966617988411281	0.958720848331273	0.97860276188259	1.01227002805202	1.14539916688727	0.756971263124372			0.974602324406266	1.05198232164442	0.799936911231235	1.0623530516458	0.962547185529831	1.00893284507367	0.917367033136646	0.978492802227445	1.02173309956057	1.00799937604495	0.93097210980785	0.914974950179725	1.02082300351294	1.36383115366651	1.05943715309176	1.03843097678249
27	1.22410903716018	1.22786038155738	1.10710683118692	1.04674161745809	0.990947617927682	0.972132488337133	0.954942318478538	1.02931528653558	1.14592614688495	1.05907349917349	1.04241828819251	1.21134782753605	1.08630023972592	1.12456500881857	1.12816036039743	0.483567823142291	1.0712142398192	1.05530008430302	0.983003420629212	0.962383995638209	1.11381669714589	1.01766785510084	1.02186571029754	0.91663005761173	0.917741330834114	0.962575688932256	0.977828199373566	0.977745034370367	1.01784643034962	1.15566550128253	0.763165456432796			0.98299949469429	1.03660127157876	0.813730410220381	1.06948937022497	0.954219958471359	0.984146939246273	0.923086653966122	0.969073231327523	1.01515380176661	0.998791706102317	0.923013544876066	0.905718622539251	1.02808626317351	1.35958080336291	1.08671519426861	1.03865427780968
27.5	1.24585814980041	1.24216123221455	1.11283104384516	1.0583657017759	0.977013190438201	0.987197119580365	0.967267722486182	1.03360845053178	1.13966195851767	1.06537022851178	1.03896072174664	1.18807692389515	1.07968861423599	1.10250751240457	1.11785909189331	0.48933870040253	1.08099715656489	1.05484937012319	0.958149162684544	0.969954970194727	1.1122448759276	1.05603601823663	1.01746802106065	0.914681889561201	0.920737269603249	0.958062482400519	0.976651912219049	0.980318216907035	1.0178294291231	1.15851962744221	0.757679170931049			0.977205659423951	1.03329413683298	0.816406903440728	1.06489803640226	0.941729117883652	0.999025402958392	0.828392678344325	0.961786017450785	1.01458675484931	0.997188488277011	0.925376855209791	0.890563015663122	1.03628758219984	1.36959364782812	1.07695804877074	1.04188199265717
28	1.24835683426231	1.240960332869	1.11902385176114	1.0544192533964	1.01530865563902	0.998023823775342	0.975408879171191	1.03388115604878	1.15299030735974	1.07123421449914	1.03795384800142	1.20106256466405	1.11954145834294	1.08699823628689	1.08048784550253	0.483971631205674	1.07033589744884	1.03533239796415	0.950101763113556	0.964696312990446	1.11115669200725	1.05718852996381	1.00908037536379	0.90181491918096	0.903636363636363	0.939430398925546	0.985582331113548	0.972609390890934	1.01879849903457	1.11800807553393	0.766357848368676			0.972529560384032	1.04426044936281	0.818376037738554	1.08736902140202	0.972605071223948	1.00125140566881	0.920491382976311	0.954478875003737	1.02564028585379	0.98917239915048	0.926276791264024	0.88789041402045	1.03449186855682	1.39280709948622	1.08979271686293	1.03804527500826
28.5	1.25612269864625	1.23546325839995	1.13415672214336	1.08396123840868	1.01328574261352	1.01422389962396	0.984883342271782	1.02972824060418	1.12588616764936	1.08136291756822	1.05335141725621	1.20281979586902	1.11704938411982	1.11706685327617	1.11356575362195	0.481385215002236	1.1005125106097	1.05876953531518	0.936323982106485	0.96903501597932	1.13032081993795	1.08885117032327	1.01700204074415	0.917536182286395	0.91293033427054	0.944518695486258	0.978501199486848	0.987222923380427	1.02445990746475	1.15515431450766	0.764431522317815			0.965469429004548	1.03650200529097	0.813778204742172	1.06016423523948	0.957355209622892	0.995634497275165	0.893558484893208	0.956318946329039	1.00016201340494	0.978370177424836	0.924649080835498	0.874136293371575	1.03205291420586	1.35790518449323	1.08094483940428	1.04728181749636
29	1.26982440499134	1.23622439178797	1.12653056402724	1.06799093561578	1.01376995051856	0.989356063548344	0.980871134486642	1.04179740762796	1.1402449890367	1.07427596124125	1.05522268261291	1.20831983026196	1.10750321408552	1.09996168594507	1.09181101081565	0.494715992588333	1.116736604738	1.05107594908277	0.981308041506111	0.963913108725979	1.10707600230591	1.08505835900291	1.02493826800941	0.904663548626938	0.879953139643861	0.951386437281551	0.978735286482772	0.974657215326366	0.994979780684178	1.1313415305784	0.78375604407893			0.947097524002021	1.03498688826684	0.816942202084797	1.06771500426246	0.942005019984987	1.00339667252963	0.904301570170773	0.967239802858991	1.01571308091793	0.984596728816633	0.921651902498357	0.888216341050044	1.04464971140316	1.3774404483886	1.10685897852229	1.04912912599398
29.5	1.25916100510462	1.21162286927957	1.13196994427392	1.08849196615866	1.01853670833929	1.00106233750805	0.971519556769975	1.03544726487497	1.1564478139261	1.07761247519341	1.05871824429444	1.19922591057977	1.11505572474132	1.09983502791226	1.09214021247224	0.493949268417353	1.09525255227688	1.06059335548471	1.00431998747034	0.970986810733628	1.07022888566944	1.15404142456437	1.06626489732831	0.935330205585126	0.933978444236176	0.970631116656953	0.996865324317083	1.01914110842901	1.05377002198016	1.2495534722666	0.788915602900672			0.962038403233957	1.03437039237426	0.817898092520635	1.08082199954762	0.954144712443722	0.978887575329431	0.907075057194219	0.950858518064063	1.017289937414	0.985844638907682	0.921229323829412	0.873908144450859	1.0516449541021	1.38250817375058	1.09727669226273	1.05438685017951
30	1.28227090364898	1.23245255299844	1.1108372169642	1.05927799763506	0.992862929196507	1.00173400896476	0.951372498075527	1.03246308736038	1.14490923318896	1.0916233251354	1.07340340288045	1.21092092955971	1.08192639517104	1.07480740062886	1.08263451463821	0.49507890869593	1.11700919374949	1.09136770041433	1.04014899960522	0.972578082890006	1.11272851322554	1.1237827530362	1.0204095218085	0.905677275606719	0.920518587941268	0.957908291595649	0.98502052232333	0.998276886694196	1.00742467849466	1.12801881654176	0.766133223776173			0.945739262253664	1.03076023422366	0.820125317236138	1.03900783524115	0.960365050728364	0.98253222225426	0.893291160842755	0.950061375251658	1.02727151671179	0.966220386121705	0.917128745634472	0.885217812377777	1.02119822725924	1.39060018682858	1.08587586992471	1.04902762552708
[truncated: 17 more columns]
