# Supplementary material for: SAC1 degrades its lipid substrate PtdIns4P in the endoplasmic reticulum to maintain a steep chemical gradient with donor membranes
Source: eLife. 2018 Feb 20;7:e35588. doi: 10.7554/eLife.35588 (PMC5829913; doi:10.7554/eLife.35588)
Supplement: Figure 1—source data 4. [file elife-35588-fig1-data4.csv]

Time (min)	Control	Control	Control	Control	Control	Control	Control	Control	Control	Control	Control	Control	Control	Control	Control	Control	Control	Control	Control	Control	Control	Control	Control	Control	Control	Control	Control	Control	Control	Control	Control	Control	Control	Control	Control	Control	Control	Control	Control	Control	Control	bpV(HOpic)	bpV(HOpic)	bpV(HOpic)	bpV(HOpic)	bpV(HOpic)	bpV(HOpic)	bpV(HOpic)	bpV(HOpic)
-5	-0.00909090909090948	-0.00272727272727247	-0.0163636363636366	0.00363636363636344	-0.01	-0.0172727272727276	-0.0127272727272727	0.0136363636363639	-0.00363636363636366	-0.00454545454545441	-0.0154545454545454	-0.0145454545454549	-0.00272727272727247	-0.00454545454545441	-0.0172727272727273	-0.00272727272727291	-0.00090909090909097	-0.0309090909090908	-0.0227272727272725	-0.0127272727272725	-0.00363636363636344	0.0136363636363639	0.0245454545454546	-0.00636363636363613	-2.22044604925031e-016	0.00909090909090904	0.01	0.00272727272727247	0.00999999999999979	0.00818181818181785	0.00727272727272754	-0.00902853181818197	0.0103044723636363	-0.00251534836363643	0.00612010745454561	0.00651968572727268	0.00582115181818188	-0.000567056545454525	-0.00073973654545445	0.00390644472727253	-0.000801596090909129	0.0118181818181819	0.0536363636363635	-0.0199999999999998	0.00545454545454538	-0.0109090909090912	-0.0181818181818181	-0.00909090909090926	0.00090909090909097
-4.5	-0.00909090909090948	-0.00272727272727247	-0.00636363636363657	0.0136363636363634	-0.02	-0.0172727272727276	-0.0227272727272727	0.00363636363636388	-0.0136363636363637	-0.00454545454545441	-0.0154545454545454	-0.00454545454545485	-0.0127272727272725	-0.00454545454545441	-0.0172727272727273	0.0072727272727271	-0.0109090909090908	-0.0209090909090908	-0.0227272727272725	-0.0327272727272725	0.00636363636363657	0.0136363636363639	0.0145454545454546	0.00363636363636388	0.00999999999999979	0.00909090909090904	0	0.00272727272727247	-0.0100000000000002	0.00818181818181785	0.00727272727272754	-0.00868890481818196	0.00175263636363621	-0.00649157436363623	-0.00089071054545431	0.00707126772727262	-0.00295598918181827	0.00628080145454546	0.00139542045454566	0.00479979972727262	-0.00432089209090902	0.00181818181818194	0.0336363636363635	0	-0.00454545454545463	-0.000909090909091193	-0.0181818181818181	-0.00909090909090926	0.00090909090909097
-4	0.000909090909090526	-0.0127272727272725	-0.00636363636363657	0.0236363636363635	-0.01	-0.0172727272727276	-0.0327272727272727	-0.00636363636363613	-0.00363636363636366	-0.00454545454545441	-0.0254545454545454	-0.00454545454545485	-0.00272727272727247	-0.00454545454545441	-0.00727272727272732	-0.0127272727272729	-0.00090909090909097	-0.0209090909090908	-0.00272727272727247	0.00727272727272754	0.00636363636363657	0.0136363636363639	0.0145454545454546	-0.00636363636363613	0.00999999999999979	0.00909090909090904	0.01	0.0127272727272725	-0.0100000000000002	0.00818181818181785	0.00727272727272754	-0.00487480381818184	-0.0045206326363636	-0.000321540363636297	0.00220801645454571	0.000854741727272623	0.00333110881818177	-0.000326015545454528	0.00282867345454552	0.0140939517272727	0.0108209519090909	-0.00818181818181807	0.0236363636363635	-0.0199999999999998	0.00545454545454538	-0.000909090909091193	0.00181818181818194	0.0109090909090908	0.00090909090909097
-3.5	0.000909090909090526	-0.0127272727272725	-0.00636363636363657	0.0136363636363634	-2.22044604925031e-016	0.00272727272727247	0.00727272727272732	0.00363636363636388	0.00636363636363635	0.0054545454545456	-0.0154545454545454	-0.00454545454545485	-0.0127272727272725	0.0054545454545456	0.00272727272727269	-0.00272727272727291	0.00909090909090904	-0.0109090909090908	-0.00272727272727247	0.00727272727272754	-0.00363636363636344	-0.00636363636363613	0.00454545454545463	-0.00636363636363613	0.00999999999999979	0.00909090909090904	-0.01	0.0227272727272725	-0.0100000000000002	0.00818181818181785	0.00727272727272754	-0.00180432981818202	-0.00828716963636378	-0.00440636536363637	0.00256898145454576	-0.000593174272727426	0.00308696781818174	0.00553478945454544	0.00220282545454564	0.00944168972727266	0.00496074290909099	0.00181818181818194	0.0236363636363635	0.01	0.00545454545454538	0.00909090909090882	0.00181818181818194	0.000909090909090748	0.010909090909091
-3	0.0109090909090905	-0.00272727272727247	-0.00636363636363657	-0.00636363636363657	-0.01	0.00272727272727247	-0.00272727272727269	0.00363636363636388	-0.00363636363636366	0.0054545454545456	-0.0154545454545454	-0.00454545454545485	0.00727272727272754	0.0054545454545456	-0.00727272727272732	0.0172727272727271	0.019090909090909	-0.000909090909090748	0.00727272727272754	0.00727272727272754	0.00636363636363657	0.00363636363636388	-0.00545454545454538	-0.0163636363636361	-2.22044604925031e-016	0.00909090909090904	0.01	0.00272727272727247	-2.22044604925031e-016	-0.00181818181818216	-0.00272727272727247	-0.000614144818182005	0.00116028536363633	-0.00561443236363623	0.00441648745454559	0.000635157727272739	0.000497026818181867	0.00294616045454532	0.00302668045454557	-0.0023563342727273	0.00884219690909083	0.0118181818181819	0.00363636363636344	-0.01	-0.00454545454545463	0.00909090909090882	0.00181818181818194	0.000909090909090748	0.00090909090909097
-2.5	0.0109090909090905	-0.0127272727272725	0.00363636363636344	-0.00636363636363657	-2.22044604925031e-016	0.00272727272727247	-0.00272727272727269	0.00363636363636388	-0.00363636363636366	0.0054545454545456	0.00454545454545463	-0.00454545454545485	-0.00272727272727247	-0.00454545454545441	0.0127272727272727	0.0072727272727271	0.00909090909090904	0.00909090909090926	0.00727272727272754	-0.00272727272727247	-0.00363636363636344	0.00363636363636388	-0.00545454545454538	0.00363636363636388	-2.22044604925031e-016	-0.00090909090909097	0.01	-0.00727272727272754	-2.22044604925031e-016	-0.00181818181818216	-0.00272727272727247	0.00169899218181802	-0.00289616763636369	-0.00838724036363625	0.00629033845454563	0.00309110772727261	0.00392941981818185	-0.00230262454545449	0.0065247574545455	-0.00450889627272733	0.0000189219090909187	-0.00818181818181807	0.0136363636363634	0	0.00545454545454538	-0.000909090909091193	0.0118181818181819	0.000909090909090748	0.00090909090909097
-2	0.000909090909090526	-0.00272727272727247	0.00363636363636344	-0.00636363636363657	-2.22044604925031e-016	0.00272727272727247	0.0172727272727273	-0.00636363636363613	0.00636363636363635	0.0054545454545456	0.00454545454545463	-0.00454545454545485	0.00727272727272754	-0.00454545454545441	0.00272727272727269	-0.00272727272727291	-0.00090909090909097	0.00909090909090926	0.00727272727272754	0.00727272727272754	-0.00363636363636344	0.00363636363636388	-0.0154545454545454	0.0136363636363639	-2.22044604925031e-016	-0.010909090909091	0	-0.00727272727272754	0.00999999999999979	0.00818181818181785	-0.00272727272727247	0.0125746941818181	0.00284721636363638	0.000987020636363578	0.0000819184545457485	-0.00611399527272738	-0.00273020718181827	-0.0013793495454546	0.000441150454545625	-0.00428943227272738	-0.000696453090909044	0.00181818181818194	-0.0263636363636366	0.03	0.00545454545454538	-0.000909090909091193	0.00181818181818194	0.000909090909090748	0.010909090909091
-1.5	0.000909090909090526	0.00727272727272754	0.00363636363636344	-0.0163636363636366	0.0199999999999998	0.0127272727272725	0.00727272727272732	0.00363636363636388	-0.00363636363636366	-0.00454545454545441	0.0245454545454546	0.00545454545454516	0.0172727272727276	0.0054545454545456	0.0127272727272727	-0.00272727272727291	0.00909090909090904	0.0190909090909093	0.0172727272727276	-0.00272727272727247	-0.0136363636363634	-0.00636363636363613	-0.00545454545454538	0.00363636363636388	-0.0100000000000002	-0.010909090909091	-0.01	-0.00727272727272754	-2.22044604925031e-016	-0.00181818181818216	-0.00272727272727247	0.00502409718181807	0.00291147036363637	0.00380930063636375	-0.00236842854545438	-0.0052344692727273	-0.00521786618181808	-0.00363311954545464	-0.000116153545454356	-0.0100558232727275	-0.00590232309090899	0.00181818181818194	-0.0263636363636366	-0.01	0.00545454545454538	-0.000909090909091193	0.00181818181818194	0.000909090909090748	0.00090909090909097
-1	-0.00909090909090948	0.00727272727272754	0.0136363636363634	-0.00636363636363657	0.00999999999999979	0.0127272727272725	0.00727272727272732	0.00363636363636388	0.00636363636363635	-0.00454545454545441	0.0245454545454546	0.0154545454545452	0.00727272727272754	-0.00454545454545441	0.00272727272727269	-0.00272727272727291	-0.00090909090909097	0.0190909090909093	0.00727272727272754	-0.00272727272727247	-0.00363636363636344	-0.00636363636363613	-0.0154545454545454	0.00363636363636388	-2.22044604925031e-016	-0.010909090909091	0	-0.00727272727272754	-2.22044604925031e-016	-0.0118181818181822	-0.00272727272727247	-0.00155279881818204	0.0014674883636363	0.0121712356363637	0.00218131345454564	-0.00627707327272731	-0.00532885018181806	-0.00594530354545464	-0.00557486554545439	-0.00774101727272747	0.000417080909090872	0.00181818181818194	-0.0163636363636366	0	-0.0145454545454546	-0.000909090909091193	0.00181818181818194	0.0109090909090908	-0.00909090909090904
-0.5	0.0109090909090905	0.0172727272727276	0.00363636363636344	0.00363636363636344	0.00999999999999979	0.00272727272727247	0.0172727272727273	-0.0163636363636361	0.00636363636363635	-0.00454545454545441	0.0145454545454546	0.00545454545454516	-0.0127272727272725	0.0054545454545456	0.00272727272727269	-0.0127272727272729	-0.00090909090909097	0.00909090909090926	0.00727272727272754	0.0172727272727276	-0.00363636363636344	-0.0163636363636361	-0.00545454545454538	0.00363636363636388	-0.0200000000000002	-0.010909090909091	-0.01	-0.00727272727272754	0.00999999999999979	-0.0118181818181822	-0.00272727272727247	0.00455584318181801	-0.00222764263636366	0.0000855596363635858	-0.00737056954545423	0.000276218727272681	-0.00250716618181812	0.000928304454545392	-0.00408379554545446	-0.00449399527272742	-0.00416031709090903	-0.00818181818181807	-0.0363636363636366	0.02	-0.00454545454545463	-0.000909090909091193	0.00181818181818194	-0.00909090909090926	-0.00909090909090904
0	-0.00909090909090948	0.0172727272727276	0.0136363636363634	-0.0163636363636366	0.00999999999999979	0.0127272727272725	0.0172727272727273	-0.00636363636363613	0.00636363636363635	0.0054545454545456	0.0145454545454546	0.0154545454545452	0.00727272727272754	0.0054545454545456	0.0127272727272727	0.0072727272727271	-0.0309090909090908	0.0190909090909093	-0.00272727272727247	0.00727272727272754	0.0163636363636366	-0.0163636363636361	-0.00545454545454538	0.00363636363636388	-2.22044604925031e-016	-0.00090909090909097	-0.01	-0.00727272727272754	-2.22044604925031e-016	-0.0118181818181822	-0.0127272727272725	0.00270988718181808	-0.00251195663636361	0.0106833846363636	-0.0132374545454543	-0.000229467272727435	0.00207440381818191	-0.00153658654545463	-0.00590495654545453	0.00120361272727254	-0.00917831309090911	-0.00818181818181807	-0.0463636363636364	0	-0.00454545454545463	-0.000909090909091193	0.0118181818181819	0.000909090909090748	-0.00909090909090904
0.5	0.000909090909090526	0.0372727272727273	0.0236363636363635	0.0136363636363634	0.0399999999999998	0.0627272727272725	0.0472727272727274	0.00363636363636388	-0.00363636363636366	-0.00454545454545441	-0.0154545454545454	0.00545454545454516	-0.00272727272727247	-0.00454545454545441	0.0127272727272727	-0.0427272727272727	-0.00090909090909097	-0.0109090909090908	-0.0127272727272725	-0.0127272727272725	0.0163636363636366	0.0336363636363637	-0.00545454545454538	0.0336363636363639	0.0299999999999998	0.0290909090909091	0	0.0327272727272725	0.0899999999999999	0.00818181818181785	-0.00272727272727247	-0.0309195298181819	-0.0353668716363638	-0.0377754293636363	-0.0263806365454542	-0.0257693422727274	-0.00932093118181809	-0.0243775625454545	-0.0244907575454545	-0.0267687272727275	-0.029288920090909	0.0118181818181819	0.0136363636363634	-0.0199999999999998	-0.0145454545454546	-0.0309090909090912	0.041818181818182	0.0109090909090908	-0.00909090909090904
1	0.000909090909090526	0.0572727272727274	0.0236363636363635	-0.00636363636363657	0.0299999999999998	0.0527272727272725	0.0272727272727273	-0.00636363636363613	-0.00363636363636366	-0.0145454545454544	-0.0154545454545454	0.0154545454545452	-0.0127272727272725	0.0054545454545456	0.0127272727272727	-0.0327272727272729	-0.0209090909090908	-0.0109090909090908	-0.0127272727272725	-0.00272727272727247	0.0263636363636366	0.0236363636363639	-0.0154545454545454	0.0236363636363639	0.0299999999999998	0.019090909090909	-0.01	0.0227272727272725	0.0899999999999999	0.00818181818181785	0.00727272727272754	-0.00910375381818196	-0.000906088636363656	-0.0155445663636362	-0.0203822635454542	-0.0128030672727273	-0.00151892118181807	-0.0136959335454545	-0.00708381654545431	-0.0205638842727274	-0.016742023090909	0.021818181818182	-0.00636363636363657	-0.01	-0.0145454545454546	-0.000909090909091193	0.0118181818181819	0.0109090909090908	0.00090909090909097
1.5	0.0109090909090905	0.0372727272727273	0.0236363636363635	-0.0163636363636366	0.00999999999999979	0.0527272727272725	-0.00272727272727269	0.00363636363636388	-0.0136363636363637	-0.00454545454545441	-0.00545454545454538	0.0154545454545452	-0.0127272727272725	0.0154545454545456	0.00272727272727269	-0.00272727272727291	-0.0109090909090908	-0.0109090909090908	-0.00272727272727247	-0.0127272727272725	0.0263636363636366	0.0136363636363639	-0.0254545454545454	0.00363636363636388	0.0199999999999998	0.019090909090909	-0.01	0.00272727272727247	0.0799999999999998	0.00818181818181785	-0.00272727272727247	-0.00216791881818201	0.00660099736363629	-0.0128314823636364	-0.0165282275454544	-0.0102896582727274	0.00287274881818189	-0.0167127635454545	-0.0111546945454544	-0.0178224282727273	-0.0179407920909092	0.00181818181818194	0.00363636363636344	0	-0.00454545454545463	-0.0109090909090912	0.021818181818182	0.0109090909090908	-0.00909090909090904
2	0.000909090909090526	0.0372727272727273	0.0236363636363635	-0.0163636363636366	0.0199999999999998	0.0427272727272725	0.0172727272727273	0.00363636363636388	-0.00363636363636366	-0.00454545454545441	-0.00545454545454538	0.00545454545454516	-0.0227272727272725	0.0054545454545456	0.00272727272727269	-0.0127272727272729	-0.0109090909090908	-0.000909090909090748	0.00727272727272754	-0.0227272727272725	0.0363636363636366	0.0236363636363639	-0.0354545454545454	0.0136363636363639	-2.22044604925031e-016	0.00909090909090904	-0.02	-0.00727272727272754	0.0599999999999998	0.00818181818181785	-0.0127272727272725	0.00998260718181809	0.0134482603636363	-0.0101851553636363	-0.0160538935454544	-0.0053399692727274	0.00590531381818193	-0.0114909195454547	-0.00203649554545438	-0.0125372842727274	-0.0174762330909091	0.00181818181818194	-0.00636363636363657	-0.0199999999999998	0.00545454545454538	-0.0109090909090912	0.0118181818181819	0.000909090909090748	-0.019090909090909
2.5	-0.0190909090909095	0.0272727272727276	0.0336363636363635	-0.0263636363636366	0.0299999999999998	0.0427272727272725	0.0172727272727273	0.0136363636363639	-0.0236363636363637	0.0054545454545456	0.0145454545454546	0.0154545454545452	0.00727272727272754	0.0054545454545456	0.0127272727272727	-0.00272727272727291	-0.0209090909090908	-0.000909090909090748	-0.00272727272727247	-0.0227272727272725	0.0263636363636366	0.0136363636363639	-0.0154545454545454	0.00363636363636388	-2.22044604925031e-016	0.00909090909090904	0	0.00272727272727247	0.0599999999999998	-0.00181818181818216	-0.00272727272727247	0.00856675918181815	0.00683440936363633	-0.0138224683636363	-0.00551114254545437	-0.00292896127272746	0.00504271581818183	-0.0147601145454546	-0.00335363854545445	-0.0220760542727274	-0.0152840940909091	0.0118181818181819	0.0136363636363634	-0.01	0.00545454545454538	0.00909090909090882	0.0118181818181819	0.0209090909090908	0.00090909090909097
3	0.0109090909090905	0.0272727272727276	0.0336363636363635	-0.0163636363636366	0.0299999999999998	0.0427272727272725	0.00727272727272732	0.0136363636363639	-0.0136363636363637	0.0154545454545456	0.0145454545454546	0.0154545454545452	0.0172727272727276	0.0054545454545456	0.0127272727272727	-0.0127272727272729	-0.00090909090909097	0.00909090909090926	0.00727272727272754	-0.0127272727272725	0.0163636363636366	0.0236363636363639	-0.0354545454545454	0.00363636363636388	-0.0100000000000002	-0.010909090909091	0	-0.00727272727272754	0.0499999999999998	0.0181818181818179	-0.0127272727272725	0.0193388681818181	0.0231317493636363	-0.0133247703636363	-0.00420878154545434	-0.0111732372727273	0.00559119781818174	-0.0199762365454546	0.0071994824545456	-0.0197468232727274	-0.0191835490909091	0.0118181818181819	0.0136363636363634	-0.0199999999999998	-0.00454545454545463	-0.000909090909091193	0.021818181818182	0.0309090909090908	-0.00909090909090904
3.5	0.0109090909090905	0.0372727272727273	0.0436363636363635	-0.0263636363636366	0.0299999999999998	0.0427272727272725	0.00727272727272732	0.0236363636363639	-0.0336363636363637	0.0054545454545456	0.00454545454545463	0.0154545454545452	0.00727272727272754	0.0054545454545456	0.0127272727272727	-0.0127272727272729	-0.00090909090909097	0.00909090909090926	0.00727272727272754	-0.00272727272727247	0.0163636363636366	0.0336363636363637	-0.0154545454545454	0.00363636363636388	-2.22044604925031e-016	-0.00090909090909097	-0.02	0.00272727272727247	0.0299999999999998	0.00818181818181785	-0.0127272727272725	0.0122809631818181	0.0365977503636363	-0.0147726863636364	-0.00250599554545428	-0.00186883327272747	0.0111539798181819	-0.0177593015454545	0.00550563745454569	-0.0210848292727275	-0.016854199090909	0.0118181818181819	0.0436363636363635	-0.0299999999999998	0.0154545454545454	-0.000909090909091193	0.0118181818181819	0.0309090909090908	0.020909090909091
4	-0.0190909090909095	0.0372727272727273	0.0336363636363635	0.00363636363636344	0.00999999999999979	0.0427272727272725	0.00727272727272732	0.00363636363636388	-0.0236363636363637	0.0054545454545456	0.0345454545454547	0.0154545454545452	0.0272727272727276	0.0154545454545456	0.0127272727272727	0.0072727272727271	0.00909090909090904	0.0190909090909093	0.0172727272727276	0.00727272727272754	0.0163636363636366	0.0236363636363639	-0.0154545454545454	0.0136363636363639	-2.22044604925031e-016	-0.010909090909091	-0.02	-0.0172727272727276	0.0399999999999998	0.00818181818181785	-0.0127272727272725	0.011958501181818	0.0161217663636364	-0.00860420136363627	-0.00749943454545421	-0.00845919927272742	0.00625817381818194	-0.0239169385454545	0.00272436545454569	-0.0276833012727273	-0.0183438390909092	0.021818181818182	0.0236363636363635	-0.01	0.00545454545454538	-0.0109090909090912	0.00181818181818194	0.0209090909090908	0.030909090909091
4.5	-0.0290909090909095	0.0472727272727274	0.0536363636363635	-0.00636363636363657	0.0199999999999998	0.0427272727272725	0.0172727272727273	-0.00636363636363613	-0.0236363636363637	0.0054545454545456	-0.0254545454545454	0.00545454545454516	0.0272727272727276	0.0154545454545456	0.0127272727272727	0.0172727272727271	0.00909090909090904	0.0190909090909093	0.0172727272727276	-0.00272727272727247	0.0163636363636366	0.0136363636363639	-0.0154545454545454	0.0236363636363639	0.00999999999999979	-0.010909090909091	-0.03	-0.0172727272727276	0.0399999999999998	0.0181818181818179	-0.00272727272727247	0.00689580218181796	0.0293718793636364	-0.00539723336363629	-0.0174194355454542	-0.00738071327272727	0.00725440581818182	-0.0263281845454546	-0.00650529454545445	-0.0180318792727274	-0.0231560790909091	0.031818181818182	0.0336363636363635	0	0.0154545454545454	-0.000909090909091193	0.0118181818181819	0.0409090909090908	0.010909090909091
5	-0.00909090909090948	0.0472727272727274	0.0436363636363635	-0.0163636363636366	-2.22044604925031e-016	0.0227272727272725	0.0272727272727273	0.0136363636363639	-0.0436363636363637	-0.0145454545454544	-0.00545454545454538	0.0154545454545452	0.0172727272727276	0.0254545454545454	0.0227272727272727	0.0172727272727271	-0.00090909090909097	0.0190909090909093	0.0172727272727276	0.0172727272727276	0.0263636363636366	0.0236363636363639	-0.0254545454545454	0.0136363636363639	-0.0100000000000002	-0.00090909090909097	-0.03	-0.0372727272727276	0.0399999999999998	0.00818181818181785	0.00727272727272754	0.00902666818181808	0.0242914173636364	-0.0114497273636363	-0.00386653154545424	-0.0205434452727273	0.00372664481818186	-0.0143748305454545	-0.00951318254545441	-0.0228721332727273	-0.00985101109090913	0.041818181818182	0.0336363636363635	0	0.00545454545454538	0.00909090909090882	0.0118181818181819	0.0209090909090908	0.020909090909091
5.5	-0.00909090909090948	0.0272727272727276	0.0336363636363635	-0.00636363636363657	0.00999999999999979	0.0127272727272725	0.00727272727272732	-0.00636363636363613	-0.0436363636363637	-0.00454545454545441	0.0245454545454546	0.00545454545454516	0.0272727272727276	0.0154545454545456	0.00272727272727269	0.0272727272727271	-0.00090909090909097	0.0290909090909093	0.00727272727272754	-0.00272727272727247	0.00636363636363657	0.0236363636363639	-0.0354545454545454	0.0136363636363639	-0.0100000000000002	-0.00090909090909097	-0.04	-0.0272727272727276	0.0299999999999998	0.00818181818181785	0.0272727272727276	0.00634267118181797	0.0328581553636362	-0.0181278313636364	-0.0116470835454543	-0.0136767512727274	0.00658230381818181	-0.0134320045454546	-0.00541786754545437	-0.0222121912727273	-0.00546995109090909	0.021818181818182	0.0236363636363635	0.01	0.0254545454545454	0.00909090909090882	0.021818181818182	0.0409090909090908	0.030909090909091
6	-0.00909090909090948	0.0272727272727276	0.0336363636363635	-0.0163636363636366	-2.22044604925031e-016	0.0327272727272725	0.0272727272727273	-0.00636363636363613	-0.0436363636363637	0.0054545454545456	-0.00545454545454538	0.00545454545454516	0.0172727272727276	0.0154545454545456	0.0127272727272727	-0.00272727272727291	-0.00090909090909097	0.0390909090909093	0.0172727272727276	0.00727272727272754	0.0363636363636366	0.0236363636363639	-0.0154545454545454	0.0136363636363639	0.00999999999999979	-0.00090909090909097	-0.04	-0.0372727272727276	0.0299999999999998	0.00818181818181785	0.0172727272727276	0.00289609218181797	0.0129335143636362	-0.0291790093636364	-0.00950393854545428	-0.0112683662727273	0.00732569281818174	-0.0194003365454545	-0.0116025645454545	-0.0202967362727273	-0.00743189709090908	0.031818181818182	0.0436363636363635	-0.01	0.0154545454545454	0.0290909090909088	0.031818181818182	0.0309090909090908	0.030909090909091
6.5	0.000909090909090526	0.0272727272727276	0.0536363636363635	0.00363636363636344	-2.22044604925031e-016	0.0327272727272725	0.0272727272727273	0.00363636363636388	-0.0536363636363637	-0.0145454545454544	-0.0254545454545454	0.0154545454545452	0.0172727272727276	0.0254545454545454	0.00272727272727269	-0.0127272727272729	0.00909090909090904	0.0290909090909093	0.00727272727272754	-0.00272727272727247	0.0263636363636366	0.0236363636363639	-0.0254545454545454	0.00363636363636388	-2.22044604925031e-016	-0.010909090909091	-0.03	-0.0272727272727276	0.0399999999999998	0.0181818181818179	0.0272727272727276	-0.00296828981818198	0.0279358843636364	-0.00861040036363625	-0.0123833205454542	-0.0151774772727273	0.00802890781818189	-0.0147624995454545	-0.0174071025454545	-0.0214642722727274	-0.0131894670909092	0.041818181818182	0.0436363636363635	0.01	0.0154545454545454	0.0190909090909088	0.041818181818182	0.0409090909090908	0.020909090909091
7	-0.00909090909090948	0.00727272727272754	0.0536363636363635	0.00363636363636344	0.00999999999999979	0.0327272727272725	0.0272727272727273	0.0136363636363639	-0.0636363636363637	-0.0145454545454544	-0.0154545454545454	0.00545454545454516	0.0172727272727276	0.0254545454545454	0.0127272727272727	-0.00272727272727291	-0.00090909090909097	0.0290909090909093	0.00727272727272754	-0.00272727272727247	0.0163636363636366	0.0136363636363639	-0.0254545454545454	0.0136363636363639	-0.0100000000000002	-0.020909090909091	-0.03	-0.0272727272727276	0.0299999999999998	-0.00181818181818216	0.0272727272727276	0.00164630218181805	0.00687434436363632	-0.0221793973636364	-0.0139903805454542	-0.0103557002727275	0.0113070448181818	-0.0167209885454547	-0.0106012065454544	-0.0265396072727273	-0.0160764780909091	0.051818181818182	0.0436363636363635	0	0.0254545454545454	0.0290909090909088	0.041818181818182	0.0309090909090908	0.030909090909091
7.5	0.000909090909090526	0.0172727272727276	0.0536363636363635	-0.00636363636363657	0.00999999999999979	0.0427272727272725	0.0272727272727273	0.00363636363636388	-0.0536363636363637	-0.0145454545454544	-0.0454545454545454	0.00545454545454516	0.0172727272727276	0.0254545454545454	0.0127272727272727	-0.00272727272727291	-0.00090909090909097	0.0590909090909091	0.00727272727272754	-0.00272727272727247	0.0263636363636366	0.0136363636363639	-0.0254545454545454	0.0136363636363639	-2.22044604925031e-016	-0.00090909090909097	-0.04	-0.0372727272727276	0.0199999999999998	0.00818181818181785	0.0272727272727276	-0.000477411818181839	0.0054600453636362	-0.0106460183636363	-0.0107956905454543	-0.0138972892727274	0.00888363881818188	-0.0201085585454546	-0.00498311054545453	-0.0265845492727275	-0.0163271750909091	0.071818181818182	0.0636363636363635	0.02	0.0354545454545454	0.0190909090909088	0.051818181818182	0.0409090909090908	0.030909090909091
8	0.000909090909090526	-0.00272727272727247	0.0536363636363635	-0.0163636363636366	-2.22044604925031e-016	0.0327272727272725	0.0472727272727274	0.0136363636363639	-0.0436363636363637	-0.0145454545454544	-0.0354545454545454	0.0254545454545452	0.0272727272727276	0.0254545454545454	0.0227272727272727	-0.00272727272727291	-0.0109090909090908	0.0690909090909091	0.0272727272727276	-0.00272727272727247	0.0163636363636366	0.0236363636363639	-0.0154545454545454	0.0136363636363639	-2.22044604925031e-016	-0.010909090909091	-0.03	-0.0372727272727276	0.0199999999999998	0.00818181818181785	0.0172727272727276	-0.00594971381818188	-0.0020049596363636	-0.0144689403636362	-0.0149636055454543	-0.0175925382727273	0.0126227578181819	-0.0190425895454547	-0.0116914945454545	-0.0305679282727274	-0.014165791090909	0.081818181818182	0.0636363636363635	0	0.0154545454545454	0.00909090909090882	0.071818181818182	0.0509090909090908	0.020909090909091
8.5	0.000909090909090526	-0.00272727272727247	0.0636363636363635	-0.0163636363636366	-0.02	0.0427272727272725	0.0172727272727273	0.0136363636363639	-0.0536363636363637	-0.00454545454545441	-0.0454545454545454	0.0154545454545452	0.0272727272727276	0.0354545454545454	0.00272727272727269	0.0072727272727271	-0.0209090909090908	0.0690909090909091	0.0272727272727276	0.00727272727272754	0.0163636363636366	0.0236363636363639	-0.0154545454545454	0.0236363636363639	0.00999999999999979	-0.010909090909091	-0.01	-0.0172727272727276	0.0299999999999998	0.0181818181818179	0.00727272727272754	-0.00984404281818185	0.0156829573636363	-0.0193808403636364	-0.0124908465454543	-0.0214687472727273	0.0165806248181819	-0.0140820525454546	-0.0154512365454544	-0.0301174362727274	-0.016701731090909	0.101818181818182	0.0436363636363635	0.04	0.0254545454545454	0.0190909090909088	0.071818181818182	0.0509090909090908	0.060909090909091
9	-0.00909090909090948	0.00727272727272754	0.0636363636363635	-0.0163636363636366	-0.02	0.0227272727272725	0.0172727272727273	0.00363636363636388	-0.0536363636363637	-0.0245454545454544	-0.0254545454545454	0.0154545454545452	0.0272727272727276	0.0254545454545454	0.0127272727272727	-0.00272727272727291	-0.0109090909090908	0.0690909090909091	0.0272727272727276	-0.00272727272727247	0.0163636363636366	0.0236363636363639	-0.00545454545454538	0.00363636363636388	0.00999999999999979	-0.010909090909091	-0.03	-0.0172727272727276	0.0299999999999998	0.0281818181818179	0.0172727272727276	-0.00178442181818195	0.0307855823636363	-0.0106224143636364	-0.0217662835454544	-0.0229209552727274	0.0123817158181818	-0.0111529615454546	-0.0141612725454545	-0.0329035952727275	-0.013266238090909	0.091818181818182	0.0436363636363635	0.02	0.0254545454545454	0.00909090909090882	0.071818181818182	0.0609090909090906	0.070909090909091
9.5	0.000909090909090526	-0.0127272727272725	0.0736363636363635	-0.0263636363636366	-0.03	0.0427272727272725	0.00727272727272732	-0.0163636363636361	-0.0736363636363637	-0.0345454545454544	-0.0454545454545454	-0.00454545454545485	0.0372727272727276	0.0354545454545454	0.0127272727272727	-0.0127272727272729	-0.0209090909090908	0.0790909090909091	0.0172727272727276	-0.00272727272727247	0.0263636363636366	0.0236363636363639	-0.0254545454545454	0.0236363636363639	-2.22044604925031e-016	-0.010909090909091	-0.02	-0.0272727272727276	0.0199999999999998	0.0281818181818179	0.00727272727272754	0.00411274218181812	0.0245003913636364	-0.0172300663636362	-0.0238097685454544	-0.0195913202727274	0.00906233381818189	-0.0138582965454546	-0.0160665945454543	-0.0303336812727273	-0.0154522980909091	0.111818181818182	0.0436363636363635	0.05	0.0254545454545454	-0.000909090909091193	0.081818181818182	0.0709090909090906	0.080909090909091
10	-0.0190909090909095	0.0172727272727276	0.0736363636363635	-0.0163636363636366	-0.01	0.0327272727272725	0.0272727272727273	-0.00636363636363613	-0.0636363636363637	-0.0245454545454544	-0.0154545454545454	-0.00454545454545485	0.0172727272727276	0.0354545454545454	0.00272727272727269	-0.00272727272727291	-0.0209090909090908	0.0690909090909091	0.0172727272727276	0.00727272727272754	0.0263636363636366	0.0336363636363637	-0.0254545454545454	0.0236363636363639	-2.22044604925031e-016	-0.00090909090909097	-0.03	-0.0372727272727276	0.0199999999999998	0.0181818181818179	0.0172727272727276	0.00212719218181801	0.0262079453636364	-0.0242811763636364	-0.0214653985454543	-0.0190857542727274	0.0156244478181817	-0.0116535205454547	-0.0153845985454544	-0.0350677212727275	-0.017828974090909	0.091818181818182	0.0236363636363635	0.05	0.00545454545454538	0.0190909090909088	0.081818181818182	0.0609090909090906	0.070909090909091
10.5	-0.00909090909090948	0.0272727272727276	0.0736363636363635	-0.0263636363636366	-0.01	0.0427272727272725	0.0272727272727273	-0.0163636363636361	-0.0736363636363637	-0.0445454545454544	-0.0254545454545454	0.00545454545454516	0.0172727272727276	0.0354545454545454	0.00272727272727269	-0.0227272727272729	-0.0309090909090908	0.0690909090909091	0.0172727272727276	0.00727272727272754	0.0263636363636366	0.0236363636363639	-0.0254545454545454	0.0236363636363639	0.00999999999999979	-0.00090909090909097	-0.02	-0.0172727272727276	0.0199999999999998	0.0381818181818179	0.00727272727272754	-0.00450728181818194	0.0160283063636364	-0.0337816803636364	-0.0137512465454543	-0.0240548742727273	0.0136775208181819	-0.0132685685454546	-0.0150653555454545	-0.0333321532727273	-0.0179108710909091	0.101818181818182	0.0436363636363635	0.0800000000000001	0.0254545454545454	0.00909090909090882	0.091818181818182	0.0709090909090906	0.0909090909090911
11	-0.0190909090909095	-0.00272727272727247	0.0536363636363635	-0.0263636363636366	-0.01	0.0227272727272725	0.00727272727272732	-0.00636363636363613	-0.0736363636363637	-0.0545454545454545	-0.0254545454545454	-0.00454545454545485	0.0472727272727276	0.0354545454545454	0.00272727272727269	-0.0127272727272729	-0.0209090909090908	0.0890909090909091	0.0172727272727276	0.0172727272727276	0.0263636363636366	0.0236363636363639	-0.0254545454545454	0.0536363636363639	0.00999999999999979	0.00909090909090904	-0.03	-0.0372727272727276	0.0199999999999998	0.0481818181818179	-0.0127272727272725	0.00304641518181814	0.00500800436363624	-0.0360632263636362	-0.0186061645454543	-0.0160860902727273	0.0110102138181818	-0.0230762745454545	-0.0246004295454545	-0.0356947612727274	-0.0317213860909091	0.121818181818182	0.0236363636363635	0.0700000000000001	0.0354545454545454	0.0390909090909088	0.101818181818182	0.0809090909090906	0.070909090909091
11.5	-0.0190909090909095	0.0372727272727273	0.0736363636363635	-0.0363636363636366	-2.22044604925031e-016	0.0227272727272725	0.0372727272727273	-0.00636363636363613	-0.0836363636363637	-0.0445454545454544	-0.0254545454545454	-0.00454545454545485	0.0372727272727276	0.0354545454545454	0.0127272727272727	-0.0227272727272729	-0.0409090909090908	0.0990909090909091	0.0172727272727276	0.00727272727272754	0.0163636363636366	0.0236363636363639	-0.0254545454545454	0.0436363636363639	0.00999999999999979	-0.00090909090909097	-0.03	0.00272727272727247	0.00999999999999979	0.0481818181818179	-0.00272727272727247	0.00763764118181798	0.0129013273636363	-0.0283874593636364	-0.0145739095454542	-0.0138678442727274	0.0162262158181818	-0.0141666915454546	-0.0151051715454544	-0.0285655692727274	-0.0336834520909091	0.141818181818182	0.0336363636363635	0.0700000000000001	0.0354545454545454	0.0290909090909088	0.091818181818182	0.0909090909090906	0.0909090909090911
12	-0.0290909090909095	0.0172727272727276	0.0536363636363635	-0.0263636363636366	-2.22044604925031e-016	0.0327272727272725	0.0172727272727273	0.00363636363636388	-0.0836363636363637	-0.0445454545454544	-0.0154545454545454	-0.00454545454545485	0.0572727272727276	0.0454545454545454	0.00272727272727269	-0.0127272727272729	-0.0209090909090908	0.0990909090909091	0.0172727272727276	-0.00272727272727247	0.0263636363636366	0.0136363636363639	-0.0354545454545454	0.0636363636363639	0.00999999999999979	0.00909090909090904	0	-0.0172727272727276	0.00999999999999979	0.0381818181818179	-0.00272727272727247	0.0017794591818181	0.0179013233636363	-0.0205036723636363	-0.0251630325454544	-0.0226311572727274	0.0176287128181818	-0.0200110455454545	-0.0122176845454545	-0.0305506422727273	-0.0349064200909091	0.151818181818182	0.0436363636363635	0.0800000000000001	0.0354545454545454	0.0390909090909088	0.091818181818182	0.0909090909090906	0.080909090909091
12.5	-0.0190909090909095	0.0172727272727276	0.0636363636363635	-0.0263636363636366	-0.05	0.0227272727272725	0.0372727272727273	-0.00636363636363613	-0.0936363636363637	-0.0545454545454545	-0.0454545454545454	-0.00454545454545485	0.0472727272727276	0.0354545454545454	0.0127272727272727	-0.0127272727272729	-0.0309090909090908	0.0890909090909091	-0.00272727272727247	0.00727272727272754	0.0163636363636366	0.0136363636363639	-0.0254545454545454	0.0536363636363639	0.00999999999999979	0.00909090909090904	-0.02	-0.0372727272727276	0.00999999999999979	0.0481818181818179	-0.00272727272727247	0.00698485118181802	0.0134513593636363	-0.0255527823636363	-0.0127413055454544	-0.0208058252727275	0.0160742238181819	-0.0194799685454545	-0.0188092425454545	-0.0370208462727275	-0.0416763150909092	0.151818181818182	0.0336363636363635	0.0700000000000001	0.0454545454545454	0.0390909090909088	0.101818181818182	0.0909090909090906	0.100909090909091
13	0.000909090909090526	-0.00272727272727247	0.0636363636363635	-0.0263636363636366	-0.04	0.0527272727272725	0.0172727272727273	-0.00636363636363613	-0.103636363636364	-0.0345454545454544	-0.0354545454545454	0.00545454545454516	0.0372727272727276	0.0254545454545454	0.00272727272727269	-0.0227272727272729	-0.0109090909090908	0.109090909090909	0.00727272727272754	-0.00272727272727247	0.0163636363636366	0.0136363636363639	-0.0254545454545454	0.0536363636363639	0.00999999999999979	-0.00090909090909097	-0.04	-0.0272727272727276	0.00999999999999979	0.0481818181818179	-0.00272727272727247	0.00957312418181799	0.0302860953636364	-0.0256557793636363	-0.0265537285454542	-0.0169283042727273	0.0177135898181819	-0.0210336225454546	-0.0150919395454545	-0.0370690062727275	-0.039937409090909	0.181818181818182	0.0436363636363635	0.11	0.0354545454545454	0.0290909090909088	0.101818181818182	0.0909090909090906	0.0909090909090911
13.5	-0.00909090909090948	-0.00272727272727247	0.0536363636363635	-0.0463636363636366	-0.0700000000000001	0.0327272727272725	0.0372727272727273	0.00363636363636388	-0.0836363636363637	-0.0445454545454544	-0.0354545454545454	0.00545454545454516	0.0572727272727276	0.0354545454545454	0.0127272727272727	0.0072727272727271	-0.0109090909090908	0.119090909090909	0.00727272727272754	0.0172727272727276	0.0163636363636366	0.0236363636363639	-0.00545454545454538	0.0736363636363639	0.0199999999999998	-0.00090909090909097	-0.02	-0.0372727272727276	0.00999999999999979	0.0481818181818179	0.0172727272727276	0.00202657918181814	0.0244393563636363	-0.0287372203636362	-0.0382686635454543	-0.0240216142727274	0.0158309178181819	-0.0208437225454545	-0.0209750365454544	-0.0425566872727274	-0.0408248030909091	0.161818181818182	0.0436363636363635	0.0900000000000001	0.0254545454545454	0.0390909090909088	0.101818181818182	0.100909090909091	0.080909090909091
14	-0.0190909090909095	0.00727272727272754	0.0736363636363635	-0.0263636363636366	-0.0800000000000001	0.0327272727272725	0.0372727272727273	0.0136363636363639	-0.0936363636363637	-0.0345454545454544	-0.0454545454545454	0.0154545454545452	0.0372727272727276	0.0354545454545454	0.0127272727272727	-0.00272727272727291	-0.0209090909090908	0.109090909090909	0.00727272727272754	0.00727272727272754	0.0163636363636366	0.0236363636363639	-0.00545454545454538	0.083636363636364	0.0299999999999998	0.0290909090909091	-0.02	-0.0372727272727276	0.0199999999999998	0.0581818181818179	0.00727272727272754	0.00333192118181813	0.0377284503636364	-0.0359937273636364	-0.0381561305454543	-0.0219299682727274	0.0203249888181818	-0.0138109705454545	-0.0199608045454545	-0.0462446642727274	-0.0463846050909091	0.141818181818182	0.0936363636363635	0.0900000000000001	0.0354545454545454	0.0390909090909088	0.101818181818182	0.0909090909090906	0.060909090909091
14.5	-0.0190909090909095	0.00727272727272754	0.0736363636363635	-0.0463636363636366	-0.05	0.0227272727272725	0.0372727272727273	-0.00636363636363613	-0.0936363636363637	-0.0245454545454544	-0.0454545454545454	0.00545454545454516	0.0672727272727276	0.0354545454545454	0.0227272727272727	-0.0127272727272729	-0.0309090909090908	0.119090909090909	0.00727272727272754	-0.00272727272727247	0.0263636363636366	0.00363636363636388	-0.0154545454545454	0.0536363636363639	-2.22044604925031e-016	0.019090909090909	-0.01	-0.0372727272727276	0.0199999999999998	0.0681818181818179	0.00727272727272754	0.0117994761818181	0.0283572893636364	-0.0435405103636364	-0.0309160735454543	-0.0188248052727273	0.0258548698181817	-0.0154241105454547	-0.0204112965454544	-0.0473744112727275	-0.0475911230909092	0.161818181818182	0.0536363636363635	0.0700000000000001	0.0554545454545454	0.0290909090909088	0.101818181818182	0.100909090909091	0.040909090909091
15	-0.0290909090909095	-0.0127272727272725	0.0736363636363635	-0.0463636363636366	-0.0600000000000001	0.0127272727272725	0.0272727272727273	-0.00636363636363613	-0.103636363636364	-0.0445454545454544	-0.0254545454545454	0.0154545454545452	0.0772727272727276	0.0354545454545454	0.0227272727272727	-0.0227272727272729	-0.0409090909090908	0.129090909090909	0.00727272727272754	-0.00272727272727247	0.0163636363636366	0.00363636363636388	-0.00545454545454538	0.0536363636363639	0.0199999999999998	-0.020909090909091	-0.02	-0.0372727272727276	0.0199999999999998	0.0581818181818179	0.00727272727272754	0.0141115401818181	0.0298170063636363	-0.0436619843636363	-0.0334381835454542	-0.0200910462727273	0.0224767168181819	-0.0189001345454545	-0.0183191735454544	-0.0443518592727274	-0.048737439090909	0.181818181818182	0.0536363636363635	0.1	0.0554545454545454	0.0290909090909088	0.091818181818182	0.100909090909091	0.070909090909091
15.5	-0.0190909090909095	-0.00272727272727247	0.0836363636363635	-0.0563636363636366	-0.0600000000000001	0.0127272727272725	0.0172727272727273	0.00363636363636388	-0.0836363636363637	-0.0345454545454544	-0.0354545454545454	0.0254545454545452	0.0472727272727276	0.0454545454545454	0.0127272727272727	-0.00272727272727291	-0.0409090909090908	0.139090909090909	0.0172727272727276	0.00727272727272754	0.0263636363636366	0.0136363636363639	0.00454545454545463	0.0736363636363639	0.0299999999999998	-0.010909090909091	-0.01	-0.0472727272727276	0.0299999999999998	0.0581818181818179	0.00727272727272754	0.0129332761818182	0.0224356863636364	-0.0352177943636363	-0.0293725515454544	-0.0221350082727274	0.0300327978181818	-0.0213593025454546	-0.0265737015454544	-0.0479696232727274	-0.0492189250909092	0.201818181818182	0.0536363636363635	0.12	0.0554545454545454	0.0390909090909088	0.101818181818182	0.110909090909091	0.070909090909091
16	-0.0290909090909095	-0.00272727272727247	0.0736363636363635	-0.0263636363636366	-0.05	0.00272727272727247	0.00727272727272732	0.00363636363636388	-0.0736363636363637	-0.0445454545454544	-0.0454545454545454	0.0154545454545452	0.0572727272727276	0.0454545454545454	0.0127272727272727	-0.0127272727272729	-0.0309090909090908	0.119090909090909	0.0172727272727276	0.00727272727272754	0.0163636363636366	0.0236363636363639	-0.00545454545454538	0.083636363636364	0.00999999999999979	-0.00090909090909097	-0.01	-0.0372727272727276	0.0299999999999998	0.0581818181818179	-0.00272727272727247	0.00804593318181812	0.0204031683636363	-0.0353702633636364	-0.0301461005454542	-0.0131661782727275	0.0253004268181818	-0.0171233195454545	-0.0211202335454543	-0.0465172962727274	-0.0473654590909092	0.221818181818182	0.0736363636363635	0.11	0.0554545454545454	0.0390909090909088	0.111818181818182	0.120909090909091	0.060909090909091
16.5	-0.0490909090909095	-0.00272727272727247	0.0736363636363635	-0.0163636363636366	-0.05	0.0127272727272725	0.00727272727272732	0.00363636363636388	-0.0736363636363637	-0.0345454545454544	-0.0354545454545454	0.0154545454545452	0.0572727272727276	0.0454545454545454	0.0127272727272727	-0.00272727272727291	-0.0109090909090908	0.119090909090909	0.0272727272727276	0.00727272727272754	0.0363636363636366	0.0236363636363639	-0.00545454545454538	0.0636363636363639	0.0199999999999998	-0.00090909090909097	-0.02	-0.0372727272727276	0.0399999999999998	0.0581818181818179	0.00727272727272754	0.00449039718181798	0.0255676723636362	-0.0401466213636363	-0.0280886675454544	-0.0187767632727274	0.0300546128181818	-0.0147672675454547	-0.0192636685454544	-0.0444530682727273	-0.0515454140909091	0.191818181818182	0.0836363636363635	0.12	0.0554545454545454	0.0390909090909088	0.111818181818182	0.120909090909091	0.070909090909091
17	-0.0490909090909095	-0.0127272727272725	0.0636363636363635	-0.0263636363636366	-0.05	0.00272727272727247	0.0172727272727273	0.0136363636363639	-0.0836363636363637	-0.0345454545454544	-0.0254545454545454	0.0154545454545452	0.0672727272727276	0.0454545454545454	0.0127272727272727	-0.0227272727272729	-0.0409090909090908	0.119090909090909	0.0272727272727276	0.0172727272727276	0.0363636363636366	0.0236363636363639	-0.00545454545454538	0.0736363636363639	0.0199999999999998	-0.00090909090909097	-0.02	-0.0372727272727276	0.0399999999999998	0.0581818181818179	0.0172727272727276	0.015439055181818	0.00780072036363633	-0.0387815563636362	-0.0250768445454543	-0.00653551927272744	0.0241398058181819	-0.0162582185454545	-0.0271375615454543	-0.0393888192727274	-0.048873695090909	0.211818181818182	0.0736363636363635	0.1	0.0554545454545454	0.0390909090909088	0.111818181818182	0.120909090909091	0.050909090909091
17.5	-0.0390909090909095	-0.00272727272727247	0.0636363636363635	-0.0263636363636366	-0.0600000000000001	0.00272727272727247	0.0172727272727273	0.0236363636363639	-0.0736363636363637	-0.0245454545454544	-0.0254545454545454	0.0154545454545452	0.0572727272727276	0.0554545454545454	0.00272727272727269	-0.0227272727272729	-0.0209090909090908	0.129090909090909	0.0372727272727273	0.0172727272727276	0.0363636363636366	0.0236363636363639	0.0145454545454546	0.0636363636363639	0.00999999999999979	0.00909090909090904	-0.01	-0.0172727272727276	0.0399999999999998	0.0581818181818179	0.0172727272727276	0.00590684218181803	0.0293692563636363	-0.0427583783636363	-0.0311378025454543	-0.00472353827272731	0.0287089778181819	-0.0125310205454545	-0.0260447695454544	-0.0474724012727274	-0.054432305090909	0.231818181818182	0.0636363636363635	0.16	0.0654545454545454	0.0390909090909088	0.111818181818182	0.110909090909091	0.070909090909091
18	-0.0390909090909095	0.00727272727272754	0.0536363636363635	-0.0163636363636366	-0.0700000000000001	-0.00727272727272754	0.0372727272727273	0.00363636363636388	-0.0836363636363637	-0.0345454545454544	0.00454545454545463	0.0154545454545452	0.0672727272727276	0.0654545454545454	0.00272727272727269	-0.0327272727272729	-0.0109090909090908	0.139090909090909	0.0472727272727274	-0.00272727272727247	0.0463636363636366	0.0236363636363639	0.00454545454545463	0.0736363636363639	0.00999999999999979	0.019090909090909	-0.01	-0.00727272727272754	0.0499999999999998	0.0481818181818179	0.00727272727272754	0.00967182918181808	0.0358766533636363	-0.0379324283636364	-0.0268606925454542	-0.00826321927272744	0.0245808798181819	-0.0128352425454545	-0.0201161345454544	-0.0461212832727274	-0.0533521500909091	0.211818181818182	0.0636363636363635	0.15	0.0654545454545454	0.0390909090909088	0.101818181818182	0.120909090909091	0.060909090909091
18.5	-0.0290909090909095	0.0172727272727276	0.0436363636363635	-0.0363636363636366	-0.0900000000000001	0.0127272727272725	0.0272727272727273	-0.0163636363636361	-0.0836363636363637	-0.0345454545454544	-0.0154545454545454	0.0254545454545452	0.0772727272727276	0.0554545454545454	0.00272727272727269	-0.0227272727272729	-0.0109090909090908	0.149090909090909	0.0372727272727273	-0.0127272727272725	0.0463636363636366	0.0236363636363639	0.00454545454545463	0.0736363636363639	0.00999999999999979	0.019090909090909	0	-0.0272727272727276	0.0599999999999998	0.0381818181818179	0.00727272727272754	0.0061700561818181	0.0235517243636363	-0.0549251163636364	-0.0214525245454542	-0.0127071032727273	0.0249611578181819	-0.00875840454545451	-0.0238131715454544	-0.0559208822727273	-0.0533253280909092	0.201818181818182	0.0836363636363635	0.15	0.0654545454545454	0.0490909090909089	0.111818181818182	0.140909090909091	0.100909090909091
19	-0.0290909090909095	0.00727272727272754	0.0436363636363635	-0.0363636363636366	-0.0900000000000001	0.00272727272727247	0.00727272727272732	0.00363636363636388	-0.0936363636363637	-0.0345454545454544	-0.0154545454545454	0.0154545454545452	0.0672727272727276	0.0554545454545454	-0.00727272727272732	-0.0327272727272729	-0.0209090909090908	0.129090909090909	0.0372727272727273	0.00727272727272754	0.0363636363636366	0.0336363636363637	-0.00545454545454538	0.083636363636364	0.0199999999999998	0.0290909090909091	-0.01	-0.00727272727272754	0.0599999999999998	0.0481818181818179	0.0172727272727276	0.0116467691818181	0.0191842533636364	-0.0528713793636364	-0.0236372735454542	-0.0118877782727274	0.0233227448181819	-0.0015178705454546	-0.0225294065454544	-0.0549467042727274	-0.055061611090909	0.231818181818182	0.0836363636363635	0.14	0.0554545454545454	0.0590909090909089	0.111818181818182	0.140909090909091	0.0909090909090911
19.5	-0.0290909090909095	0.0172727272727276	0.0436363636363635	-0.0463636363636366	-0.0700000000000001	0.00272727272727247	0.00727272727272732	-0.00636363636363613	-0.0836363636363637	-0.0445454545454544	-0.0154545454545454	0.0154545454545452	0.0872727272727276	0.0454545454545454	-0.00727272727272732	-0.0227272727272729	-0.0209090909090908	0.139090909090909	0.0272727272727276	-0.0127272727272725	0.0463636363636366	0.0336363636363637	-0.00545454545454538	0.0736363636363639	0.0299999999999998	0.0290909090909091	0	-0.0172727272727276	0.0599999999999998	0.0481818181818179	0.0272727272727276	0.00382556718181815	0.0273655873636363	-0.0522243113636363	-0.0225488925454542	-0.0123494752727273	0.0230364038181818	-0.00395879954545464	-0.0251465275454543	-0.0536441042727274	-0.0630427920909091	0.231818181818182	0.0836363636363635	0.16	0.0754545454545454	0.0390909090909088	0.111818181818182	0.140909090909091	0.0909090909090911
20	-0.0390909090909095	0.0172727272727276	0.0536363636363635	-0.0263636363636366	-0.0700000000000001	-0.00727272727272754	-0.0127272727272727	0.00363636363636388	-0.103636363636364	-0.0445454545454544	-0.0154545454545454	0.0254545454545452	0.0772727272727276	0.0554545454545454	-0.00727272727272732	-0.0127272727272729	-0.0409090909090908	0.149090909090909	0.0372727272727273	-0.00272727272727247	0.0563636363636366	0.0336363636363637	0.00454545454545463	0.0736363636363639	0.0199999999999998	0.0290909090909091	-0.01	-0.0372727272727276	0.0599999999999998	0.0681818181818179	0.0172727272727276	0.003662846181818	0.0321926093636362	-0.0575788343636363	-0.0189282675454543	-0.0144263392727273	0.0301564178181819	0.00434973045454545	-0.0243673755454543	-0.0503628682727273	-0.0601439800909092	0.241818181818182	0.0836363636363635	0.15	0.0754545454545454	0.0690909090909086	0.101818181818182	0.150909090909091	0.0909090909090911
20.5	-0.0390909090909095	0.00727272727272754	0.0436363636363635	-0.0263636363636366	-0.0800000000000001	-0.00727272727272754	-0.00272727272727269	0.00363636363636388	-0.0936363636363637	-0.0545454545454545	-0.00545454545454538	0.0254545454545452	0.0772727272727276	0.0654545454545454	0.00272727272727269	-0.0327272727272729	-0.0309090909090908	0.169090909090909	0.0372727272727273	-0.0127272727272725	0.0363636363636366	0.0336363636363637	0.00454545454545463	0.083636363636364	0.0299999999999998	0.019090909090909	0.01	-0.0272727272727276	0.0799999999999998	0.0681818181818179	0.0272727272727276	0.00862314518181817	0.0236343363636362	-0.0528692333636362	-0.0296265865454544	-0.0118932612727274	0.0281167468181818	0.00636544045454546	-0.0140665015454544	-0.0547070932727274	-0.061077031090909	0.221818181818182	0.0736363636363635	0.15	0.0754545454545454	0.0790909090909087	0.101818181818182	0.150909090909091	0.100909090909091
21	-0.0390909090909095	0.00727272727272754	0.0236363636363635	-0.0263636363636366	-0.0800000000000001	-0.00727272727272754	-0.0127272727272727	0.00363636363636388	-0.0836363636363637	-0.0445454545454544	0.00454545454545463	0.0254545454545452	0.0772727272727276	0.0554545454545454	0.0127272727272727	-0.0327272727272729	-0.0209090909090908	0.159090909090909	0.0472727272727274	-0.0127272727272725	0.0463636363636366	0.0336363636363637	-0.00545454545454538	0.103636363636364	0.0199999999999998	0.0390909090909091	0	-0.0272727272727276	0.0799999999999998	0.0681818181818179	0.0272727272727276	0.00897850818181811	0.0465558983636363	-0.0542164173636364	-0.0223301435454544	-0.0103950392727274	0.0284505328181819	0.0110340334545453	-0.0154211955454544	-0.0535352662727273	-0.0583844510909091	0.241818181818182	0.0936363636363635	0.16	0.0854545454545454	0.0590909090909089	0.101818181818182	0.170909090909091	0.100909090909091
21.5	-0.0390909090909095	0.0172727272727276	0.0336363636363635	-0.0263636363636366	-0.1	-0.00727272727272754	-0.00272727272727269	0.0136363636363639	-0.103636363636364	-0.0545454545454545	-0.0154545454545454	0.0254545454545452	0.0772727272727276	0.0654545454545454	-0.00727272727272732	-0.0327272727272729	-0.0309090909090908	0.159090909090909	0.0572727272727274	-0.0227272727272725	0.0463636363636366	0.0436363636363637	0.00454545454545463	0.103636363636364	0.0299999999999998	0.0390909090909091	0.01	-0.0272727272727276	0.0699999999999998	0.0581818181818179	0.0272727272727276	0.0212623101818181	0.0344354133636362	-0.0517385333636364	-0.0214390535454543	-0.0120794662727273	0.0282674268181817	0.00233187445454552	-0.0222633315454543	-0.0472255182727275	-0.0648483360909091	0.241818181818182	0.0836363636363635	0.15	0.0854545454545454	0.0690909090909086	0.101818181818182	0.160909090909091	0.0909090909090911
22	-0.0490909090909095	0.0172727272727276	0.0436363636363635	-0.0163636363636366	-0.0900000000000001	-0.00727272727272754	0.00727272727272732	-0.00636363636363613	-0.0836363636363637	-0.0445454545454544	0.0345454545454547	0.0254545454545452	0.0772727272727276	0.0654545454545454	0.00272727272727269	-0.0327272727272729	-0.0409090909090908	0.149090909090909	0.0672727272727274	-0.0227272727272725	0.0563636363636366	0.0336363636363637	0.00454545454545463	0.093636363636364	0.0399999999999998	0.0390909090909091	0.02	-0.0172727272727276	0.0699999999999998	0.0681818181818179	0.0372727272727276	0.028025649181818	0.0405404783636363	-0.0467976653636364	-0.0217324275454542	-0.00892304327272742	0.0307205158181818	0.00356843245454552	-0.0275735095454543	-0.0531330542727273	-0.063373717090909	0.231818181818182	0.0436363636363635	0.14	0.0854545454545454	0.0690909090909086	0.101818181818182	0.170909090909091	0.100909090909091
22.5	-0.0390909090909095	-0.00272727272727247	0.0436363636363635	-0.0263636363636366	-0.1	-0.0172727272727276	-0.0227272727272727	0.0136363636363639	-0.0936363636363637	-0.0445454545454544	0.0245454545454546	0.0454545454545452	0.0872727272727276	0.0654545454545454	-0.00727272727272732	-0.0327272727272729	-0.0409090909090908	0.149090909090909	0.0472727272727274	-0.0227272727272725	0.0663636363636366	0.0436363636363637	-0.00545454545454538	0.093636363636364	0.0499999999999998	0.0490909090909089	0.01	-0.00727272727272754	0.0799999999999998	0.0581818181818179	0.0372727272727276	0.033966920181818	0.0497894503636362	-0.0520752993636364	-0.0152903575454544	-0.00989531427272738	0.0359679898181819	0.0133033014545454	-0.0235990715454544	-0.0473614172727275	-0.066123518090909	0.261818181818182	0.0736363636363635	0.18	0.0954545454545455	0.0590909090909089	0.101818181818182	0.150909090909091	0.110909090909091
23	-0.0490909090909095	0.00727272727272754	0.0436363636363635	-0.0263636363636366	-0.1	-0.00727272727272754	0.00727272727272732	0.00363636363636388	-0.0936363636363637	-0.0645454545454542	0.0245454545454546	0.0554545454545452	0.0772727272727276	0.0754545454545454	0.00272727272727269	-0.0327272727272729	-0.0309090909090908	0.159090909090909	0.0572727272727274	-0.0227272727272725	0.0463636363636366	0.0536363636363637	-0.00545454545454538	0.103636363636364	0.0499999999999998	0.0590909090909089	0.02	-0.0172727272727276	0.0799999999999998	0.0381818181818179	0.0172727272727276	0.034338377181818	0.0302319743636363	-0.0619926773636363	-0.0200853135454544	-0.000544537272727297	0.0358593898181818	0.0120645974545455	-0.0272111135454545	-0.0484419302727275	-0.062726530090909	0.241818181818182	0.123636363636364	0.15	0.0954545454545455	0.0590909090909089	0.091818181818182	0.170909090909091	0.080909090909091
23.5	-0.0490909090909095	0.0172727272727276	0.0436363636363635	-0.0263636363636366	-0.1	-0.0272727272727276	-0.0127272727272727	0.00363636363636388	-0.0836363636363637	-0.0445454545454544	0.0245454545454546	0.0454545454545452	0.0772727272727276	0.0654545454545454	0.00272727272727269	-0.0227272727272729	-0.0309090909090908	0.179090909090909	0.0472727272727274	-0.00272727272727247	0.0563636363636366	0.0336363636363637	0.00454545454545463	0.093636363636364	0.0399999999999998	0.0590909090909089	0.02	-0.00727272727272754	0.0799999999999998	0.0581818181818179	0.0272727272727276	0.0345672581818182	0.0486879563636362	-0.0705598913636363	-0.0205127975454542	-0.00318919527272743	0.0365423398181819	0.0125110364545453	-0.0266590555454544	-0.0477303702727274	-0.067727479090909	0.261818181818182	0.103636363636364	0.15	0.105454545454545	0.0890909090909087	0.091818181818182	0.130909090909091	0.0909090909090911
24	-0.0590909090909095	-0.00272727272727247	0.0436363636363635	-0.0263636363636366	-0.12	-0.00727272727272754	-0.0327272727272727	0.00363636363636388	-0.0936363636363637	-0.0445454545454544	0.0445454545454547	0.0454545454545452	0.0872727272727276	0.0754545454545454	0.0127272727272727	-0.0427272727272727	-0.0309090909090908	0.139090909090909	0.0672727272727274	-0.0127272727272725	0.0463636363636366	0.0536363636363637	0.00454545454545463	0.103636363636364	0.0399999999999998	0.0690909090909089	0.02	0.0127272727272725	0.0899999999999999	0.0681818181818179	0.0372727272727276	0.028824232181818	0.0561442593636363	-0.0723375403636364	-0.0243532445454544	0.0000188457272727316	0.0478102398181819	0.0166970704545455	-0.0184555485454545	-0.0444081262727274	-0.0659534060909091	0.271818181818182	0.0836363636363635	0.19	0.105454545454545	0.0890909090909087	0.091818181818182	0.170909090909091	0.080909090909091
24.5	-0.0490909090909095	0.00727272727272754	0.0436363636363635	-0.00636363636363657	-0.1	-0.0172727272727276	-0.0527272727272727	-0.00636363636363613	-0.0836363636363637	-0.0445454545454544	0.0345454545454547	0.0354545454545452	0.0772727272727276	0.0754545454545454	0.00272727272727269	-0.0227272727272729	-0.0409090909090908	0.149090909090909	0.0672727272727274	-0.00272727272727247	0.0463636363636366	0.0536363636363637	0.0145454545454546	0.113636363636364	0.0599999999999998	0.0690909090909089	0.03	0.0127272727272725	0.0999999999999999	0.0681818181818179	0.0372727272727276	0.0289263941818181	0.0618739343636363	-0.0724904863636364	-0.0266452815454543	0.0000623577272726994	0.0391457518181819	0.0100417354545455	-0.0245608525454544	-0.0441165402727275	-0.065827879090909	0.271818181818182	0.0536363636363635	0.19	0.115454545454545	0.0790909090909087	0.091818181818182	0.160909090909091	0.080909090909091
25	-0.0490909090909095	0.0172727272727276	0.0336363636363635	-0.0263636363636366	-0.1	-0.0172727272727276	-0.0427272727272727	-0.00636363636363613	-0.0736363636363637	-0.0445454545454544	0.0645454545454547	0.0354545454545452	0.0772727272727276	0.0754545454545454	0.00272727272727269	-0.0427272727272727	-0.0609090909090908	0.159090909090909	0.0672727272727274	-0.0127272727272725	0.0563636363636366	0.0636363636363637	0.0245454545454546	0.123636363636364	0.0399999999999998	0.0690909090909089	0.04	-0.00727272727272754	0.0899999999999999	0.0681818181818179	0.0272727272727276	0.0233751751818181	0.0562461833636363	-0.0652182423636363	-0.0184207935454543	-0.00361083827272735	0.0427848538181819	0.00956728245454541	-0.0242603255454543	-0.0506370502727274	-0.0675084910909092	0.261818181818182	0.0836363636363635	0.17	0.125454545454545	0.0890909090909087	0.101818181818182	0.160909090909091	0.0909090909090911
25.5	-0.0490909090909095	0.00727272727272754	0.0436363636363635	-0.0163636363636366	-0.11	-0.0272727272727276	-0.0527272727272727	0.00363636363636388	-0.0836363636363637	-0.0445454545454544	0.0545454545454547	0.0354545454545452	0.0672727272727276	0.0854545454545454	0.0227272727272727	-0.0427272727272727	-0.0509090909090908	0.149090909090909	0.0672727272727274	-0.0127272727272725	0.0563636363636366	0.0436363636363637	0.0345454545454547	0.133636363636364	0.0399999999999998	0.0590909090909089	0.04	0.0127272727272725	0.0899999999999999	0.0681818181818179	0.0272727272727276	0.025862835181818	0.0504152993636362	-0.0565400443636364	-0.0189578315454544	-0.00175761127272733	0.0332038838181818	0.00947906745454552	-0.0284520825454544	-0.0453616812727273	-0.069261941090909	0.251818181818182	0.0936363636363635	0.16	0.125454545454545	0.0790909090909087	0.101818181818182	0.170909090909091	0.070909090909091
26	-0.0590909090909095	0.0172727272727276	0.0536363636363635	-0.0263636363636366	-0.12	-0.0272727272727276	-0.0527272727272727	0.00363636363636388	-0.0836363636363637	-0.0445454545454544	0.0445454545454547	0.0254545454545452	0.0672727272727276	0.0854545454545454	0.0127272727272727	-0.0427272727272727	-0.0509090909090908	0.139090909090909	0.0772727272727274	-0.0127272727272725	0.0463636363636366	0.0636363636363637	0.0245454545454546	0.123636363636364	0.0399999999999998	0.0590909090909089	0.04	0.0227272727272725	0.0899999999999999	0.0881818181818179	0.0272727272727276	0.022339008181818	0.0597646453636362	-0.0663645593636364	-0.0179766195454543	0.000184308727272597	0.0378153758181818	0.0120423054545453	-0.0233201225454545	-0.0473559332727274	-0.0688431590909091	0.291818181818182	0.0636363636363635	0.16	0.125454545454545	0.0690909090909086	0.101818181818182	0.180909090909091	0.100909090909091
26.5	-0.0690909090909095	0.0272727272727276	0.0536363636363635	-0.00636363636363657	-0.14	-0.0272727272727276	-0.0727272727272728	-0.00636363636363613	-0.0836363636363637	-0.0545454545454545	0.0445454545454547	0.0354545454545452	0.0772727272727276	0.0854545454545454	0.0227272727272727	-0.0327272727272729	-0.0509090909090908	0.149090909090909	0.0772727272727274	-0.0127272727272725	0.0463636363636366	0.0536363636363637	0.0345454545454547	0.123636363636364	0.0499999999999998	0.0790909090909089	0.03	0.00272727272727247	0.0999999999999999	0.0881818181818179	0.0272727272727276	0.0250089381818182	0.0511749003636364	-0.0596855013636364	-0.00987313054545425	0.00500489372727264	0.0347990228181818	0.0169888954545454	-0.0210831595454544	-0.0452622612727274	-0.0679754340909091	0.291818181818182	0.143636363636364	0.19	0.125454545454545	0.0690909090909086	0.101818181818182	0.160909090909091	0.100909090909091
27	-0.0690909090909095	0.0272727272727276	0.0336363636363635	-0.0163636363636366	-0.13	-0.0272727272727276	-0.0627272727272727	-0.00636363636363613	-0.0736363636363637	-0.0645454545454542	0.0545454545454547	0.0154545454545452	0.0872727272727276	0.0854545454545454	0.0127272727272727	-0.0327272727272729	-0.0509090909090908	0.159090909090909	0.0872727272727274	-0.0127272727272725	0.0463636363636366	0.0536363636363637	0.0345454545454547	0.133636363636364	0.0499999999999998	0.0790909090909089	0.04	0.0127272727272725	0.0899999999999999	0.108181818181818	0.0272727272727276	0.0331856231818182	0.0731829623636362	-0.0657384723636363	-0.0135731475454544	0.00109435172727257	0.0367418958181818	0.00705101245454554	-0.0115732385454543	-0.0413406332727273	-0.077183756090909	0.301818181818182	0.0736363636363635	0.22	0.135454545454545	0.0690909090909086	0.111818181818182	0.190909090909091	0.110909090909091
27.5	-0.0690909090909095	0.00727272727272754	0.0336363636363635	-0.0163636363636366	-0.14	-0.0372727272727276	-0.0527272727272727	-0.0163636363636361	-0.0636363636363637	-0.0645454545454542	0.0445454545454547	0.0154545454545452	0.0772727272727276	0.0854545454545454	0.0227272727272727	-0.0227272727272729	-0.0509090909090908	0.159090909090909	0.0872727272727274	-0.0127272727272725	0.0463636363636366	0.0536363636363637	0.0445454545454547	0.133636363636364	0.0399999999999998	0.0890909090909089	0.05	0.00272727272727247	0.0999999999999999	0.108181818181818	0.0272727272727276	0.0304593061818181	0.0641242483636364	-0.0667535393636363	-0.0123208545454543	-0.00322209727272726	0.0333239278181818	0.00464012445454554	-0.0105426745454544	-0.0412723262727275	-0.075051459090909	0.281818181818182	0.103636363636364	0.21	0.145454545454546	0.0790909090909087	0.111818181818182	0.180909090909091	0.100909090909091
28	-0.0690909090909095	-0.00272727272727247	0.0436363636363635	-0.00636363636363657	-0.13	-0.0372727272727276	-0.0527272727272727	-0.0163636363636361	-0.0836363636363637	-0.0545454545454545	0.0245454545454546	0.0154545454545452	0.0872727272727276	0.0854545454545454	0.0227272727272727	-0.0527272727272727	-0.0309090909090908	0.159090909090909	0.0872727272727274	-0.00272727272727247	0.0363636363636366	0.0536363636363637	0.0345454545454547	0.143636363636364	0.0499999999999998	0.0790909090909089	0.04	0.00272727272727247	0.11	0.108181818181818	0.0372727272727276	0.0210331891818181	0.0596614103636364	-0.0680017793636363	-0.0090118425454544	0.00524533872727262	0.0348973708181819	0.0114524584545455	-0.00727729354545437	-0.0427380042727274	-0.0777809940909091	0.261818181818182	0.113636363636364	0.2	0.145454545454546	0.0890909090909087	0.111818181818182	0.170909090909091	0.0909090909090911
28.5	-0.0690909090909095	0.0172727272727276	0.0536363636363635	-0.00636363636363657	-0.14	-0.0272727272727276	-0.0527272727272727	-0.00636363636363613	-0.0736363636363637	-0.0345454545454544	0.0245454545454546	0.0254545454545452	0.0872727272727276	0.0854545454545454	0.0227272727272727	-0.0527272727272727	-0.0509090909090908	0.169090909090909	0.0872727272727274	-0.0127272727272725	0.0363636363636366	0.0536363636363637	0.0345454545454547	0.153636363636364	0.0599999999999998	0.0890909090909089	0.05	0.0327272727272725	0.0999999999999999	0.0981818181818179	0.0372727272727276	0.0228535151818181	0.0531697493636363	-0.0665877193636364	-0.00858209354545436	0.000127922727272578	0.0382891138181818	0.0134881954545454	-0.0103673175454544	-0.0441402632727275	-0.084938797090909	0.261818181818182	0.103636363636364	0.19	0.145454545454546	0.0990909090909087	0.111818181818182	0.140909090909091	0.110909090909091
29	-0.0690909090909095	0.00727272727272754	0.0636363636363635	-0.00636363636363657	-0.14	-0.0372727272727276	-0.0827272727272728	-0.0263636363636361	-0.0736363636363637	-0.0445454545454544	0.0545454545454547	0.0154545454545452	0.0872727272727276	0.0954545454545455	0.0227272727272727	-0.0527272727272727	-0.0409090909090908	0.139090909090909	0.0972727272727274	-0.0127272727272725	0.0363636363636366	0.0536363636363637	0.0445454545454547	0.153636363636364	0.0699999999999998	0.0890909090909089	0.0700000000000001	0.0427272727272725	0.11	0.0881818181818179	0.0372727272727276	0.0259042001818182	0.0515035603636362	-0.0625090923636362	-0.0136940265454544	-0.00599430927272726	0.0348774628181818	0.0145944574545454	-0.0183110665454544	-0.0436946582727273	-0.083181652090909	0.271818181818182	0.103636363636364	0.21	0.155454545454546	0.0990909090909087	0.101818181818182	0.160909090909091	0.110909090909091
29.5	-0.0690909090909095	0.00727272727272754	0.0536363636363635	-0.0263636363636366	-0.14	-0.0472727272727276	-0.0727272727272728	-0.0163636363636361	-0.0536363636363637	-0.0445454545454544	0.0445454545454547	0.0254545454545452	0.0972727272727276	0.0854545454545454	0.0227272727272727	-0.0327272727272729	-0.0709090909090908	0.149090909090909	0.107272727272727	-0.0127272727272725	0.0363636363636366	0.0536363636363637	0.0645454545454547	0.163636363636364	0.0599999999999998	0.0890909090909089	0.05	0.0327272727272725	0.11	0.0881818181818179	0.0372727272727276	0.021942756181818	0.0538157443636362	-0.0589702453636363	-0.0107892535454543	0.00503707972727274	0.0433109238181819	0.0143743974545454	-0.0113847685454544	-0.0394750072727275	-0.0816215600909092	0.311818181818182	0.103636363636364	0.18	0.175454545454546	0.0990909090909087	0.111818181818182	0.180909090909091	0.100909090909091
30	-0.0690909090909095	0.00727272727272754	0.0436363636363635	-0.0263636363636366	-0.14	-0.0372727272727276	-0.0727272727272728	-0.0163636363636361	-0.0636363636363637	-0.0345454545454544	0.0645454545454547	0.0254545454545452	0.0772727272727276	0.0954545454545455	0.0227272727272727	-0.0527272727272727	-0.0409090909090908	0.149090909090909	0.107272727272727	-0.00272727272727247	0.0463636363636366	0.0536363636363637	0.0445454545454547	0.163636363636364	0.0699999999999998	0.0990909090909089	0.0600000000000001	0.0227272727272725	0.11	0.108181818181818	0.0372727272727276	0.0289597731818181	0.0544765213636362	-0.0562330813636363	-0.0162231705454543	0.0110341417272726	0.0409744218181818	0.0164215784545454	-0.0117223695454545	-0.0408845382727274	-0.0861256450909091	0.291818181818182	0.0936363636363635	0.24	0.155454545454546	0.0890909090909087	0.111818181818182	0.200909090909091	0.100909090909091
30.5	-0.0790909090909095	0.00727272727272754	0.0536363636363635	-0.0163636363636366	-0.16	-0.0472727272727276	-0.0927272727272728	-0.0363636363636362	-0.0536363636363637	-0.0445454545454544	0.0545454545454547	0.0454545454545452	0.0872727272727276	0.0854545454545454	0.0227272727272727	-0.0127272727272729	-0.0509090909090908	0.139090909090909	0.0972727272727274	0.00727272727272754	0.0263636363636366	0.0536363636363637	0.0645454545454547	0.183636363636364	0.0699999999999998	0.0990909090909089	0.05	0.0227272727272725	0.12	0.0981818181818179	0.0372727272727276	0.0292260861818181	0.0530750963636364	-0.0471997583636363	-0.0108927275454542	0.0128444537272727	0.0351598698181819	0.0114358884545454	-0.00524274854545448	-0.0427232222727274	-0.0867028560909091	0.331818181818182	0.0836363636363635	0.18	0.185454545454546	0.109090909090909	0.111818181818182	0.190909090909091	0.130909090909091
31	-0.0690909090909095	0.0172727272727276	0.0536363636363635	-0.0263636363636366	-0.16	-0.0172727272727276	-0.0827272727272728	-0.0163636363636361	-0.0536363636363637	-0.0445454545454544	0.0645454545454547	0.0354545454545452	0.0872727272727276	0.0954545454545455	0.0227272727272727	-0.0327272727272729	-0.0309090909090908	0.109090909090909	0.0972727272727274	0.00727272727272754	0.0663636363636366	0.0536363636363637	0.0645454545454547	0.163636363636364	0.0799999999999998	0.109090909090909	0.03	0.0427272727272725	0.13	0.0981818181818179	0.0372727272727276	0.0241345381818181	0.0584677673636362	-0.0508144223636364	0.0000996804545456698	0.0140688527272725	0.0357281408181818	0.0136066894545455	-0.0152122215454544	-0.0397917462727273	-0.0869897930909092	0.331818181818182	0.0836363636363635	0.22	0.175454545454546	0.109090909090909	0.101818181818182	0.180909090909091	0.120909090909091
31.5	-0.0790909090909095	0.00727272727272754	0.0636363636363635	-0.0363636363636366	-0.17	-0.0272727272727276	-0.0727272727272728	-0.0163636363636361	-0.0336363636363637	-0.0445454545454544	0.0545454545454547	0.0354545454545452	0.0972727272727276	0.0954545454545455	0.0327272727272727	-0.0327272727272729	-0.0509090909090908	0.0990909090909091	0.107272727272727	-0.00272727272727247	0.0363636363636366	0.0536363636363637	0.0745454545454547	0.163636363636364	0.0599999999999998	0.0990909090909089	0.05	0.0327272727272725	0.12	0.0981818181818179	0.0272727272727276	0.024086497181818	0.0401667573636364	-0.0437794053636362	0.00463440245454572	0.0117182837272727	0.0356756878181819	0.0216218444545455	-0.0224696835454543	-0.0379721362727274	-0.0886730280909092	0.311818181818182	0.0536363636363635	0.22	0.185454545454546	0.109090909090909	0.101818181818182	0.190909090909091	0.110909090909091
32	-0.0790909090909095	-0.0127272727272725	0.0436363636363635	-0.0463636363636366	-0.17	-0.0172727272727276	-0.0727272727272728	-0.0163636363636361	-0.0436363636363637	-0.0545454545454545	0.0845454545454547	0.0554545454545452	0.0972727272727276	0.105454545454545	0.0227272727272727	-0.0427272727272727	-0.0509090909090908	0.109090909090909	0.0972727272727274	-0.0127272727272725	0.0363636363636366	0.0536363636363637	0.0945454545454545	0.203636363636364	0.0799999999999998	0.109090909090909	0.0600000000000001	0.0227272727272725	0.12	0.108181818181818	0.0272727272727276	0.022929452181818	0.0330094313636362	-0.0395465223636364	0.00973167245454576	0.00481070172727271	0.0392145348181818	0.0215369674545454	-0.0234547095454545	-0.0417905282727273	-0.0898070660909092	0.311818181818182	0.0736363636363635	0.21	0.205454545454546	0.129090909090909	0.101818181818182	0.190909090909091	0.110909090909091
32.5	-0.0890909090909096	-0.00272727272727247	0.0736363636363635	-0.0263636363636366	-0.19	-0.0372727272727276	-0.0627272727272727	-0.0163636363636361	-0.0436363636363637	-0.0645454545454542	0.0745454545454547	0.0554545454545452	0.0972727272727276	0.105454545454545	0.0327272727272727	-0.0327272727272729	-0.0509090909090908	0.0990909090909091	0.117272727272727	-0.0127272727272725	0.0363636363636366	0.0536363636363637	0.104545454545454	0.213636363636364	0.0699999999999998	0.119090909090909	0.0800000000000001	0.0327272727272725	0.12	0.0881818181818179	0.0172727272727276	0.020956061181818	0.0328914143636363	-0.0341408573636364	0.00290360245454568	0.00564039872727262	0.0416651208181817	0.0240799404545455	-0.0145756435454545	-0.0473387672727275	-0.090949091090909	0.311818181818182	0.103636363636364	0.22	0.185454545454546	0.119090909090909	0.101818181818182	0.160909090909091	0.120909090909091
33	-0.0890909090909096	-0.0227272727272725	0.0536363636363635	-0.0163636363636366	-0.18	-0.0272727272727276	-0.0427272727272727	-0.0263636363636361	-0.0736363636363637	-0.0445454545454544	0.0845454545454547	0.0654545454545452	0.107272727272728	0.105454545454545	0.0227272727272727	-0.0327272727272729	-0.0509090909090908	0.0890909090909091	0.137272727272727	-0.0127272727272725	0.0463636363636366	0.0436363636363637	0.104545454545454	0.203636363636364	0.0699999999999998	0.109090909090909	0.0600000000000001	0.0427272727272725	0.12	0.118181818181818	0.0172727272727276	0.028766177181818	0.0471478913636363	-0.0414120283636363	0.000449321454545792	0.00841225272727253	0.0380322178181818	0.0278889154545454	-0.0212709145454544	-0.0486367182727274	-0.0888309800909091	0.311818181818182	0.103636363636364	0.23	0.185454545454546	0.119090909090909	0.101818181818182	0.190909090909091	0.110909090909091
33.5	-0.0890909090909096	-0.00272727272727247	0.0536363636363635	-0.0263636363636366	-0.16	-0.0272727272727276	-0.0427272727272727	-0.0163636363636361	-0.0536363636363637	-0.0445454545454544	0.0745454545454547	0.0654545454545452	0.107272727272728	0.105454545454545	0.0227272727272727	-0.0427272727272727	-0.0409090909090908	0.0990909090909091	0.137272727272727	-0.00272727272727247	0.0263636363636366	0.0636363636363637	0.124545454545455	0.223636363636364	0.0699999999999998	0.119090909090909	0.0900000000000001	0.0227272727272725	0.12	0.118181818181818	0.00727272727272754	0.023701332181818	0.0483067253636362	-0.0418104253636362	0.00746800645454559	0.00649548672727263	0.0358739338181819	0.0292884324545455	-0.0151718095454545	-0.0469018652727273	-0.089300784090909	0.331818181818182	0.133636363636364	0.23	0.195454545454546	0.119090909090909	0.091818181818182	0.190909090909091	0.120909090909091
34	-0.0890909090909096	-0.0327272727272725	0.0436363636363635	-0.0263636363636366	-0.16	-0.0172727272727276	-0.0427272727272727	-0.0163636363636361	-0.0836363636363637	-0.0545454545454545	0.0545454545454547	0.0554545454545452	0.117272727272728	0.105454545454545	0.0127272727272727	-0.0527272727272727	-0.0409090909090908	0.0890909090909091	0.137272727272727	-0.0227272727272725	0.0463636363636366	0.0536363636363637	0.114545454545455	0.233636363636364	0.0799999999999998	0.109090909090909	0.0999999999999999	0.0527272727272725	0.12	0.108181818181818	0.0172727272727276	0.026836298181818	0.0582529523636364	-0.0406560033636363	0.00470187445454573	0.0138341297272726	0.0456619698181819	0.0369916174545455	-0.0181793405454544	-0.0444673732727274	-0.088661465090909	0.311818181818182	0.103636363636364	0.24	0.205454545454546	0.119090909090909	0.101818181818182	0.190909090909091	0.120909090909091
34.5	-0.0890909090909096	-0.0427272727272725	0.0736363636363635	-0.00636363636363657	-0.18	-0.0472727272727276	-0.0627272727272727	-0.00636363636363613	-0.0636363636363637	-0.0545454545454545	0.0645454545454547	0.0654545454545452	0.127272727272728	0.0954545454545455	0.0427272727272727	-0.0427272727272727	-0.0609090909090908	0.0690909090909091	0.137272727272727	-0.0127272727272725	0.0363636363636366	0.0736363636363637	0.114545454545455	0.223636363636364	0.0799999999999998	0.109090909090909	0.0800000000000001	0.0327272727272725	0.12	0.128181818181818	0.0272727272727276	0.031268261181818	0.0414425353636363	-0.0419410793636363	0.0187511664545457	0.00794483272727264	0.0438784798181819	0.0339544034545454	-0.0105169255454545	-0.0481185152727275	-0.0921820730909091	0.311818181818182	0.163636363636364	0.26	0.205454545454546	0.129090909090909	0.101818181818182	0.210909090909091	0.110909090909091
35	-0.0890909090909096	-0.0527272727272725	0.0736363636363635	0.00363636363636344	-0.15	-0.0372727272727276	-0.0527272727272727	-0.00636363636363613	-0.0736363636363637	-0.0545454545454545	0.0945454545454547	0.0654545454545452	0.107272727272728	0.105454545454545	0.0227272727272727	-0.0327272727272729	-0.0409090909090908	0.0790909090909091	0.147272727272727	-0.0227272727272725	0.0563636363636366	0.0536363636363637	0.134545454545455	0.233636363636364	0.0599999999999998	0.109090909090909	0.0900000000000001	0.0427272727272725	0.11	0.138181818181818	0.0172727272727276	0.034230731181818	0.0417628503636363	-0.0350618683636363	0.0121824954545457	0.0150657997272727	0.0424147088181819	0.0376155594545455	-0.0183308555454544	-0.0460070802727275	-0.092097315090909	0.311818181818182	0.143636363636364	0.28	0.235454545454545	0.119090909090909	0.101818181818182	0.180909090909091	0.110909090909091
35.5	-0.0990909090909093	-0.0427272727272725	0.0736363636363635	-0.00636363636363657	-0.16	-0.0572727272727276	-0.0527272727272727	-0.00636363636363613	-0.0636363636363637	-0.0445454545454544	0.0945454545454547	0.0554545454545452	0.107272727272728	0.105454545454545	0.0427272727272727	-0.0327272727272729	-0.0409090909090908	0.0890909090909091	0.157272727272727	-0.0127272727272725	0.0663636363636366	0.0636363636363637	0.134545454545455	0.233636363636364	0.0699999999999998	0.109090909090909	0.0900000000000001	0.0327272727272725	0.12	0.138181818181818	0.0172727272727276	0.035394094181818	0.0331722713636362	-0.0363412223636363	0.0101978994545457	0.0225318777272727	0.0427289438181819	0.0318442794545455	-0.0166811185454545	-0.0395920712727273	-0.093910250090909	0.311818181818182	0.123636363636364	0.23	0.205454545454546	0.119090909090909	0.121818181818182	0.200909090909091	0.0909090909090911
36	-0.0990909090909093	-0.0427272727272725	0.0736363636363635	-0.0263636363636366	-0.18	-0.0472727272727276	-0.0527272727272727	0.00363636363636388	-0.0436363636363637	-0.0345454545454544	0.0845454545454547	0.0654545454545452	0.0972727272727276	0.105454545454545	0.0327272727272727	-0.0327272727272729	-0.0309090909090908	0.0790909090909091	0.167272727272727	-0.0127272727272725	0.0563636363636366	0.0436363636363637	0.134545454545455	0.253636363636364	0.0799999999999998	0.129090909090909	0.0900000000000001	0.0227272727272725	0.13	0.128181818181818	0.0172727272727276	0.0294779751818182	0.0389421203636362	-0.0425522653636363	0.0106240724545457	0.0186324227272727	0.0357989508181817	0.0407564854545455	-0.0104095175454544	-0.0406603052727275	-0.098983678090909	0.301818181818182	0.103636363636364	0.28	0.225454545454546	0.129090909090909	0.141818181818182	0.190909090909091	0.100909090909091
36.5	-0.0890909090909096	-0.0527272727272725	0.0936363636363635	-0.0363636363636366	-0.18	-0.0372727272727276	-0.0627272727272727	0.0136363636363639	-0.0336363636363637	-0.0345454545454544	0.0945454545454547	0.0554545454545452	0.107272727272728	0.105454545454545	0.0427272727272727	-0.0327272727272729	-0.0509090909090908	0.0790909090909091	0.167272727272727	-0.00272727272727247	0.0563636363636366	0.0536363636363637	0.134545454545455	0.273636363636364	0.0799999999999998	0.119090909090909	0.0999999999999999	0.00272727272727247	0.13	0.138181818181818	0.00727272727272754	0.0246179321818181	0.0449316713636363	-0.0344039523636364	0.0121096584545457	0.0189209097272727	0.0367854078181817	0.0389410474545455	-0.00701419854545438	-0.0348129702727273	-0.0994916290909091	0.301818181818182	0.133636363636364	0.27	0.235454545454545	0.149090909090909	0.131818181818182	0.190909090909091	0.120909090909091
37	-0.0990909090909093	-0.0527272727272725	0.0836363636363635	-0.0263636363636366	-0.19	-0.0372727272727276	-0.0727272727272728	0.00363636363636388	-0.0336363636363637	-0.0245454545454544	0.0745454545454547	0.0454545454545452	0.107272727272728	0.105454545454545	0.0627272727272727	-0.0327272727272729	-0.0509090909090908	0.0790909090909091	0.167272727272727	-0.00272727272727247	0.0563636363636366	0.0536363636363637	0.144545454545455	0.253636363636364	0.0999999999999999	0.119090909090909	0.0800000000000001	0.0327272727272725	0.13	0.138181818181818	0.0272727272727276	0.028874776181818	0.0499212953636363	-0.0432465403636364	0.0129695154545457	0.0250100007272727	0.0363201338181818	0.0422162034545455	-0.00993208454545447	-0.0381367642727275	-0.0985800350909092	0.301818181818182	0.113636363636364	0.31	0.225454545454546	0.119090909090909	0.131818181818182	0.220909090909091	0.110909090909091
37.5	-0.0890909090909096	-0.0527272727272725	0.0836363636363635	-0.0163636363636366	-0.2	-0.0272727272727276	-0.0627272727272727	0.00363636363636388	-0.0236363636363637	-0.0145454545454544	0.0945454545454547	0.0654545454545452	0.0972727272727276	0.105454545454545	0.0427272727272727	-0.0327272727272729	-0.0609090909090908	0.0890909090909091	0.157272727272727	-0.00272727272727247	0.0663636363636366	0.0536363636363637	0.134545454545455	0.253636363636364	0.0999999999999999	0.109090909090909	0.11	0.0327272727272725	0.13	0.138181818181818	0.0272727272727276	0.0320201141818182	0.0364989253636363	-0.0426640833636363	0.0057105044545458	0.0230037087272725	0.0454434588181818	0.0392080764545455	-0.0119541125454545	-0.0421989392727273	-0.102807673090909	0.321818181818182	0.143636363636364	0.29	0.215454545454546	0.149090909090909	0.121818181818182	0.220909090909091	0.110909090909091
38	-0.0990909090909093	-0.0527272727272725	0.0836363636363635	-0.0163636363636366	-0.2	-0.0172727272727276	-0.0727272727272728	-0.0163636363636361	-0.0336363636363637	-0.0245454545454544	0.114545454545455	0.0554545454545452	0.117272727272728	0.0954545454545455	0.0627272727272727	-0.0327272727272729	-0.0409090909090908	0.0890909090909091	0.157272727272727	-0.0127272727272725	0.0563636363636366	0.0636363636363637	0.134545454545455	0.233636363636364	0.0899999999999999	0.109090909090909	0.0999999999999999	0.0227272727272725	0.14	0.158181818181818	0.0272727272727276	0.0255458571818181	0.0349992733636364	-0.0376178353636363	0.00465752845454581	0.0283653847272727	0.0432337958181819	0.0346081474545454	0.00176032045454555	-0.0379457902727274	-0.101106676090909	0.341818181818182	0.103636363636364	0.24	0.225454545454546	0.139090909090909	0.131818181818182	0.250909090909091	0.110909090909091
38.5	-0.0890909090909096	-0.0527272727272725	0.0936363636363635	-0.00636363636363657	-0.18	-0.0172727272727276	-0.0527272727272727	0.00363636363636388	-0.0236363636363637	-0.00454545454545441	0.114545454545455	0.0654545454545452	0.117272727272728	0.105454545454545	0.0427272727272727	-0.0327272727272729	-0.0509090909090908	0.0790909090909091	0.147272727272727	-0.0127272727272725	0.0763636363636366	0.0536363636363637	0.164545454545455	0.263636363636364	0.11	0.129090909090909	0.11	0.0427272727272725	0.14	0.138181818181818	0.0172727272727276	0.0314330081818182	0.0445730903636363	-0.0441453783636363	0.0090023494545457	0.0251733177272726	0.0445672708181819	0.0359965774545454	-0.00160984554545451	-0.0316107702727273	-0.101896676090909	0.301818181818182	0.0936363636363635	0.24	0.225454545454546	0.139090909090909	0.121818181818182	0.270909090909091	0.110909090909091
39	-0.0990909090909093	-0.0527272727272725	0.0936363636363635	-0.0163636363636366	-0.19	-0.00727272727272754	-0.0627272727272727	0.0136363636363639	-0.00363636363636366	-0.00454545454545441	0.0845454545454547	0.0754545454545452	0.0972727272727276	0.105454545454545	0.0627272727272727	-0.0427272727272727	-0.0409090909090908	0.0790909090909091	0.157272727272727	-0.00272727272727247	0.0663636363636366	0.0536363636363637	0.144545454545455	0.293636363636364	0.11	0.129090909090909	0.11	0.0527272727272725	0.14	0.148181818181818	0.0172727272727276	0.0333785031818181	0.0423678373636363	-0.0408220613636363	0.00323071245454565	0.0233117447272726	0.0372668938181819	0.0354953024545455	-0.00295977154545435	-0.0400612782727274	-0.105338010090909	0.311818181818182	0.113636363636364	0.28	0.235454545454545	0.149090909090909	0.131818181818182	0.220909090909091	0.120909090909091
39.5	-0.0890909090909096	-0.0627272727272725	0.103636363636364	0.0136363636363634	-0.18	-0.0372727272727276	-0.0427272727272727	0.00363636363636388	-0.0136363636363637	-0.0145454545454544	0.0745454545454547	0.0754545454545452	0.0972727272727276	0.105454545454545	0.0627272727272727	-0.0127272727272729	-0.0609090909090908	0.0790909090909091	0.147272727272727	-0.00272727272727247	0.0763636363636366	0.0636363636363637	0.134545454545455	0.293636363636364	0.12	0.119090909090909	0.0999999999999999	0.0527272727272725	0.14	0.148181818181818	0.0272727272727276	0.033088229181818	0.0615885473636364	-0.0380986063636364	0.00742366145454576	0.0268972027272727	0.0344957548181819	0.0423280214545454	-0.000640435545454343	-0.0388588142727273	-0.105042490090909	0.331818181818182	0.133636363636364	0.28	0.255454545454545	0.149090909090909	0.131818181818182	0.240909090909091	0.120909090909091
40	-0.0890909090909096	-0.0727272727272725	0.0936363636363635	0.00363636363636344	-0.19	-0.0472727272727276	-0.0427272727272727	0.00363636363636388	-0.0236363636363637	-0.00454545454545441	0.104545454545455	0.0654545454545452	0.107272727272728	0.105454545454545	0.0627272727272727	-0.0427272727272727	-0.0409090909090908	0.0790909090909091	0.157272727272727	-0.00272727272727247	0.0763636363636366	0.0636363636363637	0.154545454545455	0.283636363636364	0.11	0.129090909090909	0.11	0.0627272727272725	0.15	0.158181818181818	0.0272727272727276	0.035822055181818	0.0740070563636364	-0.0377401433636364	0.00821819045454575	0.0226600277272726	0.0348543358181819	0.0380383944545455	-0.00419549454545431	-0.0335847572727275	-0.0981412260909091	0.301818181818182	0.163636363636364	0.27	0.265454545454545	0.139090909090909	0.121818181818182	0.230909090909091	0.110909090909091
40.5	-0.0790909090909095	-0.0727272727272725	0.103636363636364	0.0136363636363634	-0.2	-0.0272727272727276	-0.0327272727272727	0.00363636363636388	-0.0136363636363637	-0.0145454545454544	0.114545454545455	0.0754545454545452	0.117272727272728	0.105454545454545	0.0627272727272727	-0.0427272727272727	-0.0509090909090908	0.0790909090909091	0.157272727272727	-0.00272727272727247	0.0963636363636367	0.0636363636363637	0.154545454545455	0.273636363636364	0.12	0.129090909090909	0.12	0.0727272727272723	0.14	0.168181818181818	0.0172727272727276	0.043317339181818	0.0611835933636362	-0.0310954183636363	0.00974371245454564	0.0284830437272727	0.0225252348181819	0.0415919044545454	-0.00909928854545439	-0.0402235222727274	-0.0984586800909091	0.311818181818182	0.133636363636364	0.26	0.265454545454545	0.139090909090909	0.121818181818182	0.250909090909091	0.100909090909091
41	-0.0890909090909096	-0.0827272727272725	0.113636363636364	0.00363636363636344	-0.18	-0.0172727272727276	-0.0527272727272727	0.0136363636363639	0.00636363636363635	-0.0145454545454544	0.124545454545455	0.0854545454545452	0.117272727272728	0.115454545454545	0.0727272727272728	-0.0327272727272729	-0.0609090909090908	0.0890909090909091	0.147272727272727	-0.0127272727272725	0.0863636363636366	0.0836363636363637	0.154545454545455	0.293636363636364	0.12	0.139090909090909	0.11	0.0727272727272723	0.14	0.198181818181818	0.0272727272727276	0.0365318281818181	0.0656445243636363	-0.0268742173636363	0.00440289745454581	0.0237954967272727	0.0224143698181818	0.0402416204545455	-0.00317494454545453	-0.0395522552727274	-0.105550560090909	0.351818181818182	0.163636363636364	0.26	0.295454545454545	0.149090909090909	0.131818181818182	0.230909090909091	0.120909090909091
41.5	-0.0890909090909096	-0.0827272727272725	0.123636363636364	0.00363636363636344	-0.19	-0.0372727272727276	-0.0627272727272727	0.0136363636363639	-0.00363636363636366	-0.0345454545454544	0.104545454545455	0.0854545454545452	0.107272727272728	0.105454545454545	0.0827272727272728	-0.0227272727272729	-0.0509090909090908	0.0790909090909091	0.137272727272727	-0.00272727272727247	0.0963636363636367	0.0836363636363637	0.144545454545455	0.323636363636364	0.11	0.129090909090909	0.13	0.0827272727272723	0.14	0.198181818181818	0.0172727272727276	0.0370099761818181	0.0497687083636362	-0.0268155663636362	0.00463523645454567	0.0349161737272727	0.0119581658181818	0.0407257294545453	0.00587816645454553	-0.0433499052727273	-0.105222496090909	0.351818181818182	0.0936363636363635	0.27	0.285454545454545	0.149090909090909	0.131818181818182	0.250909090909091	0.120909090909091
42	-0.0790909090909095	-0.0827272727272725	0.113636363636364	0.0136363636363634	-0.19	-0.0472727272727276	-0.0427272727272727	0.0236363636363639	-0.0136363636363637	-0.0245454545454544	0.114545454545455	0.0854545454545452	0.0972727272727276	0.105454545454545	0.0627272727272727	-0.0427272727272727	-0.0409090909090908	0.0790909090909091	0.147272727272727	-0.0127272727272725	0.0863636363636366	0.0836363636363637	0.154545454545455	0.343636363636364	0.11	0.129090909090909	0.15	0.0827272727272723	0.13	0.198181818181818	0.0172727272727276	0.035603902181818	0.0726396063636363	-0.0290593233636363	0.00636710945454566	0.0396771537272727	0.0151839688181818	0.0448169924545454	0.00193400845454561	-0.0456334782727275	-0.106008085090909	0.371818181818182	0.123636363636364	0.28	0.285454545454545	0.149090909090909	0.131818181818182	0.270909090909091	0.110909090909091
42.5	-0.0790909090909095	-0.0827272727272725	0.113636363636364	0.0336363636363635	-0.19	-0.0472727272727276	-0.0427272727272727	0.0236363636363639	-0.00363636363636366	-0.0245454545454544	0.124545454545455	0.095454545454545	0.117272727272728	0.115454545454545	0.0727272727272728	-0.0427272727272727	-0.0409090909090908	0.0690909090909091	0.157272727272727	-0.0227272727272725	0.0963636363636367	0.0736363636363637	0.154545454545455	0.323636363636364	0.11	0.139090909090909	0.16	0.102727272727272	0.13	0.198181818181818	0.0272727272727276	0.023153088181818	0.0523108463636364	-0.0276135533636364	0.00643350845454571	0.0311194767272727	0.0297152238181819	0.0571291664545455	-0.00106052954545444	-0.0412300062727273	-0.106112632090909	0.371818181818182	0.113636363636364	0.27	0.275454545454545	0.159090909090909	0.131818181818182	0.270909090909091	0.120909090909091
43	-0.0890909090909096	-0.0927272727272725	0.143636363636364	0.0136363636363634	-0.18	-0.0572727272727276	-0.0627272727272727	0.0136363636363639	-0.00363636363636366	-0.0345454545454544	0.114545454545455	0.095454545454545	0.107272727272728	0.115454545454545	0.0827272727272728	-0.0527272727272727	-0.0509090909090908	0.0590909090909091	0.167272727272727	-0.00272727272727247	0.0863636363636366	0.0736363636363637	0.154545454545455	0.303636363636364	0.12	0.149090909090909	0.15	0.112727272727272	0.13	0.198181818181818	0.0272727272727276	0.0194164731818181	0.0700714803636362	-0.0270440903636364	0.00937881245454575	0.0320141427272727	0.0203880508181817	0.0492627834545454	0.0108810234545456	-0.0437279182727275	-0.107160005090909	0.391818181818182	0.133636363636364	0.28	0.285454545454545	0.159090909090909	0.131818181818182	0.270909090909091	0.120909090909091
43.5	-0.0890909090909096	-0.102727272727273	0.133636363636364	0.0236363636363635	-0.19	-0.0272727272727276	-0.0627272727272727	0.0136363636363639	0.0163636363636364	-0.0245454545454544	0.134545454545455	0.115454545454545	0.107272727272728	0.115454545454545	0.0727272727272728	-0.0227272727272729	-0.0609090909090908	0.0490909090909091	0.157272727272727	-0.00272727272727247	0.0863636363636366	0.0836363636363637	0.154545454545455	0.323636363636364	0.0999999999999999	0.149090909090909	0.14	0.0927272727272723	0.13	0.208181818181818	0.0272727272727276	0.0214724761818181	0.0765907983636362	-0.0240830503636362	0.0117401104545456	0.0292877067272725	0.00932757381818194	0.0442910414545454	0.00895400445454553	-0.0365279152727274	-0.108130607090909	0.391818181818182	0.133636363636364	0.3	0.285454545454545	0.179090909090909	0.141818181818182	0.250909090909091	0.120909090909091
44	-0.0890909090909096	-0.102727272727273	0.123636363636364	0.0236363636363635	-0.21	-0.0272727272727276	-0.0527272727272727	0.0236363636363639	0.00636363636363635	-0.00454545454545441	0.0845454545454547	0.105454545454545	0.0872727272727276	0.115454545454545	0.0727272727272728	-0.0427272727272727	-0.0509090909090908	0.0490909090909091	0.167272727272727	-0.0127272727272725	0.0963636363636367	0.0736363636363637	0.154545454545455	0.303636363636364	0.11	0.159090909090909	0.14	0.0827272727272723	0.13	0.218181818181818	0.0172727272727276	0.022203348181818	0.0709541063636363	-0.0217889873636363	0.0154419164545456	0.0320328587272727	0.00910560681818184	0.0520925734545454	0.0160208504545456	-0.0394486622727275	-0.106849345090909	0.361818181818182	0.163636363636364	0.26	0.305454545454545	0.209090909090909	0.141818181818182	0.270909090909091	0.110909090909091
44.5	-0.0890909090909096	-0.112727272727273	0.123636363636364	0.00363636363636344	-0.22	-0.0272727272727276	-0.0527272727272727	0.0236363636363639	-0.00363636363636366	-0.0245454545454544	0.124545454545455	0.105454545454545	0.0972727272727276	0.115454545454545	0.0827272727272728	-0.0327272727272729	-0.0809090909090908	0.0590909090909091	0.147272727272727	-0.00272727272727247	0.0963636363636367	0.0836363636363637	0.154545454545455	0.323636363636364	0.11	0.169090909090909	0.15	0.0727272727272723	0.13	0.228181818181818	0.0272727272727276	0.0216671441818181	0.0967937923636364	-0.0266980253636364	0.0156133394545457	0.0338354217272727	0.00754992581818192	0.0544721104545454	0.0152143994545455	-0.0376571852727274	-0.105465325090909	0.361818181818182	0.173636363636364	0.3	0.295454545454545	0.209090909090909	0.141818181818182	0.260909090909091	0.130909090909091
45	-0.109090909090909	-0.122727272727273	0.123636363636364	-0.0163636363636366	-0.21	-0.0572727272727276	-0.0727272727272728	0.0236363636363639	0.00636363636363635	-0.0245454545454544	0.104545454545455	0.115454545454545	0.107272727272728	0.115454545454545	0.0727272727272728	-0.0527272727272727	-0.0609090909090908	0.0590909090909091	0.137272727272727	-0.0327272727272725	0.0963636363636367	0.0736363636363637	0.164545454545455	0.323636363636364	0.0999999999999999	0.169090909090909	0.14	0.0627272727272725	0.13	0.238181818181818	0.0372727272727276	0.0233214121818182	0.0916205863636363	-0.0291623203636364	0.0161439394545457	0.0407508717272727	0.0117872198181819	0.0477473954545453	0.0144340554545457	-0.0408341122727274	-0.102803143090909	0.371818181818182	0.153636363636364	0.31	0.305454545454545	0.179090909090909	0.141818181818182	0.240909090909091	0.130909090909091
45.5	-0.0890909090909096	-0.122727272727273	0.123636363636364	0.00363636363636344	-0.21	-0.0472727272727276	-0.0627272727272727	0.0236363636363639	-0.00363636363636366	-0.0245454545454544	0.104545454545455	0.135454545454545	0.117272727272728	0.115454545454545	0.0827272727272728	-0.0427272727272727	-0.0709090909090908	0.0590909090909091	0.147272727272727	-0.00272727272727247	0.106363636363636	0.0636363636363637	0.164545454545455	0.323636363636364	0.12	0.159090909090909	0.16	0.0627272727272725	0.14	0.238181818181818	0.0272727272727276	0.0248950931818182	0.0937128283636364	-0.0224724143636363	0.0147429924545457	0.0383933887272727	0.0165616708181819	0.0489338854545454	0.0224766294545455	-0.0391434862727273	-0.105367454090909	0.391818181818182	0.113636363636364	0.31	0.315454545454545	0.189090909090909	0.161818181818182	0.210909090909091	0.120909090909091
46	-0.0890909090909096	-0.132727272727273	0.123636363636364	-0.00636363636363657	-0.2	-0.0472727272727276	-0.0627272727272727	0.0236363636363639	-0.0136363636363637	-0.0445454545454544	0.104545454545455	0.115454545454545	0.107272727272728	0.115454545454545	0.0927272727272725	-0.0427272727272727	-0.0709090909090908	0.0390909090909093	0.157272727272727	-0.00272727272727247	0.0963636363636367	0.0636363636363637	0.164545454545455	0.323636363636364	0.13	0.169090909090909	0.14	0.0627272727272725	0.14	0.258181818181818	0.0372727272727276	0.0176475261818181	0.0899381853636363	-0.0127951233636363	0.0165544964545457	0.0369677647272726	0.0112336118181819	0.0459633094545455	0.00750120145454547	-0.0413414672727275	-0.108434113090909	0.381818181818182	0.163636363636364	0.3	0.335454545454545	0.199090909090909	0.141818181818182	0.220909090909091	0.130909090909091
46.5	-0.0790909090909095	-0.132727272727273	0.113636363636364	0.0136363636363634	-0.21	-0.0672727272727276	-0.0327272727272727	0.0236363636363639	-0.0136363636363637	-0.0545454545454545	0.114545454545455	0.125454545454545	0.0972727272727276	0.115454545454545	0.0927272727272725	-0.0427272727272727	-0.0709090909090908	0.0490909090909091	0.147272727272727	0.00727272727272754	0.0963636363636367	0.0736363636363637	0.164545454545455	0.353636363636364	0.13	0.159090909090909	0.14	0.0527272727272725	0.15	0.248181818181818	0.0472727272727276	0.016828916181818	0.0958389263636363	-0.0158642853636364	0.0128358814545457	0.0400990357272726	0.00787190981818187	0.0428253624545454	0.00690932745454553	-0.0409443812727275	-0.107785853090909	0.381818181818182	0.133636363636364	0.27	0.295454545454545	0.199090909090909	0.151818181818182	0.190909090909091	0.150909090909091
47	-0.0990909090909093	-0.142727272727273	0.123636363636364	-0.00636363636363657	-0.19	-0.0472727272727276	-0.0527272727272727	0.0236363636363639	-0.0136363636363637	-0.0345454545454544	0.0945454545454547	0.115454545454545	0.117272727272728	0.115454545454545	0.0827272727272728	-0.0327272727272729	-0.0709090909090908	0.0490909090909091	0.147272727272727	-0.00272727272727247	0.0963636363636367	0.0736363636363637	0.174545454545455	0.333636363636364	0.13	0.169090909090909	0.14	0.0627272727272725	0.14	0.268181818181818	0.0472727272727276	0.00683607818181797	0.0838754393636363	-0.0227713913636363	0.0159560654545456	0.0388327947272726	0.0230834918181819	0.0461309174545455	0.0113768144545456	-0.0417433222727275	-0.108381423090909	0.371818181818182	0.143636363636364	0.3	0.305454545454545	0.199090909090909	0.151818181818182	0.220909090909091	0.160909090909091
47.5	-0.0890909090909096	-0.112727272727273	0.103636363636364	0.0136363636363634	-0.21	-0.0472727272727276	-0.0627272727272727	0.0236363636363639	-0.0236363636363637	-0.0445454545454544	0.104545454545455	0.105454545454545	0.117272727272728	0.115454545454545	0.0827272727272728	-0.0327272727272729	-0.0609090909090908	0.0490909090909091	0.147272727272727	0.00727272727272754	0.0963636363636367	0.0736363636363637	0.184545454545455	0.353636363636364	0.14	0.169090909090909	0.14	0.0927272727272723	0.14	0.258181818181818	0.0572727272727276	0.00176443818181804	0.0887102103636364	-0.0266619053636363	0.0151446084545457	0.0474015587272727	0.0215017038181817	0.0432747814545453	0.0169086024545455	-0.0466728642727274	-0.105073365090909	0.361818181818182	0.143636363636364	0.29	0.335454545454545	0.199090909090909	0.161818181818182	0.240909090909091	0.150909090909091
48	-0.0790909090909095	-0.132727272727273	0.133636363636364	0.0136363636363634	-0.2	-0.0472727272727276	-0.0527272727272727	0.0436363636363639	-0.0236363636363637	-0.0245454545454544	0.124545454545455	0.125454545454545	0.127272727272728	0.115454545454545	0.0927272727272725	-0.0327272727272729	-0.0809090909090908	0.0390909090909093	0.137272727272727	-0.00272727272727247	0.0963636363636367	0.0736363636363637	0.164545454545455	0.363636363636364	0.14	0.169090909090909	0.16	0.0827272727272723	0.14	0.268181818181818	0.0572727272727276	0.00969805518181799	0.100528858363636	-0.0334008063636364	0.0170486194545456	0.0414214247272726	0.0126455268181818	0.0399137954545454	0.0159053364545456	-0.0384471852727275	-0.110172900090909	0.351818181818182	0.143636363636364	0.26	0.305454545454545	0.219090909090909	0.151818181818182	0.210909090909091	0.150909090909091
48.5	-0.0890909090909096	-0.132727272727273	0.123636363636364	0.0136363636363634	-0.19	-0.0472727272727276	-0.0627272727272727	0.0436363636363639	-0.0236363636363637	-0.0145454545454544	0.114545454545455	0.115454545454545	0.107272727272728	0.115454545454545	0.0827272727272728	-0.0227272727272729	-0.0709090909090908	0.0490909090909091	0.117272727272727	-0.0127272727272725	0.106363636363636	0.0736363636363637	0.174545454545455	0.343636363636364	0.12	0.179090909090909	0.18	0.102727272727272	0.14	0.238181818181818	0.0372727272727276	0.00632228618181796	0.113986394363636	-0.0355253543636362	0.0181524974545457	0.0365779507272725	0.0172762108181819	0.0504027824545454	0.00991900445454563	-0.0433109242727274	-0.111346992090909	0.371818181818182	0.143636363636364	0.28	0.335454545454545	0.229090909090909	0.151818181818182	0.230909090909091	0.150909090909091
49	-0.0790909090909095	-0.132727272727273	0.143636363636364	0.0236363636363635	-0.21	-0.0572727272727276	-0.0527272727272727	0.0436363636363639	-0.0236363636363637	-0.0145454545454544	0.144545454545455	0.145454545454545	0.107272727272728	0.105454545454545	0.0827272727272728	-0.0227272727272729	-0.0609090909090908	0.0490909090909091	0.137272727272727	0.00727272727272754	0.126363636363636	0.0736363636363637	0.174545454545455	0.333636363636364	0.12	0.169090909090909	0.16	0.0927272727272723	0.14	0.238181818181818	0.0472727272727276	0.00829269718181802	0.111098668363636	-0.0395328133636363	0.0262208204545458	0.0461807357272725	0.0187840898181819	0.0491149644545454	0.0117526814545457	-0.0438909962727274	-0.110856327090909	0.381818181818182	0.193636363636364	0.27	0.335454545454545	0.239090909090909	0.151818181818182	0.250909090909091	0.150909090909091
49.5	-0.0790909090909095	-0.122727272727273	0.133636363636364	0.0136363636363634	-0.2	-0.0572727272727276	-0.0527272727272727	0.0336363636363639	-0.0336363636363637	-0.0245454545454544	0.134545454545455	0.155454545454545	0.107272727272728	0.115454545454545	0.0827272727272728	-0.0127272727272729	-0.0809090909090908	0.0690909090909091	0.137272727272727	-0.0127272727272725	0.106363636363636	0.0736363636363637	0.154545454545455	0.353636363636364	0.12	0.169090909090909	0.15	0.112727272727272	0.15	0.238181818181818	0.0472727272727276	0.010107658181818	0.132237456363636	-0.0342783063636363	0.0195900414545458	0.0403516397272727	0.0164586738181818	0.0536427714545453	0.0158366724545456	-0.0499757962727274	-0.107298645090909	0.391818181818182	0.163636363636364	0.3	0.365454545454545	0.249090909090909	0.171818181818182	0.230909090909091	0.140909090909091
50	-0.0990909090909093	-0.122727272727273	0.123636363636364	-0.00636363636363657	-0.21	-0.0472727272727276	-0.0627272727272727	0.0336363636363639	-0.0336363636363637	-0.0245454545454544	0.104545454545455	0.155454545454545	0.117272727272728	0.115454545454545	0.0827272727272728	-0.0127272727272729	-0.0509090909090908	0.0590909090909091	0.137272727272727	-0.0127272727272725	0.126363636363636	0.0736363636363637	0.174545454545455	0.333636363636364	0.13	0.179090909090909	0.16	0.122727272727272	0.14	0.268181818181818	0.0472727272727276	0.008669398181818	0.145751140363636	-0.0293773733636362	0.0187322114545456	0.0457576617272726	0.00858156281818179	0.0539225554545455	0.0220102834545455	-0.0486771302727274	-0.106688651090909	0.381818181818182	0.173636363636364	0.26	0.355454545454545	0.249090909090909	0.151818181818182	0.250909090909091	0.140909090909091
50.5	-0.0890909090909096	-0.142727272727273	0.133636363636364	-0.00636363636363657	-0.2	-0.0672727272727276	-0.0627272727272727	0.0336363636363639	-0.0336363636363637	-0.0645454545454542	0.164545454545455	0.145454545454545	0.117272727272728	0.115454545454545	0.0927272727272725	-0.0127272727272729	-0.0609090909090908	0.0590909090909091	0.167272727272727	-0.00272727272727247	0.126363636363636	0.0736363636363637	0.164545454545455	0.333636363636364	0.13	0.169090909090909	0.18	0.122727272727272	0.14	0.258181818181818	0.0372727272727276	0.00847902118181798	0.133942625363636	-0.0356685243636363	0.0146696784545457	0.0505819427272727	0.0212985708181819	0.0579778174545453	0.0201135444545455	-0.0489439202727273	-0.107612404090909	0.371818181818182	0.163636363636364	0.25	0.355454545454545	0.229090909090909	0.171818181818182	0.240909090909091	0.160909090909091
51	-0.0990909090909093	-0.142727272727273	0.133636363636364	0.0236363636363635	-0.2	-0.0572727272727276	-0.0727272727272728	0.0436363636363639	-0.0336363636363637	-0.0245454545454544	0.154545454545455	0.175454545454545	0.117272727272728	0.115454545454545	0.0927272727272725	-0.0227272727272729	-0.0409090909090908	0.0490909090909091	0.167272727272727	-0.00272727272727247	0.116363636363636	0.0636363636363637	0.164545454545455	0.333636363636364	0.15	0.159090909090909	0.17	0.122727272727272	0.13	0.238181818181818	0.0372727272727276	0.00120272418181799	0.151541850363636	-0.0337211213636364	0.0134495714545457	0.0556079257272726	0.0244191128181819	0.0608653044545455	0.0177781144545455	-0.0513025952727273	-0.109480890090909	0.371818181818182	0.153636363636364	0.26	0.365454545454545	0.229090909090909	0.161818181818182	0.240909090909091	0.150909090909091
51.5	-0.0890909090909096	-0.142727272727273	0.133636363636364	-0.0163636363636366	-0.21	-0.0572727272727276	-0.0827272727272728	0.0436363636363639	-0.0236363636363637	-0.0445454545454544	0.134545454545455	0.165454545454545	0.117272727272728	0.115454545454545	0.102727272727273	-0.0227272727272729	-0.0409090909090908	0.0590909090909091	0.177272727272727	-0.0127272727272725	0.136363636363636	0.0736363636363637	0.174545454545455	0.343636363636364	0.16	0.179090909090909	0.18	0.112727272727272	0.13	0.248181818181818	0.0372727272727276	0.00119151818181806	0.148599407363636	-0.0190673203636362	0.0167522644545457	0.0475511657272727	0.0208700138181819	0.0623618584545453	0.0121188924545457	-0.0440391732727274	-0.108702930090909	0.371818181818182	0.183636363636364	0.27	0.375454545454545	0.249090909090909	0.161818181818182	0.210909090909091	0.140909090909091
52	-0.0790909090909095	-0.142727272727273	0.113636363636364	-0.00636363636363657	-0.21	-0.0572727272727276	-0.0827272727272728	0.0436363636363639	-0.0336363636363637	-0.0445454545454544	0.134545454545455	0.165454545454545	0.0972727272727276	0.115454545454545	0.0927272727272725	-0.0227272727272729	-0.0409090909090908	0.0790909090909091	0.177272727272727	-0.0227272727272725	0.136363636363636	0.0736363636363637	0.174545454545455	0.373636363636364	0.16	0.189090909090909	0.16	0.112727272727272	0.14	0.248181818181818	0.0472727272727276	0.00934173818181816	0.145897887363636	-0.0226484863636363	0.0189997174545458	0.0530320517272727	0.0188948348181819	0.0652907114545453	0.0192656084545455	-0.0452251862727273	-0.109434041090909	0.381818181818182	0.193636363636364	0.29	0.375454545454545	0.249090909090909	0.171818181818182	0.210909090909091	0.140909090909091
52.5	-0.0990909090909093	-0.152727272727273	0.123636363636364	-0.00636363636363657	-0.21	-0.0472727272727276	-0.102727272727273	0.0436363636363639	-0.0336363636363637	-0.0445454545454544	0.114545454545455	0.165454545454545	0.107272727272728	0.105454545454545	0.112727272727273	-0.0227272727272729	-0.0609090909090908	0.0790909090909091	0.197272727272727	-0.00272727272727247	0.126363636363636	0.0736363636363637	0.164545454545455	0.403636363636364	0.16	0.189090909090909	0.19	0.112727272727272	0.15	0.248181818181818	0.0572727272727276	0.00535883718181807	0.157708905363636	-0.0243536563636364	0.0119415734545456	0.0467429267272725	0.0196620658181819	0.0604404424545455	0.0151174824545455	-0.0374103022727275	-0.106367382090909	0.371818181818182	0.123636363636364	0.27	0.365454545454545	0.259090909090909	0.161818181818182	0.240909090909091	0.140909090909091
53	-0.0890909090909096	-0.162727272727273	0.123636363636364	0.00363636363636344	-0.21	-0.0472727272727276	-0.102727272727273	0.0436363636363639	-0.0536363636363637	-0.0445454545454544	0.114545454545455	0.185454545454545	0.117272727272728	0.115454545454545	0.0927272727272725	-0.0227272727272729	-0.0409090909090908	0.0790909090909091	0.197272727272727	-0.0127272727272725	0.136363636363636	0.0636363636363637	0.174545454545455	0.373636363636364	0.15	0.199090909090909	0.18	0.102727272727272	0.14	0.248181818181818	0.0572727272727276	0.0028801181818181	0.161995075363636	-0.0297473993636364	0.00927760345454565	0.0690780987272726	0.0144167378181819	0.0647003864545455	0.0135352174545456	-0.0365411472727275	-0.106770071090909	0.361818181818182	0.143636363636364	0.26	0.375454545454545	0.269090909090909	0.171818181818182	0.230909090909091	0.150909090909091
53.5	-0.0790909090909095	-0.152727272727273	0.123636363636364	-0.00636363636363657	-0.22	-0.0372727272727276	-0.0927272727272728	0.0336363636363639	-0.0536363636363637	-0.0445454545454544	0.134545454545455	0.175454545454545	0.117272727272728	0.105454545454545	0.112727272727273	-0.0327272727272729	-0.0509090909090908	0.0790909090909091	0.197272727272727	0.00727272727272754	0.126363636363636	0.0736363636363637	0.174545454545455	0.403636363636364	0.16	0.199090909090909	0.22	0.0627272727272725	0.14	0.278181818181818	0.0572727272727276	0.0032372691818181	0.139005682363636	-0.0242966733636363	0.0184055784545456	0.0600862607272725	0.0246406038181819	0.0637414674545453	0.00796111045454562	-0.0438331802727274	-0.106082829090909	0.391818181818182	0.143636363636364	0.28	0.385454545454545	0.259090909090909	0.181818181818182	0.230909090909091	0.150909090909091
54	-0.0690909090909095	-0.152727272727273	0.133636363636364	0.0136363636363634	-0.2	-0.0472727272727276	-0.0827272727272728	0.0536363636363639	-0.0536363636363637	-0.0545454545454545	0.124545454545455	0.175454545454545	0.117272727272728	0.105454545454545	0.102727272727273	-0.0327272727272729	-0.0509090909090908	0.0590909090909091	0.207272727272727	0.00727272727272754	0.126363636363636	0.0736363636363637	0.184545454545455	0.413636363636364	0.17	0.199090909090909	0.21	0.102727272727272	0.14	0.258181818181818	0.0672727272727276	0.00292672918181802	0.131357810363636	-0.0269219003636363	0.0220685224545456	0.0567665207272727	0.0266997058181819	0.0680626844545453	0.0107507274545455	-0.0448283392727273	-0.106215867090909	0.391818181818182	0.163636363636364	0.3	0.385454545454545	0.269090909090909	0.171818181818182	0.210909090909091	0.150909090909091
54.5	-0.0790909090909095	-0.142727272727273	0.143636363636364	-0.00636363636363657	-0.2	-0.0372727272727276	-0.0727272727272728	0.0436363636363639	-0.0636363636363637	-0.0345454545454544	0.154545454545455	0.175454545454545	0.117272727272728	0.105454545454545	0.102727272727273	-0.0127272727272729	-0.0609090909090908	0.0690909090909091	0.207272727272727	-0.00272727272727247	0.146363636363636	0.0636363636363637	0.184545454545455	0.393636363636364	0.17	0.199090909090909	0.22	0.112727272727272	0.13	0.288181818181818	0.0672727272727276	0.00679888518181815	0.129006645363636	-0.0286897743636363	0.0143938284545457	0.0666523087272726	0.0194726428181817	0.0724926214545454	0.00253673045454561	-0.0378724772727275	-0.101193580090909	0.371818181818182	0.163636363636364	0.26	0.375454545454545	0.289090909090909	0.181818181818182	0.230909090909091	0.140909090909091
55	-0.0790909090909095	-0.152727272727273	0.133636363636364	-0.00636363636363657	-0.19	-0.0572727272727276	-0.0727272727272728	0.0536363636363639	-0.0736363636363637	-0.0345454545454544	0.134545454545455	0.185454545454545	0.107272727272728	0.105454545454545	0.102727272727273	-0.0127272727272729	-0.0509090909090908	0.0690909090909091	0.207272727272727	-0.00272727272727247	0.136363636363636	0.0536363636363637	0.184545454545455	0.383636363636364	0.18	0.199090909090909	0.2	0.102727272727272	0.13	0.258181818181818	0.0572727272727276	0.006988785181818	0.140297911363636	-0.0202114903636363	0.0148152334545457	0.0628391617272726	0.0184364748181818	0.0705841994545455	0.00353999545454564	-0.0420299012727274	-0.106073412090909	0.381818181818182	0.183636363636364	0.28	0.405454545454546	0.279090909090909	0.181818181818182	0.240909090909091	0.160909090909091
55.5	-0.0890909090909096	-0.142727272727273	0.123636363636364	-0.00636363636363657	-0.2	-0.0372727272727276	-0.0827272727272728	0.0536363636363639	-0.0736363636363637	-0.0445454545454544	0.144545454545455	0.185454545454545	0.107272727272728	0.105454545454545	0.112727272727273	-0.0227272727272729	-0.0609090909090908	0.0690909090909091	0.237272727272728	-0.0127272727272725	0.156363636363636	0.0536363636363637	0.204545454545455	0.383636363636364	0.18	0.209090909090909	0.18	0.142727272727272	0.13	0.258181818181818	0.0572727272727276	0.010248921181818	0.123986862363636	-0.0142001233636364	0.0171308734545457	0.0787468067272725	0.0175848438181818	0.0724246714545453	0.0179668234545456	-0.0370543432727275	-0.105537805090909	0.371818181818182	0.203636363636364	0.27	0.405454545454546	0.289090909090909	0.181818181818182	0.260909090909091	0.150909090909091
56	-0.0790909090909095	-0.132727272727273	0.133636363636364	0.0136363636363634	-0.21	-0.0372727272727276	-0.0927272727272728	0.0536363636363639	-0.0636363636363637	-0.0445454545454544	0.144545454545455	0.195454545454545	0.0972727272727276	0.105454545454545	0.102727272727273	-0.0227272727272729	-0.0409090909090908	0.0690909090909091	0.217272727272728	-0.0127272727272725	0.146363636363636	0.0636363636363637	0.174545454545455	0.393636363636364	0.18	0.199090909090909	0.19	0.122727272727272	0.14	0.278181818181818	0.0772727272727276	0.00458636118181799	0.139388225363636	-0.0260904163636364	0.0215040664545456	0.0749828927272727	0.0239854288181818	0.0652071454545455	0.0200860064545456	-0.0446411802727273	-0.102646502090909	0.401818181818182	0.203636363636364	0.29	0.395454545454546	0.269090909090909	0.191818181818182	0.240909090909091	0.160909090909091
56.5	-0.0790909090909095	-0.132727272727273	0.143636363636364	0.0136363636363634	-0.19	-0.0472727272727276	-0.0927272727272728	0.0636363636363639	-0.0736363636363637	-0.0445454545454544	0.164545454545455	0.195454545454545	0.107272727272728	0.105454545454545	0.102727272727273	-0.0227272727272729	-0.0409090909090908	0.0690909090909091	0.217272727272728	-0.0127272727272725	0.136363636363636	0.0636363636363637	0.174545454545455	0.393636363636364	0.17	0.199090909090909	0.2	0.112727272727272	0.13	0.288181818181818	0.0772727272727276	0.0024782631818181	0.146325848363636	-0.0317007623636363	0.0206231094545457	0.0668983567272727	0.0259887418181819	0.0631607984545455	0.0246281194545457	-0.0371853542727274	-0.105038914090909	0.381818181818182	0.213636363636363	0.29	0.395454545454546	0.289090909090909	0.171818181818182	0.220909090909091	0.170909090909091
57	-0.0790909090909095	-0.132727272727273	0.133636363636364	0.00363636363636344	-0.21	-0.0372727272727276	-0.0927272727272728	0.0636363636363639	-0.0736363636363637	-0.0645454545454542	0.154545454545455	0.195454545454545	0.0972727272727276	0.115454545454545	0.0927272727272725	-0.0327272727272729	-0.0409090909090908	0.0690909090909091	0.227272727272728	-0.00272727272727247	0.146363636363636	0.0636363636363637	0.174545454545455	0.433636363636364	0.17	0.209090909090909	0.17	0.102727272727272	0.13	0.258181818181818	0.0672727272727276	0.00699832218181817	0.152434490363636	-0.0271635383636364	0.0136132454545457	0.0606960167272725	0.0198549468181819	0.0716182214545453	0.0280823274545456	-0.0390601592727273	-0.0999102920909092	0.381818181818182	0.203636363636364	0.31	0.385454545454545	0.279090909090909	0.191818181818182	0.250909090909091	0.170909090909091
57.5	-0.0690909090909095	-0.162727272727273	0.143636363636364	0.0136363636363634	-0.2	-0.0372727272727276	-0.0927272727272728	0.0436363636363639	-0.0736363636363637	-0.0545454545454545	0.184545454545455	0.205454545454545	0.107272727272728	0.115454545454545	0.102727272727273	-0.0127272727272729	-0.0509090909090908	0.0590909090909091	0.227272727272728	-0.0127272727272725	0.146363636363636	0.0636363636363637	0.204545454545455	0.423636363636364	0.18	0.199090909090909	0.18	0.112727272727272	0.13	0.288181818181818	0.0772727272727276	0.00940861518181801	0.176283500363636	-0.0354485833636362	0.0183936574545458	0.0687141527272725	0.0299808218181818	0.0669340114545454	0.0345034164545457	-0.0464796262727274	-0.103041324090909	0.361818181818182	0.223636363636363	0.3	0.395454545454546	0.289090909090909	0.201818181818182	0.230909090909091	0.180909090909091
58	-0.0790909090909095	-0.162727272727273	0.143636363636364	0.0336363636363635	-0.19	-0.0372727272727276	-0.0727272727272728	0.0636363636363639	-0.0636363636363637	-0.0645454545454542	0.154545454545455	0.205454545454545	0.107272727272728	0.105454545454545	0.102727272727273	-0.0127272727272729	-0.0509090909090908	0.0690909090909091	0.227272727272728	-0.00272727272727247	0.136363636363636	0.0736363636363637	0.214545454545455	0.443636363636364	0.17	0.209090909090909	0.19	0.122727272727272	0.13	0.298181818181818	0.0872727272727276	0.00255515318181798	0.176887891363636	-0.0320579133636363	0.0258916834545457	0.0513191327272726	0.0292431548181817	0.0668086034545454	0.0335799024545456	-0.0408610542727275	-0.100375923090909	0.401818181818182	0.223636363636363	0.29	0.375454545454545	0.309090909090909	0.191818181818182	0.250909090909091	0.170909090909091
58.5	-0.0790909090909095	-0.172727272727273	0.143636363636364	0.0436363636363635	-0.19	-0.0272727272727276	-0.0727272727272728	0.0536363636363639	-0.0636363636363637	-0.0645454545454542	0.154545454545455	0.205454545454545	0.107272727272728	0.105454545454545	0.0927272727272725	-0.00272727272727291	-0.0409090909090908	0.0690909090909091	0.227272727272728	0.00727272727272754	0.146363636363636	0.0736363636363637	0.214545454545455	0.443636363636364	0.17	0.199090909090909	0.22	0.122727272727272	0.13	0.298181818181818	0.0772727272727276	0.00750150418181805	0.175550959363636	-0.0262432423636363	0.0194941974545457	0.0572254767272726	0.0243983698181818	0.0688151334545455	0.0335367484545457	-0.0360340312727274	-0.097257408090909	0.391818181818182	0.253636363636363	0.29	0.395454545454546	0.319090909090909	0.191818181818182	0.280909090909091	0.180909090909091
59	-0.0790909090909095	-0.162727272727273	0.123636363636364	0.0236363636363635	-0.22	-0.0272727272727276	-0.0727272727272728	0.0536363636363639	-0.0736363636363637	-0.0545454545454545	0.194545454545455	0.215454545454545	0.117272727272728	0.105454545454545	0.112727272727273	-0.0227272727272729	-0.0509090909090908	0.0590909090909091	0.227272727272728	-0.0127272727272725	0.126363636363636	0.0736363636363637	0.214545454545455	0.443636363636364	0.17	0.209090909090909	0.22	0.142727272727272	0.13	0.288181818181818	0.0872727272727276	0.00984074818181813	0.174158833363636	-0.0251933663636363	0.0195800284545458	0.0601182097272726	0.0351577238181819	0.0758645754545455	0.0261728334545457	-0.0415344672727274	-0.098353776090909	0.391818181818182	0.243636363636363	0.29	0.415454545454546	0.319090909090909	0.211818181818182	0.320909090909091	0.170909090909091
59.5	-0.0790909090909095	-0.152727272727273	0.133636363636364	0.0536363636363635	-0.21	-0.0272727272727276	-0.0827272727272728	0.0536363636363639	-0.0736363636363637	-0.0245454545454544	0.204545454545455	0.235454545454545	0.127272727272728	0.105454545454545	0.112727272727273	-0.00272727272727291	-0.0509090909090908	0.0390909090909093	0.217272727272728	0.00727272727272754	0.126363636363636	0.0736363636363637	0.204545454545455	0.463636363636364	0.19	0.219090909090909	0.2	0.142727272727272	0.13	0.288181818181818	0.0872727272727276	0.0104830481818181	0.163466594363636	-0.0193634353636363	0.00869157145454569	0.0618568767272727	0.0323653658181819	0.0734306794545454	0.0236011314545457	-0.0344616612727273	-0.107948097090909	0.401818181818182	0.213636363636363	0.3	0.405454545454546	0.309090909090909	0.221818181818182	0.300909090909091	0.190909090909091
[truncated: 74 more columns]
