# Supplementary material for: SAC1 degrades its lipid substrate PtdIns4P in the endoplasmic reticulum to maintain a steep chemical gradient with donor membranes
Source: eLife. 2018 Feb 20;7:e35588. doi: 10.7554/eLife.35588 (PMC5829913; doi:10.7554/eLife.35588)
Supplement: Figure 1—source data 5. [file elife-35588-fig1-data5.csv]

Time (min)	Peroxide	Peroxide	Peroxide	Peroxide	Peroxide	Peroxide	Peroxide	Peroxide	Peroxide	Peroxide	Peroxide	Peroxide	Peroxide	Peroxide	Peroxide	Peroxide	Peroxide	Peroxide	Peroxide	Peroxide	Peroxide	Peroxide	Peroxide	Peroxide	Peroxide	Peroxide	Peroxide	Peroxide	Peroxide	Peroxide	DMSO	DMSO	DMSO	DMSO	DMSO	DMSO	DMSO	DMSO	DMSO	DMSO	DMSO	DMSO	DMSO	DMSO	DMSO	DMSO	DMSO	DMSO	DMSO
-5	0.0289785754545455	0.0160732699999997	0.0115676906363638	0.00384235418181822	-0.00399781381818176	-0.00206940863636351	0.00737017909090931	0.00329654818181813	-0.0090432595454546	0.000237725181818416	0.00836363636363657	-0.00300000000000011	-0.0165454545454544	-0.00127272727272731	-0.0292727272727273	-0.0563636363636362	-0.0092727272727271	-0.00363636363636366	0.00454545454545463	0.00700000000000012	0.0302727272727272	0.00681818181818183	-0.00363636363636366	-0.00690909090909098	0.00109090909090903	-0.018	-0.0124545454545453	0.0183636363636364	0.0230909090909093	-0.00118181818181817	0.0618694584545456	-0.030223726818182	-0.0144892495454545	0.0010404153636363	-0.0111706148181818	-0.00361481545454545	-0.0126466209090905	0.00878434790909077	0.0326702700909092	0.00221527672727273	-0.00381818181818172	0.000545454545454405	0.00790909090909087	0.00845454545454571	-0.0274545454545456	-0.00627272727272721	-0.00363636363636388	0.00890909090909098	0.00209090909090937
-4.5	0.0157831794545455	0.00658719099999971	0.0136163016363637	-0.00525164581818172	-0.00178290481818189	-0.00291358863636348	0.00410086409090926	0.0142968241818182	-0.0168929535454547	-0.00240740981818166	0.00336363636363646	0.00999999999999979	-0.00154545454545452	0.00972727272727281	-0.0222727272727274	-0.0403636363636362	-0.00127272727272709	0.00636363636363635	0.0115454545454545	0.002	0.0022727272727272	-0.0151818181818182	-0.00463636363636355	-0.010909090909091	-0.00190909090909086	0.004	-0.0174545454545452	0.00836363636363635	0.0190909090909093	-0.0261818181818183	0.00687463745454564	-0.012926816818182	-0.0145610135454546	0.00468738536363644	-0.00819133581818177	-0.00538125945454548	-0.00557703290909051	0.0050297329090907	0.0221049890909091	0.00524855772727273	-0.0108181818181816	0.0075454545454543	0.00490909090909097	0.0104545454545457	-0.0324545454545455	-0.00827272727272721	0.000363636363636122	0.00590909090909086	-0.00490909090909075
-4	0.0154745474545457	-0.0109551710000002	0.00426147163636359	0.00307571918181826	-0.00294579181818189	0.00329071836363648	0.00119907209090919	0.00795715518181805	-0.00360600554545476	-0.00893006581818168	-0.00363636363636344	0.0089999999999999	-0.00954545454545452	-0.00827272727272721	-0.0232727272727273	-0.00636363636363635	-0.0022727272727272	0.000363636363636344	-0.00345454545454538	0	0.0102727272727272	0.0128181818181818	-0.00663636363636355	-0.00590909090909109	-0.00090909090909097	0.01	-0.00945454545454516	-0.00963636363636367	0.0130909090909093	0.00781818181818172	0.0171724124545456	0.000508427181818094	-0.0149994655454546	-0.0192008446363636	-0.00695549381818195	-0.0011979664545454	-0.0124027189090905	-0.0113394910909093	0.00781477609090908	0.00466884272727275	-0.00481818181818161	0.00654545454545441	-0.00809090909090915	-0.0285454545454544	-0.0204545454545455	0.00472727272727269	0.000363636363636122	0.00290909090909097	-0.0129090909090908
-3.5	0.00606285445454557	0.0153235629999997	0.00967428863636366	0.0104832651818183	-0.00163222481818193	0.00460458336363645	-0.000426465909090679	0.0020441361818182	-0.00963322654545462	-0.00779614681818153	0.0103636363636366	0.0189999999999999	0.0034545454545456	0.0057272727272728	0.00172727272727258	0.00363636363636366	-0.0022727272727272	-0.00163636363636366	0.00654545454545463	-0.00099999999999989	-0.00872727272727292	-0.0101818181818181	-0.0116363636363637	0.00309090909090903	0.00409090909090915	-0.002	-0.000454545454545263	0.00336363636363624	-0.00890909090909076	0.0188181818181816	0.00278182445454567	-0.021493196818182	0.00973312445454533	0.00360496436363644	-0.00193082181818194	-0.00423732645454544	-0.00318080690909062	0.0128678629090908	0.000899445090909223	-0.00273870327272729	0.0091818181818184	-0.0154545454545456	0.00590909090909086	0.0014545454545456	-0.0114545454545456	-0.000272727272727202	-0.00263636363636399	-0.011090909090909	0.0000909090909093635
-3	-0.0184450255454545	0.00597469399999984	-0.00610317936363636	-0.00307762581818172	0.00493954518181816	0.00273705036363647	-0.00120025290909087	-0.0170849018181818	-0.0104961825454546	0.00164737518181846	0.00336363636363646	0.0139999999999998	-0.000545454545454405	-0.00527272727272732	0.0147272727272725	-0.00536363636363624	-0.0022727272727272	0.00836363636363635	0.00554545454545452	-0.004	0.0092727272727271	-0.00918181818181818	-0.00463636363636355	0.0260909090909089	-0.00690909090909098	-0.002	0.00254545454545485	-0.0186363636363636	-0.0109090909090908	0.0188181818181816	0.0160624544545456	0.0418115851818179	-0.00129611954545461	0.00999291336363628	-0.00292979581818176	0.00251564154545458	-0.0118154939090906	-0.0142787150909092	-0.0017248279090909	-0.00371526627272734	0.00618181818181829	0.00654545454545441	0.00290909090909097	-0.0185454545454544	-0.0014545454545456	0.0077272727272728	-0.010636363636364	0.00590909090909086	-0.00490909090909075
-2.5	-0.000322114545454388	-0.00687070300000014	0.00172565163636373	-0.0100084548181818	0.000817169181818178	0.00269902336363648	0.0012058670909092	-0.000895564818181871	0.00733013545454542	0.00164284518181845	0.00436363636363657	0.00199999999999978	0.0014545454545456	0.00872727272727269	0.0117272727272726	0.0126363636363638	-0.0022727272727272	-0.000636363636363768	-0.00745454545454538	0.00100000000000011	-0.00072727272727291	-0.00718181818181818	0.00936363636363646	0.00409090909090892	0.00609090909090915	0.00300000000000011	0.0125454545454549	-0.00763636363636366	-0.0159090909090907	-0.00918181818181818	0.0190469784545457	0.0349582431818181	-0.00464530454545464	0.0288270283636363	0.0142275201818181	0.00703927554545447	0.0074849670909094	-0.00448614909090916	0.000211488090909207	0.0092840307272728	-0.00581818181818172	0.000545454545454405	0.0119090909090909	0.0144545454545457	-0.0034545454545456	0.00472727272727269	0.00536363636363602	-0.00309090909090903	-0.00390909090909064
-2	-0.00871575954545434	-0.0166220230000003	-0.00934400336363628	0.00863194418181834	-0.00347400781818186	-0.00200437963636346	0.00511533609090931	-0.00994414681818179	0.0138148824545454	0.00366987918181838	0.00536363636363646	-0.00700000000000012	0.00645454545454549	-0.0172727272727273	0.0277272727272726	0.0166363636363638	0.00872727272727292	-0.00763636363636366	-0.0114545454545454	-0.00600000000000001	-0.00472727272727291	0.00681818181818183	0.00736363636363646	-0.00890909090909098	-0.00190909090909086	0.00600000000000001	0.00154545454545474	0.0143636363636364	0.00709090909090926	0.0218181818181817	0.00197596945454559	-0.00918078381818188	-0.0125635435454545	-0.0230974396363637	0.0100261081818183	0.00157591454545458	0.00104158609090943	-0.00397188009090921	-0.0133838549090908	-0.0193608892727273	-0.0108181818181816	-0.0104545454545457	-0.00409090909090915	-0.0235454545454543	0.00454545454545441	0.00272727272727269	0.00136363636363601	0.00690909090909098	0.00109090909090925
-1.5	-0.0211051815454544	-0.0051052140000003	-0.0125383353636364	0.00501012818181823	-0.00310183681818188	-0.000883514636363492	0.00346369109090916	0.00340967818181803	0.00835950845454536	0.0056783181818183	-0.00663636363636355	-0.0230000000000001	0.0074545454545456	-0.00927272727272732	0.00472727272727247	0.0146363636363638	0.00672727272727291	0.00136363636363623	-0.0164545454545453	0	-0.00972727272727281	0.00581818181818194	0.000363636363636344	-0.0139090909090911	-0.00790909090909087	0.002	-0.000454545454545263	0.00436363636363635	-0.00290909090909075	0.0128181818181816	-0.0175048545454544	-0.001360773818182	0.0212184624545455	0.00480254136363634	0.000477682181818206	0.000712958545454612	0.00839536809090946	0.00556069090909084	0.000613581090909143	0.00470770472727278	0.00418181818181829	-0.0074545454545456	-0.00409090909090915	0.0144545454545457	0.0155454545454545	-0.00127272727272731	-0.00163636363636388	0.00390909090909086	0.00709090909090926
-1	-0.00861514654545448	-0.0113960070000003	0.00755593963636358	-0.00220060381818166	0.00296329418181807	-0.00415330563636351	-0.00131958190909076	0.00900619718181805	0.00248916545454536	-0.00480089381818161	-0.00663636363636355	-0.0210000000000001	0.0014545454545456	-0.0022727272727272	0.0117272727272726	0.00563636363636366	0.0017272727272728	0.000363636363636344	-0.00445454545454549	-0.00099999999999989	0.00827272727272721	-0.00618181818181807	0.00536363636363646	-0.00090909090909097	-0.00390909090909086	0.004	0.00754545454545474	0.00236363636363635	-0.00890909090909076	0.0128181818181816	-0.00550035954545436	0.0351431371818181	0.0010822254545455	-0.00345603963636365	-0.00480245481818176	-0.00347617545454537	0.0131936610909094	-0.00857860409090927	0.00739349009090917	-0.00383793227272733	0.0031818181818184	0.00254545454545441	0.00590909090909086	0.00245454545454571	0.0205454545454544	0.00672727272727269	0.00436363636363613	-0.00409090909090915	0.00709090909090926
-0.5	-0.0106940375454545	0.000125331999999867	-0.0104930613636363	-0.00157523181818164	0.00524245618181807	-0.00336706063636349	-0.00999503790909073	-0.00806922281818179	0.00284333645454526	0.0112668491818184	-0.00963636363636344	-0.00300000000000011	0.0074545454545456	0.0107272727272727	-0.000272727272727424	0.0306363636363638	0.00072727272727291	-0.00263636363636377	-0.000454545454545485	-0.00099999999999989	-0.0277272727272728	0.00281818181818183	0.000363636363636344	0.013090909090909	0.00909090909090904	-0.00800000000000001	0.00354545454545474	-0.00363636363636366	-0.00190909090909086	-0.0231818181818182	-0.0390210585454545	-0.0186936858181819	0.0136576134545454	-0.00230638563636365	-0.00554095581818181	0.00158485454545465	0.00841718409090952	0.0111926139090908	-0.0274292119090909	0.00646079672727273	0.0111818181818184	0.0125454545454544	-0.017090909090909	0.0244545454545455	0.0195454545454545	-0.00127272727272731	0.00236363636363612	-0.011090909090909	0.00209090909090937
0	0.00159810845454555	0.00686506799999975	-0.00992276436363637	-0.00892984881818171	0.00297211518181828	0.00205988236363652	-0.00951367090909083	-0.00401670281818189	0.0148345994545453	-0.00020847581818173	-0.00863636363636355	0.00299999999999989	0.000454545454545485	0.00872727272727269	0.00272727272727247	0.0246363636363638	0.0017272727272728	-0.000636363636363768	0.0155454545454545	0.00300000000000011	-0.00872727272727292	0.0128181818181818	0.00836363636363635	0.00109090909090903	0.00309090909090903	0.00100000000000011	0.0125454545454549	-0.0116363636363637	-0.0129090909090908	-0.0331818181818182	-0.0637574625454544	-0.018542408818182	0.0168632704545455	-0.00489453863636369	0.0167901621818181	0.00447889854545447	0.0070899070909094	-0.000780409090909151	-0.0291701449090909	-0.00293241827272728	0.00218181818181828	-0.0034545454545456	-0.00609090909090915	-0.0055454545454543	0.0365454545454544	-0.00927272727272732	0.00436363636363613	-0.00509090909090903	0.00709090909090926
0.5	0.0331869014545456	0.0204621989999998	0.0331612606363636	0.0200088021818183	0.0283524881818182	0.0363690903636366	0.0136342700909091	0.0280151911818181	0.0314881364545454	0.0393282391818184	-0.00863636363636355	0.0089999999999999	0.0174545454545456	0.0057272727272728	-0.0172727272727276	0.0336363636363637	0.00672727272727291	0.0113636363636362	0.0425454545454547	0.0230000000000001	-0.0177272727272728	0.0368181818181819	0.0133636363636365	0.046090909090909	0.0440909090909092	0.038	0.0415454545454548	0.000363636363636344	0.0360909090909092	-0.0181818181818183	-0.0172595215454543	0.0210059881818181	0.00444047045454532	0.00645978936363645	0.0393970121818181	0.00308426954545449	0.0202876870909094	0.00216572890909084	-0.0246866829090908	-0.0027668372727272	0.0141818181818183	-0.0014545454545456	-0.00909090909090904	0.0324545454545455	0.0705454545454545	0.00672727272727269	0.015363636363636	0.00290909090909097	0.0150909090909093
1	0.0370908864545456	0.0702873899999998	0.0440349366363637	0.0473951101818182	0.0547852411818182	0.0909762433636364	0.0318661390909092	0.0440524161818181	0.0609709784545454	0.0635377381818183	0.0343636363636366	0.0389999999999999	0.0334545454545456	0.0237272727272728	0.0327272727272725	0.0476363636363637	0.0267272727272729	0.0363636363636364	0.0665454545454547	0.0530000000000002	0.0492727272727271	0.053818181818182	0.0443636363636364	0.147090909090909	0.0700909090909092	0.0900000000000001	0.0845454545454549	0.0653636363636363	0.0700909090909092	0.0398181818181818	-0.0632009935454543	-0.0308344368181819	-0.00896413754545455	0.00782974236363643	0.0106334791818181	-0.000247868454545497	0.0200666730909094	-0.00122517909090925	-0.017791140909091	0.00990403772727277	0.0141818181818183	-0.0054545454545456	-0.0180909090909089	0.0194545454545456	0.0385454545454544	0.0077272727272728	0.00736363636363602	0.0159090909090909	0.0160909090909094
1.5	0.0785999184545456	0.136045857	0.0736074236363637	0.0577954051818184	0.0718463551818183	0.110615616363637	0.0578591280909093	0.0625227041818182	0.0818554924545454	0.0867145281818185	0.0633636363636365	0.0569999999999997	0.0474545454545454	0.0677272727272726	0.0687272727272725	0.0656363636363637	0.0417272727272728	0.0363636363636364	0.103545454545455	0.0770000000000002	0.106272727272727	0.0908181818181819	0.0693636363636365	0.199090909090909	0.111090909090909	0.118	0.101545454545455	0.102363636363636	0.0970909090909093	0.0468181818181816	0.00249929845454555	0.00622189018181807	-0.0118546055454545	0.0198763173636363	0.0430318231818181	0.000434962545454498	0.00597160509090955	-0.00542992909090922	-0.0198318849090908	0.0152813307272728	0.0231818181818184	0.00154545454545429	-0.017090909090909	0.00445454545454571	0.0515454545454546	-0.00427272727272721	0.00836363636363613	0.00490909090909097	0.0110909090909093
2	0.0718498124545457	0.150153084	0.0852634686363636	0.0617535111818182	0.0963017831818183	0.126634960363636	0.0690901930909091	0.0971373861818181	0.100957708454545	0.0998065691818184	0.0933636363636365	0.0609999999999997	0.0604545454545455	0.0957272727272727	0.0937272727272727	0.0856363636363637	0.0577272727272728	0.0643636363636364	0.129545454545455	0.0900000000000001	0.121272727272727	0.108818181818182	0.111363636363636	0.230090909090909	0.135090909090909	0.146	0.130545454545455	0.145363636363636	0.123090909090909	0.103818181818182	-0.0227510165454543	-0.00465691081818198	0.00463406545454537	-0.0077099036363637	0.0620285381818182	-0.00328198345454545	0.0235542600909096	0.00311785390909081	-0.0294386039090908	0.0134893767272728	0.0311818181818184	-0.00445454545454571	-0.00209090909090914	-0.0185454545454544	0.0575454545454546	0.000727272727272688	0.00836363636363613	-0.0140909090909092	0.0130909090909093
2.5	0.0923247224545456	0.206329508	0.0986376786363636	0.0753188131818183	0.123532761181818	0.148178582363636	0.0790769510909093	0.110239440181818	0.113206700454545	0.110948823181818	0.0903636363636364	0.0919999999999999	0.0824545454545456	0.0987272727272728	0.101727272727273	0.0996363636363637	0.0727272727272728	0.0643636363636364	0.150545454545455	0.103	0.142272727272727	0.119818181818182	0.115363636363636	0.257090909090909	0.154090909090909	0.177	0.151545454545455	0.164363636363636	0.140090909090909	0.135818181818182	-0.0188456015454543	-0.00568854781818207	0.00121943545454539	0.0023080873636363	0.0846330041818182	0.00445887154545455	0.00647097309090938	-0.0136329590909092	-0.041206229909091	0.00574220272727266	0.0191818181818184	-0.0094545454545456	-0.0260909090909089	0.0134545454545456	0.0665454545454545	0.00672727272727269	0.0123636363636361	0.00890909090909098	0.0110909090909093
3	0.0969580304545457	0.222509785	0.113417365636364	0.0799297091818183	0.140853275181818	0.163946157363636	0.0799031910909092	0.130152637181818	0.125983075454545	0.114328883181818	0.120363636363636	0.101	0.0954545454545455	0.122727272727273	0.0987272727272726	0.131636363636364	0.0787272727272728	0.0803636363636364	0.162545454545455	0.115	0.167272727272727	0.138818181818182	0.131363636363636	0.286090909090909	0.171090909090909	0.187	0.170545454545455	0.204363636363636	0.150090909090909	0.142818181818182	-0.000749750545454342	-0.0359761718181819	-0.0196406405454546	-0.00627498163636364	0.0508893841818181	-0.00440922645454545	-0.0015150959090906	0.000632816909090783	-0.0271059169090908	0.00269950472727265	0.0131818181818184	-0.0014545454545456	-0.011090909090909	-0.00254545454545441	0.0645454545454545	-0.00527272727272732	0.00636363636363613	0.00490909090909097	0.0140909090909094
3.5	0.101906169454546	0.243347211	0.121469475636364	0.0894078011818182	0.161248673181818	0.172256117363636	0.0811731270909093	0.138384396181818	0.134612159454545	0.136657617181818	0.132363636363636	0.137	0.0944545454545456	0.134727272727273	0.111727272727272	0.150636363636364	0.0847272727272728	0.0823636363636364	0.178545454545455	0.119	0.171272727272727	0.154818181818182	0.151363636363636	0.267090909090909	0.176090909090909	0.196	0.192545454545455	0.220363636363636	0.164090909090909	0.161818181818182	0.0128709834545455	-0.0242217778181819	-0.0115848345454546	-0.0217758846363636	0.0488271821818183	-0.00617853045454542	0.00872951209090944	-0.00526816209090919	-0.0458868629090909	-0.00746952427272718	0.0121818181818183	-0.0074545454545456	-0.0100909090909092	-0.00154545454545429	0.0715454545454546	-0.00127272727272731	0.0183636363636359	0.00590909090909086	0.0100909090909094
4	0.131208766454546	0.251013561	0.115882970636364	0.111953020181818	0.180440176181818	0.178214078363636	0.0938925200909093	0.139994079181818	0.135278062454545	0.134962819181818	0.148363636363636	0.149	0.102454545454546	0.137727272727273	0.135727272727272	0.159636363636364	0.0947272727272728	0.0893636363636363	0.191545454545455	0.124	0.213272727272727	0.173818181818182	0.149363636363636	0.270090909090909	0.202090909090909	0.204	0.203545454545455	0.229363636363636	0.181090909090909	0.186818181818182	0.0370126524545455	-0.0287854668181819	-0.00649793554545464	0.00899548936363637	0.0865248551818181	0.00153132954545465	0.00306349409090956	-0.0151549040909091	-0.0516204729090908	-0.0153851402727272	0.0101818181818183	-0.0014545454545456	-0.00309090909090903	-0.00254545454545441	0.0615454545454546	-0.0132727272727273	0.00936363636363602	0.00990909090909087	0.00509090909090926
4.5	0.144753087454546	0.264943285	0.136462905636364	0.116731047181818	0.192713011181818	0.185838347363637	0.105183547090909	0.157260114181818	0.141828493454545	0.137622736181818	0.159363636363637	0.163	0.104454545454546	0.166727272727273	0.141727272727272	0.138636363636364	0.0967272727272728	0.0993636363636363	0.211545454545455	0.134	0.227272727272727	0.174818181818182	0.156363636363636	0.289090909090909	0.208090909090909	0.211	0.209545454545455	0.241363636363636	0.198090909090909	0.210818181818182	0.0263983774545455	0.00110030118181803	-0.0103350445454546	-0.0326084326363636	0.109139096181818	0.00223752554545453	-0.00586826190909062	-0.00981075109090912	-0.0535219799090909	-0.0000719912727271677	0.0091818181818184	-0.00445454545454571	-0.011090909090909	0.00645454545454571	0.0785454545454545	-0.00427272727272721	0.00736363636363602	0.00090909090909097	-0.00290909090909075
5	0.159739960454546	0.287036105	0.151329853636364	0.113458633181818	0.208088506181818	0.195719605363636	0.107925718090909	0.173231894181818	0.149867610454545	0.149098656181818	0.148363636363636	0.154	0.107454545454545	0.191727272727273	0.154727272727273	0.155636363636364	0.113727272727273	0.106363636363636	0.225545454545455	0.149	0.199272727272727	0.181818181818182	0.164363636363636	0.292090909090909	0.216090909090909	0.245	0.213545454545455	0.273363636363636	0.201090909090909	0.209818181818182	-0.0434985595454545	-0.0220139028181821	-0.0218513775454545	-0.0291721066363637	0.110002767181818	0.000980106545454662	0.00117283509090949	-0.0271459280909092	-0.0576921589090909	-0.0241820702727273	0.0071818181818184	-0.0254545454545456	-0.0160909090909089	0.0124545454545457	0.0795454545454546	-0.00727272727272732	0.0103636363636361	-0.00109090909090903	0.00609090909090937
5.5	0.180094588454546	0.314716978	0.160825469636364	0.139088869181818	0.221767415181818	0.207274442363636	0.114074891090909	0.187037522181818	0.158101396454545	0.145538709181818	0.157363636363637	0.163	0.118454545454546	0.205727272727273	0.154727272727273	0.171636363636364	0.112727272727273	0.109363636363636	0.228545454545455	0.15	0.239272727272727	0.186818181818182	0.165363636363636	0.300090909090909	0.232090909090909	0.229	0.224545454545455	0.261363636363636	0.194090909090909	0.208818181818182	-0.0112008285454543	-0.0491640568181819	-0.000700549545454621	0.00358005036363629	0.138928901181818	-0.00633243045454535	-0.00747913690909052	-0.0129315310909093	-0.033762562909091	-0.00127731727272717	0.00818181818181829	-0.0164545454545457	-0.00709090909090904	0.0334545454545456	0.0715454545454546	-0.00927272727272732	0.00536363636363602	-0.00409090909090915	0.0280909090909094
6	0.187655557454546	0.311123891	0.171563126636364	0.131291032181818	0.233481039181818	0.211403613363636	0.124322002090909	0.188847476181818	0.164532260454545	0.147036932181818	0.177363636363636	0.174	0.128454545454546	0.202727272727273	0.156727272727273	0.180636363636364	0.120727272727273	0.116363636363636	0.234545454545455	0.149	0.246272727272727	0.209818181818182	0.187363636363636	0.302090909090909	0.247090909090909	0.256	0.236545454545455	0.278363636363636	0.224090909090909	0.225818181818182	-0.0572944125454544	-0.057837962818182	-0.0156337785454546	-0.0306340886363636	0.114034187181818	0.000265923545454516	-0.0106987409090906	-0.0152970010909093	-0.0665843379090909	-0.0156037702727272	0.0101818181818183	-0.0174545454545456	-0.011090909090909	0.0434545454545456	0.0585454545454545	-0.00527272727272732	0.00436363636363613	0.00390909090909086	0.0240909090909094
6.5	0.200212587454546	0.32939951	0.173742749636364	0.133910894181818	0.236130584181818	0.215525036363636	0.126288598090909	0.195893103181818	0.174059705454545	0.161458395181818	0.192363636363637	0.179	0.119454545454545	0.196727272727273	0.153727272727272	0.156636363636364	0.124727272727273	0.124363636363636	0.239545454545455	0.151	0.251272727272727	0.212818181818182	0.183363636363636	0.313090909090909	0.259090909090909	0.262	0.245545454545455	0.314363636363636	0.234090909090909	0.263818181818182	-0.0688277915454545	-0.0454075338181821	0.00772480545454535	-0.0488964756363637	0.112020980181818	-0.00306359245454546	0.0104057140909095	-0.0196304970909091	-0.0616162909090909	-0.0122216832727273	0.0051818181818184	-0.0214545454545456	-0.0140909090909089	0.0354545454545456	0.0795454545454546	0.0107272727272727	0.00936363636363602	0.00790909090909087	0.0140909090909094
7	0.206130255454546	0.3228126	0.183427908636364	0.144646764181818	0.251435030181818	0.225455408363637	0.135333007090909	0.194629485181818	0.169610933454545	0.170549176181818	0.200363636363637	0.183	0.125454545454545	0.208727272727273	0.183727272727273	0.159636363636364	0.128727272727273	0.129363636363636	0.254545454545455	0.159	0.289272727272727	0.217818181818182	0.190363636363637	0.335090909090909	0.269090909090909	0.268	0.246545454545455	0.331363636363636	0.254090909090909	0.272818181818182	-0.0765448045454544	-0.0817942618181819	-0.00879509854545457	-0.0156718926363637	0.122103225181818	0.00163611454545465	0.00313573509090936	-0.0196942740909092	-0.0457650309090909	-0.0235091342727274	-0.00181818181818172	-0.0124545454545457	0.00490909090909097	0.0124545454545457	0.0775454545454546	0.0107272727272727	0.00136363636363601	0.00790909090909087	-0.00590909090909064
7.5	0.209375251454545	0.366069003	0.191878654636364	0.154672623181818	0.265327085181818	0.226490503363637	0.141370481090909	0.213881427181818	0.175701813454545	0.173365257181818	0.176363636363637	0.178	0.129454545454545	0.213727272727273	0.158727272727273	0.180636363636364	0.136727272727273	0.135363636363636	0.257545454545455	0.167	0.273272727272727	0.209818181818182	0.184363636363637	0.330090909090909	0.285090909090909	0.281	0.256545454545455	0.345363636363636	0.263090909090909	0.264818181818182	-0.0926706035454543	-0.062506913818182	0.00329093445454531	0.00732858636363631	0.115332376181818	0.000842419545454609	0.00243561909090939	-0.00406212109090909	-0.0575111999090909	-0.00707875627272725	0.0051818181818184	-0.0164545454545457	-0.00409090909090915	-0.0105454545454544	0.0695454545454546	0.0117272727272728	-0.00563636363636388	0.00890909090909098	-0.00490909090909075
8	0.235739816454546	0.387421174	0.193257310636364	0.150103330181818	0.264869083181818	0.239920979363636	0.141674226090909	0.223529750181818	0.178484396454545	0.180642149181818	0.206363636363637	0.19	0.131454545454545	0.225727272727273	0.182727272727273	0.170636363636364	0.135727272727273	0.130363636363636	0.268545454545455	0.159	0.318272727272727	0.216818181818182	0.195363636363636	0.318090909090909	0.296090909090909	0.283	0.254545454545455	0.349363636363636	0.270090909090909	0.273818181818182	-0.0679260925454543	-0.044562577818182	0.00154928745454552	-0.0386686756363637	0.125877749181818	0.00178155054545459	0.00210564809090941	-0.0184307750909092	-0.0654619819090909	-0.0215511212727273	-0.00781818181818172	-0.0234545454545456	-0.0120909090909092	0.0294545454545456	0.0705454545454545	0.0217272727272728	-0.00363636363636388	0.00490909090909097	0.00309090909090926
8.5	0.241990436454546	0.372803254	0.205051281636364	0.171232343181818	0.269169200181818	0.238914972363636	0.146936958090909	0.217998916181818	0.185843662454545	0.178805015181818	0.210363636363637	0.185	0.131454545454545	0.208727272727273	0.177727272727273	0.177636363636364	0.145727272727273	0.137363636363636	0.265545454545455	0.166	0.294272727272727	0.219818181818182	0.213363636363636	0.351090909090909	0.299090909090909	0.282	0.263545454545455	0.372363636363636	0.271090909090909	0.284818181818182	-0.0420743655454543	-0.0851371288181819	-0.0201172395454545	-0.0131347616363637	0.137194406181818	-0.00322273645454541	-0.00148207490909047	-0.0071180520909091	-0.0588576689090909	-0.0150142802727273	-0.0138181818181817	-0.0244545454545457	-0.0120909090909092	0.0144545454545457	0.0575454545454546	0.0117272727272728	-0.00963636363636389	0.00790909090909087	0.00509090909090926
9	0.230721820454546	0.390204115	0.217190601636364	0.179426074181818	0.275855292181818	0.239798074363636	0.155049627090909	0.223734671181818	0.192425327454545	0.185112021181818	0.219363636363636	0.191	0.136454545454546	0.198727272727273	0.179727272727273	0.196636363636364	0.138727272727273	0.140363636363636	0.275545454545455	0.169	0.306272727272727	0.227818181818182	0.207363636363636	0.336090909090909	0.315090909090909	0.301	0.266545454545455	0.392363636363636	0.283090909090909	0.300818181818182	-0.0286525925454544	-0.0115901228181821	-0.0157218735454545	-0.0369705396363635	0.106811773181818	0.000241366545454591	0.0161675750909094	-0.0208056620909092	-0.0628179199090908	0.00594521672727266	-0.00981818181818173	-0.0274545454545456	0.00390909090909086	0.0474545454545456	0.0565454545454545	0.0177272727272728	-0.0156363636363639	-0.00809090909090915	0.0220909090909094
9.5	0.262790073454546	0.401673003	0.223000027636364	0.191454649181818	0.283561338181818	0.240891819363637	0.157230800090909	0.232141787181818	0.192461566454545	0.185575745181818	0.202363636363637	0.194	0.138454545454546	0.213727272727273	0.186727272727273	0.192636363636364	0.141727272727273	0.151363636363636	0.286545454545455	0.171	0.270272727272727	0.233818181818182	0.209363636363636	0.348090909090909	0.313090909090909	0.297	0.272545454545455	0.406363636363636	0.290090909090909	0.300818181818182	-0.0499873595454543	0.00157022518181793	-0.0078149605454545	-0.0324215126363636	0.132729899181818	0.00821646754545458	0.00548070109090948	-0.0034999300909091	-0.0622491729090908	0.00564325972727264	-0.00681818181818161	-0.0174545454545456	-0.0320909090909089	0.0354545454545456	0.0605454545454545	0.00972727272727281	-0.0136363636363639	-0.0120909090909092	0.0120909090909094
10	0.262429464454546	0.405301972	0.212086775636364	0.162595391181818	0.292602647181818	0.251254206363636	0.165503209090909	0.234452540181818	0.200802521454545	0.197602651181818	0.229363636363636	0.199	0.137454545454545	0.190727272727273	0.171727272727273	0.180636363636364	0.138727272727273	0.155363636363636	0.272545454545455	0.171	0.319272727272727	0.247818181818182	0.199363636363636	0.343090909090909	0.329090909090909	0.311	0.279545454545455	0.408363636363636	0.303090909090909	0.322818181818182	-0.0480285125454545	-0.021402954818182	-0.0112570095454545	-0.0267397596363637	0.0740771401818181	0.00974508854545464	-0.00315171990909047	-0.0105101520909092	-0.0439131149090908	0.00871265972727264	-0.00781818181818172	-0.0154545454545456	-0.0200909090909089	0.0414545454545456	0.0555454545454546	0.00872727272727269	0.000363636363636122	0.00790909090909087	0.0210909090909093
10.5	0.251845587454546	0.426951452	0.219231702636364	0.166923404181818	0.291930903181818	0.248633509363637	0.166800206090909	0.256114179181818	0.201125101454545	0.200228236181818	0.205363636363636	0.217	0.151454545454546	0.204727272727273	0.187727272727273	0.183636363636364	0.142727272727273	0.157363636363636	0.283545454545455	0.17	0.315272727272727	0.253818181818182	0.205363636363636	0.337090909090909	0.333090909090909	0.319	0.290545454545455	0.399363636363636	0.297090909090909	0.335818181818182	-0.0489665705454543	-0.053443431818182	-0.0212392375454546	-0.0199660496363636	0.128437172181818	-0.00117162145454541	0.0123442950909094	0.000871473909090703	-0.059027660909091	0.00788534772727267	-0.0138181818181817	-0.0264545454545457	-0.0120909090909092	0.0604545454545455	0.0545454545454545	0.00472727272727269	-0.00763636363636389	-0.0100909090909092	0.0180909090909094
11	0.255428184454546	0.400164171	0.223434903636364	0.190195441181818	0.297522772181818	0.251281266363636	0.178140824090909	0.254330689181818	0.215670780454545	0.197394393181818	0.226363636363637	0.208	0.143454545454546	0.228727272727273	0.171727272727273	0.182636363636364	0.137727272727273	0.152363636363636	0.293545454545455	0.172	0.346272727272727	0.245818181818182	0.217363636363636	0.355090909090909	0.337090909090909	0.332	0.295545454545455	0.420363636363636	0.320090909090909	0.322818181818182	-0.0665214495454545	-0.055738568818182	-0.0067348045454545	-0.00728551863636362	0.0947827211818182	0.00404998354545461	0.0149380510909094	-0.00131863909090923	-0.0689002169090909	0.00623727872727264	-0.0168181818181816	-0.0234545454545456	-0.0250909090909091	0.0454545454545456	0.0595454545454546	0.0177272727272728	-0.0116363636363639	-0.00909090909090904	-0.00190909090909064
11.5	0.286347139454546	0.437153621	0.228232361636364	0.179418564181818	0.302026380181818	0.256950622363637	0.175833171090909	0.266300017181818	0.217127399454545	0.201447389181818	0.237363636363636	0.21	0.155454545454546	0.217727272727273	0.206727272727273	0.207636363636364	0.144727272727273	0.156363636363636	0.306545454545455	0.178	0.331272727272727	0.260818181818182	0.213363636363636	0.330090909090909	0.341090909090909	0.339	0.294545454545455	0.455363636363636	0.328090909090909	0.309818181818182	-0.0550607875454543	-0.036245584818182	-0.0129730265454546	-0.0180763436363636	0.118186842181818	0.00311574054545449	0.00602167309090951	0.00102441990909075	-0.0474046359090909	0.0100599637272727	-0.00881818181818161	-0.0194545454545456	-0.0240909090909089	0.0374545454545456	0.0575454545454546	0.0237272727272728	-0.0136363636363639	-0.017090909090909	-0.00190909090909064
12	0.283413160454546	0.43139009	0.238159992636364	0.182308316181818	0.307640184181818	0.263049846363636	0.181065863090909	0.258684331181818	0.219195203454545	0.198436162181818	0.228363636363637	0.213	0.159454545454546	0.232727272727273	0.199727272727273	0.195636363636364	0.147727272727273	0.163363636363636	0.293545454545455	0.181	0.300272727272727	0.270818181818182	0.219363636363636	0.347090909090909	0.342090909090909	0.334	0.302545454545455	0.481363636363636	0.333090909090909	0.322818181818182	-0.0802959635454543	-0.039027213818182	-0.0197611615454545	-0.00992850863636363	0.0975098721818182	0.00224885054545454	0.0106651130909095	0.0119433949090908	-0.057530868909091	0.00683570972727265	-0.0268181818181816	-0.0224545454545457	-0.0240909090909089	0.0474545454545456	0.0545454545454545	0.00272727272727269	-0.014636363636364	-0.011090909090909	-0.000909090909090748
12.5	0.285807837454546	0.444822951	0.244789697636364	0.210393071181818	0.315177310181818	0.266028886363637	0.194243377090909	0.275956208181818	0.227745012454545	0.198044202181818	0.240363636363637	0.234	0.161454545454546	0.222727272727273	0.206727272727273	0.206636363636364	0.152727272727273	0.169363636363636	0.294545454545455	0.176	0.361272727272727	0.275818181818182	0.223363636363636	0.329090909090909	0.361090909090909	0.335	0.304545454545455	0.488363636363636	0.328090909090909	0.359818181818182	-0.0777829125454543	-0.0355161428181821	0.00290755745454541	-0.0510169696363636	0.124257575181818	0.00781985854545453	-0.00628084490909053	0.0204648319090908	-0.0397214779090909	0.0204725377272728	-0.0158181818181817	-0.0314545454545456	-0.0240909090909089	0.0514545454545456	0.0555454545454546	0.0157272727272728	-0.0136363636363639	-0.0100909090909092	0.00309090909090926
13	0.297204602454546	0.4317203	0.242714025636364	0.211117029181818	0.311809410181818	0.269755011363637	0.194801515090909	0.270951325181818	0.236130432454545	0.206233165181818	0.256363636363637	0.246	0.158454545454546	0.229727272727273	0.201727272727273	0.224636363636364	0.156727272727273	0.170363636363636	0.302545454545455	0.173	0.366272727272727	0.269818181818182	0.220363636363636	0.347090909090909	0.371090909090909	0.339	0.316545454545455	0.511363636363636	0.341090909090909	0.340818181818182	-0.0529120405454544	-0.0515660048181821	-0.0404926105454546	-0.00521473463636357	0.110870134181818	0.0028733885454546	0.0118868890909094	0.0267844739090908	-0.0396011959090909	0.0253090967272727	-0.00381818181818172	-0.0134545454545456	-0.0350909090909091	0.0364545454545455	0.0475454545454546	-0.00327272727272732	-0.0156363636363639	-0.00709090909090904	0.00309090909090926
13.5	0.296841968454546	0.454283281	0.269859411636364	0.226838946181818	0.316647638181818	0.274495130363636	0.199607795090909	0.285918051181818	0.229009704454545	0.207662246181818	0.250363636363637	0.227	0.163454545454546	0.239727272727273	0.216727272727273	0.213636363636364	0.158727272727273	0.183363636363636	0.311545454545455	0.184	0.385272727272727	0.274818181818182	0.246363636363636	0.336090909090909	0.382090909090909	0.355	0.327545454545455	0.536363636363636	0.353090909090909	0.354818181818182	-0.0557342005454544	-0.080458163818182	-0.0339024825454546	-0.0325906706363637	0.105399977181818	-0.00654652945454548	0.0162094180909094	0.0320314709090908	-0.0357776769090909	0.0262446507272727	-0.00281818181818161	-0.0124545454545457	-0.013090909090909	0.0434545454545456	0.0605454545454545	0.0017272727272728	-0.012636363636364	-0.00609090909090915	0.0100909090909094
14	0.298491228454546	0.44933383	0.267119028636364	0.233712792181818	0.320096363181818	0.268902307363636	0.199744885090909	0.292023474181818	0.235035495454545	0.200097582181818	0.264363636363637	0.243	0.168454545454545	0.215727272727273	0.197727272727273	0.197636363636364	0.170727272727273	0.184363636363636	0.319545454545455	0.179	0.343272727272727	0.277818181818182	0.234363636363636	0.338090909090909	0.378090909090909	0.343	0.334545454545455	0.538363636363636	0.364090909090909	0.363818181818182	-0.0230068405454544	-0.087392806818182	-0.0464008615454545	-0.0279131366363636	0.136755239181818	0.000945773545454553	0.00992840009090945	-0.00389153309090928	-0.053349841909091	0.0279421917272726	0.0091818181818184	-0.0034545454545456	-0.0200909090909089	0.0584545454545455	0.0455454545454546	0.00472727272727269	-0.012636363636364	-0.00509090909090903	0.00709090909090926
14.5	0.289946426454546	0.46275024	0.253466465636364	0.242548227181818	0.322079528181818	0.271485572363637	0.215509003090909	0.291379982181818	0.232511834454545	0.222167394181818	0.263363636363636	0.252	0.169454545454546	0.217727272727273	0.202727272727273	0.196636363636364	0.175727272727273	0.193363636363636	0.334545454545455	0.183	0.422272727272727	0.287818181818182	0.240363636363636	0.365090909090909	0.383090909090909	0.352	0.332545454545455	0.559363636363636	0.368090909090909	0.385818181818182	0.0103656814545456	-0.0758407118181819	-0.0467968745454546	-0.0123467876363637	0.121335040181818	0.00724097854545458	0.0253458560909094	0.0224754159090907	-0.0446648489090908	0.0252245767272727	-0.00781818181818172	-0.00645454545454571	-0.00909090909090904	0.0684545454545455	0.0595454545454546	-0.000272727272727202	-0.0156363636363639	-0.0100909090909092	0.00109090909090925
15	0.305467356454546	0.485508366	0.260124542636364	0.240915179181818	0.321638096181818	0.276114588363637	0.217556899090909	0.300261432181818	0.245323018454545	0.214211366181818	0.269363636363636	0.26	0.170454545454545	0.209727272727273	0.196727272727273	0.208636363636364	0.182727272727273	0.188363636363636	0.332545454545455	0.183	0.372272727272727	0.297818181818182	0.234363636363636	0.362090909090909	0.403090909090909	0.348	0.335545454545455	0.607363636363636	0.362090909090909	0.388818181818182	0.0103058384545456	-0.031285881818182	-0.0451105405454546	-0.0106579496363637	0.0872532241818182	0.00359043154545469	0.0195380990909095	0.00437741890909082	-0.0306118619090909	0.0551167837272728	0.00118181818181839	-0.00845454545454571	-0.00109090909090903	0.0734545454545457	0.0575454545454546	-0.00527272727272732	-0.00263636363636399	0.00290909090909097	0.00809090909090937
15.5	0.320414293454546	0.502423568	0.268154599636364	0.244513750181818	0.330681194181818	0.285587793363636	0.224858349090909	0.286096627181818	0.243584589454545	0.221852562181818	0.274363636363637	0.249	0.168454545454545	0.234727272727273	0.208727272727273	0.200636363636364	0.178727272727273	0.182363636363636	0.349545454545455	0.184	0.393272727272727	0.305818181818182	0.248363636363636	0.368090909090909	0.410090909090909	0.366	0.348545454545455	0.582363636363636	0.389090909090909	0.385818181818182	0.00129027845454566	-0.0807870628181819	-0.0447555345454547	0.0169026423636363	0.109509121181818	0.00684448754545453	0.0365316220909095	0.0273925609090908	-0.0447797669090908	0.0453500857272726	-0.00581818181818172	-0.0164545454545457	-0.0180909090909089	0.0624545454545455	0.0585454545454545	-0.00827272727272721	-0.00363636363636388	-0.015090909090909	0.00109090909090925
16	0.313894141454546	0.520726724	0.274412491636364	0.237515688181818	0.330037464181818	0.287582164363637	0.231425946090909	0.297779137181818	0.249983267454545	0.229618809181818	0.267363636363636	0.245	0.171454545454546	0.224727272727273	0.201727272727273	0.214636363636364	0.179727272727273	0.195363636363636	0.346545454545455	0.187	0.397272727272727	0.309818181818182	0.241363636363636	0.362090909090909	0.415090909090909	0.363	0.355545454545455	0.586363636363636	0.385090909090909	0.397818181818182	-0.0307834585454543	-0.0738941428181821	-0.0533103515454545	-0.0121144486363636	0.121919881181818	0.00479790254545454	0.0147063080909096	0.0156515189090909	-0.0271824489090908	0.0438857187272728	-0.00481818181818161	-0.00845454545454571	-0.0100909090909092	0.0444545454545455	0.0555454545454546	0.0017272727272728	-0.010636363636364	-0.011090909090909	0.00609090909090937
16.5	0.308636892454546	0.522824211	0.261296727636364	0.241468072181818	0.335970868181818	0.288044696363636	0.228803700090909	0.301255518181818	0.248750643454545	0.232908509181818	0.289363636363636	0.246	0.189454545454546	0.239727272727273	0.214727272727273	0.217636363636364	0.176727272727273	0.197363636363636	0.354545454545455	0.183	0.345272727272727	0.290818181818182	0.249363636363636	0.376090909090909	0.419090909090909	0.367	0.356545454545455	0.581363636363636	0.385090909090909	0.437818181818182	-0.0178741645454543	-0.025535821818182	-0.0453218985454547	-0.0200236276363637	0.129270684181818	0.00598439254545458	0.00984674109090955	0.0104486289090908	-0.00767778290909082	0.0461301907272726	-0.00781818181818172	-0.0154545454545456	-0.00709090909090904	0.0114545454545456	0.0615454545454546	-0.00627272727272721	-0.00763636363636389	-0.0140909090909092	0.0120909090909094
17	0.321919788454545	0.530818982	0.277604438636364	0.254906416181818	0.332775820181818	0.295635824363636	0.233221357090909	0.303877765181818	0.245899872454545	0.254930756181818	0.272363636363637	0.258	0.183454545454546	0.226727272727273	0.203727272727273	0.220636363636364	0.170727272727273	0.202363636363636	0.351545454545455	0.191	0.384272727272727	0.295818181818182	0.250363636363636	0.382090909090909	0.423090909090909	0.383	0.364545454545455	0.622363636363636	0.399090909090909	0.408818181818182	-0.0523167085454543	-0.0671796798181821	-0.0236268805454545	-0.0172968346363636	0.110808622181818	0.00622889154545447	0.00636630709090946	-0.0000271250909091858	-0.0353813059090908	0.0422766317272727	-0.0178181818181817	-0.0184545454545457	-0.0280909090909089	0.0164545454545457	0.0585454545454545	-0.00127272727272731	-0.010636363636364	-0.0200909090909092	0.00209090909090937
17.5	0.339441884454546	0.520103259	0.280213453636364	0.258171558181818	0.336050380181818	0.291762119363636	0.230873292090909	0.317204529181818	0.250096397454545	0.263954303181818	0.291363636363636	0.253	0.185454545454546	0.238727272727273	0.216727272727273	0.215636363636364	0.175727272727273	0.210363636363636	0.351545454545455	0.197	0.378272727272727	0.292818181818182	0.235363636363636	0.372090909090909	0.411090909090909	0.379	0.354545454545455	0.614363636363636	0.391090909090909	0.435818181818182	-0.0400585365454544	-0.045010685818182	-0.0377636715454546	-0.00591687763636362	0.125469934181818	0.0119816935454546	0.00897961309090944	0.0255818909090908	-0.0140576249090909	0.0475195757272726	-0.00981818181818173	-0.0054545454545456	-0.0300909090909089	0.0354545454545456	0.0765454545454545	-0.0132727272727273	0.00236363636363612	-0.011090909090909	0.0120909090909094
18	0.327716935454545	0.550990506	0.282969929636364	0.244545817181818	0.333871234181818	0.292741661363637	0.227861708090909	0.325719410181818	0.263191895454545	0.253546975181818	0.294363636363637	0.264	0.194454545454545	0.249727272727273	0.213727272727273	0.206636363636364	0.181727272727273	0.210363636363636	0.344545454545455	0.201	0.353272727272727	0.313818181818182	0.246363636363636	0.401090909090909	0.427090909090909	0.393	0.360545454545455	0.628363636363636	0.410090909090909	0.434818181818182	-0.0702591375454544	-0.063450097818182	-0.0130571885454547	-0.0247265536363637	0.106290709181818	0.00600024754545458	0.0235014500909094	-0.00524789609090925	-0.0310900099090909	0.0614107957272727	-0.00981818181818173	-0.0144545454545457	-0.00909090909090904	0.0484545454545455	0.0645454545454545	-0.000272727272727202	-0.008636363636364	-0.0220909090909092	0.00809090909090937
18.5	0.335144866454546	0.543641134	0.286645152636364	0.263192296181818	0.338562358181818	0.293826585363636	0.226436680090909	0.332274133181818	0.260538415454545	0.259414337181818	0.292363636363637	0.262	0.192454545454545	0.228727272727273	0.199727272727273	0.224636363636364	0.186727272727273	0.221363636363636	0.362545454545455	0.194	0.420272727272727	0.305818181818182	0.253363636363636	0.401090909090909	0.427090909090909	0.399	0.371545454545455	0.652363636363636	0.428090909090909	0.434818181818182	-0.0528775885454544	-0.010362028818182	-0.0342425865454545	0.00143356736363631	0.111447583181818	0.00694843854545457	0.0331243820909095	-0.00300962309090913	-0.0222824699090909	0.0494850977272727	-0.00781818181818172	-0.0124545454545457	-0.0140909090909089	0.0354545454545456	0.0665454545454545	-0.000272727272727202	-0.00563636363636388	-0.0180909090909092	-0.00190909090909064
19	0.327918399454546	0.559863253	0.296542384636364	0.258294105181818	0.340514172181818	0.297108774363637	0.234065359090909	0.322910363181818	0.262084083454545	0.267838380181818	0.301363636363637	0.274	0.192454545454545	0.240727272727273	0.200727272727273	0.223636363636364	0.183727272727273	0.223363636363636	0.355545454545455	0.201	0.402272727272727	0.303818181818182	0.255363636363636	0.387090909090909	0.442090909090909	0.394	0.372545454545455	0.661363636363636	0.426090909090909	0.411818181818182	-0.0798628765454543	-0.0831054448181821	-0.0264150665454546	-0.0126971436363637	0.0916031711818182	0.0107103255454546	0.0340546910909094	-0.00959259809090929	-0.0304864539090908	0.0507998577272728	-0.0258181818181817	-0.0144545454545457	-0.019090909090909	0.0174545454545456	0.0565454545454545	0.00472727272727269	0.00436363636363613	-0.0320909090909092	0.00409090909090937
19.5	0.337464560454546	0.590336128	0.302856185636364	0.256086230181818	0.344609488181818	0.297947769363636	0.232912009090909	0.323528940181818	0.272839622454545	0.273101113181818	0.289363636363636	0.291	0.199454545454546	0.248727272727273	0.214727272727273	0.229636363636364	0.191727272727273	0.226363636363636	0.359545454545455	0.194	0.396272727272727	0.320818181818182	0.255363636363636	0.394090909090909	0.458090909090909	0.397	0.380545454545455	0.660363636363636	0.437090909090909	0.456818181818182	-0.0919398505454543	-0.00506174581818186	-0.0215335655454545	-0.00229637163636354	0.0821086281818182	0.00941571354545467	0.0471549570909096	-0.00388795709090917	-0.0237849839090909	0.0462916007272727	-0.0128181818181816	-0.0154545454545456	-0.0220909090909089	0.0484545454545455	0.0535454545454546	0.0107272727272727	-0.00263636363636399	-0.017090909090909	-0.00690909090909075
20	0.342700828454546	0.565706416	0.294684388636364	0.262564301181818	0.346323718181818	0.290413385363636	0.235869830090909	0.338519150181818	0.269252376454545	0.285070918181818	0.316363636363636	0.283	0.189454545454546	0.253727272727273	0.204727272727273	0.224636363636364	0.194727272727273	0.230363636363636	0.378545454545455	0.196	0.374272727272727	0.329818181818182	0.263363636363636	0.399090909090909	0.459090909090909	0.413	0.382545454545455	0.692363636363636	0.430090909090909	0.457818181818182	-0.0560414035454544	-0.0264617208181819	-0.0342249435454547	0.00998862236363629	0.0806090941818181	0.00284990354545456	0.0353695690909095	0.0121236389090909	-0.0134240279090909	0.0521253457272728	-0.0168181818181816	-0.0094545454545456	-0.019090909090909	0.0114545454545456	0.0535454545454546	0.000727272727272688	0.00136363636363601	-0.0140909090909092	-0.00290909090909075
20.5	0.347994793454546	0.5913444	0.300071336636364	0.263589024181818	0.339241255181818	0.299127941363636	0.233904188090909	0.334380681181818	0.280020670454545	0.287113569181818	0.322363636363636	0.294	0.211454545454546	0.255727272727273	0.215727272727273	0.198636363636364	0.191727272727273	0.235363636363636	0.376545454545455	0.204	0.384272727272727	0.342818181818182	0.256363636363636	0.394090909090909	0.462090909090909	0.413	0.385545454545455	0.731363636363636	0.429090909090909	0.435818181818182	-0.0574833585454544	-0.0101641418181819	-0.0137904455454545	0.0135407013636364	0.0706287731818183	0.00905951554545448	0.0430123150909094	-0.00169832009090909	-0.0248199589090909	0.0357272737272727	-0.0168181818181816	-0.0134545454545456	-0.00609090909090915	0.0384545454545455	0.0525454545454545	0.00872727272727269	0.0123636363636361	-0.0330909090909091	0.0000909090909093635
21	0.337988842454546	0.613753124	0.303197481636364	0.271657705181818	0.345541466181818	0.300995593363636	0.242762631090909	0.343907768181818	0.276095227454545	0.293259285181818	0.294363636363637	0.285	0.198454545454545	0.258727272727273	0.229727272727273	0.216636363636364	0.197727272727273	0.243363636363636	0.372545454545455	0.203	0.401272727272727	0.333818181818182	0.255363636363636	0.403090909090909	0.471090909090909	0.425	0.390545454545455	0.716363636363636	0.446090909090909	0.436818181818182	-0.0403147175454543	-0.00506699081818196	0.00224582745454538	0.00861556936363628	0.0982164251818181	0.0104109915454547	0.0376186910909095	0.0214044399090909	-0.0356159099090909	0.0507544387272727	-0.00481818181818161	-0.0194545454545456	-0.011090909090909	0.0604545454545455	0.0665454545454545	-0.0022727272727272	0.0143636363636361	-0.0180909090909092	0.00709090909090926
21.5	0.340539444454546	0.613072796	0.311922170636364	0.260435104181818	0.352189053181818	0.291379934363636	0.244865006090909	0.351003105181818	0.281456546454545	0.300848625181818	0.324363636363636	0.279	0.201454545454546	0.264727272727273	0.223727272727273	0.237636363636364	0.190727272727273	0.240363636363636	0.385545454545455	0.204	0.412272727272727	0.348818181818182	0.275363636363636	0.401090909090909	0.484090909090909	0.445	0.400545454545455	0.762363636363636	0.452090909090909	0.482818181818182	-0.0680052475454545	0.000169396181818104	-0.0205704735454546	0.0215233133636363	0.0710629331818182	0.00911208754545467	0.0259901830909095	0.0150961229090909	-0.0261100419090909	0.0527266367272727	-0.0198181818181817	-0.0184545454545457	-0.00609090909090915	0.0624545454545455	0.0855454545454546	0.00272727272727269	0.00736363636363602	-0.0250909090909091	0.0100909090909094
22	0.355901468454546	0.61489646	0.322638013636364	0.290525198181818	0.351902951181818	0.303858881363637	0.252888268090909	0.347994143181818	0.284939365454545	0.295858285181818	0.333363636363637	0.296	0.212454545454545	0.255727272727273	0.222727272727273	0.234636363636364	0.202727272727273	0.238363636363636	0.382545454545455	0.204	0.421272727272727	0.350818181818182	0.275363636363636	0.390090909090909	0.475090909090909	0.43	0.392545454545455	0.780363636363636	0.459090909090909	0.464818181818182	-0.0631057455454545	-0.051480054818182	-0.0282747315454546	0.0272074503636364	0.0655079001818182	0.00829800654545454	0.0242441240909095	0.0116657559090909	-0.0339114559090909	0.0639749877272726	-0.00781818181818172	-0.0274545454545456	-0.011090909090909	0.0614545454545457	0.0805454545454545	0.0127272727272727	0.00536363636363602	-0.0220909090909092	0.00109090909090925
22.5	0.339005340454546	0.624738021	0.324518897636364	0.288273096181818	0.354400266181818	0.297279482363637	0.251511162090909	0.347380454181818	0.284081535454545	0.294387362181818	0.332363636363636	0.272	0.198454545454545	0.257727272727273	0.209727272727273	0.219636363636364	0.207727272727273	0.235363636363636	0.393545454545455	0.211	0.381272727272727	0.336818181818182	0.271363636363636	0.377090909090909	0.487090909090909	0.447	0.400545454545455	0.803363636363636	0.473090909090909	0.490818181818182	-0.0502908665454544	-0.00116252881818202	-0.00505168854545457	-0.0160779196363636	0.0954574451818182	0.00790855054545458	0.0175266810909094	-0.0122433360909091	-0.033707368909091	0.0774467097272726	-0.0198181818181817	-0.0144545454545457	-0.0100909090909092	0.0744545454545456	0.0795454545454546	-0.00527272727272732	-0.006636363636364	-0.0350909090909091	-0.00690909090909075
23	0.337226618454546	0.633494778	0.325553753636364	0.275555491181818	0.355178345181818	0.293945914363637	0.251645749090909	0.343242461181818	0.286065535454545	0.309433124181818	0.324363636363636	0.315	0.209454545454546	0.275727272727273	0.241727272727273	0.224636363636364	0.218727272727273	0.242363636363636	0.395545454545455	0.209	0.401272727272727	0.363818181818182	0.279363636363636	0.395090909090909	0.493090909090909	0.46	0.406545454545455	0.793363636363636	0.480090909090909	0.502818181818182	-0.0725931365454544	-0.015033721818182	-0.0482986735454545	-0.00424055563636361	0.0832983361818183	0.0173983245454545	0.0356518570909095	0.000854784909090744	-0.0333871729090909	0.0745033137272728	-0.0308181818181816	-0.0234545454545456	-0.0000909090909091415	0.0314545454545456	0.0645454545454545	0.0037272727272728	0.0123636363636361	-0.0260909090909092	0.00309090909090926
23.5	0.353798020454546	0.630803509	0.320586301636364	0.281150222181818	0.358576168181818	0.306653862363636	0.252266472090909	0.354970032181818	0.292831258454545	0.313462636181818	0.330363636363636	0.333	0.210454545454545	0.282727272727273	0.254727272727272	0.229636363636364	0.217727272727273	0.244363636363636	0.414545454545455	0.215	0.403272727272727	0.357818181818182	0.277363636363636	0.406090909090909	0.490090909090909	0.46	0.413545454545455	0.777363636363636	0.486090909090909	0.496818181818182	-0.0176234675454543	-0.029774903818182	-0.0303183365454547	0.0110946463636363	0.0864275801818182	0.0150028145454546	0.0240514820909095	-0.00838214709090912	-0.0284950619090909	0.0498253217272728	-0.0328181818181816	-0.0184545454545457	0.00390909090909086	0.0444545454545455	0.0615454545454546	-0.00527272727272732	0.00236363636363612	-0.0260909090909092	-0.00390909090909064
24	0.360108364454546	0.652236386	0.339223363636364	0.291370153181818	0.360737074181818	0.304408078363637	0.257462447090909	0.352416927181818	0.284017758454545	0.316398523181818	0.355363636363637	0.315	0.220454545454545	0.267727272727273	0.247727272727273	0.233636363636364	0.213727272727273	0.253363636363636	0.399545454545455	0.214	0.390272727272727	0.359818181818182	0.289363636363636	0.395090909090909	0.489090909090909	0.466	0.409545454545455	0.785363636363636	0.467090909090909	0.478818181818182	-0.0466520025454544	0.0141477581818181	-0.0127650065454545	-0.00865988263636353	0.0714305751818181	0.0106116205454545	0.0312270470909095	0.0192267249090907	-0.0388622179090909	0.0495553127272728	-0.0408181818181816	-0.0194545454545456	-0.021090909090909	0.0714545454545457	0.0645454545454545	0.0057272727272728	0.00536363636363602	-0.0160909090909092	0.00109090909090925
24.5	0.366328705454546	0.654100342	0.340276696636364	0.300047755181818	0.358755101181818	0.302949791363636	0.246352976090909	0.356291110181818	0.285359577454545	0.313727400181818	0.360363636363636	0.328	0.205454545454546	0.274727272727273	0.233727272727273	0.222636363636364	0.218727272727273	0.255363636363636	0.413545454545455	0.212	0.406272727272727	0.367818181818182	0.287363636363636	0.405090909090909	0.500090909090909	0.469	0.409545454545455	0.770363636363636	0.486090909090909	0.485818181818182	-0.0169380145454543	0.00470638318181793	-0.0143599075454546	-0.0104538636363636	0.0526872981818181	0.0120545295454546	0.0236261430909095	0.0274425099090909	-0.0280376559090909	0.0327549087272727	-0.0308181818181816	-0.0144545454545457	-0.00209090909090914	0.0694545454545457	0.0695454545454546	-0.00527272727272732	0.00836363636363613	-0.0260909090909092	-0.00990909090909065
25	0.355978478454546	0.643351598	0.341093756636364	0.299549699181818	0.353779424181818	0.305365925363636	0.257983034090909	0.351089770181818	0.288456635454545	0.316809556181818	0.364363636363636	0.342	0.211454545454546	0.291727272727273	0.255727272727273	0.234636363636364	0.224727272727273	0.260363636363636	0.401545454545455	0.221	0.411272727272727	0.359818181818182	0.279363636363636	0.411090909090909	0.502090909090909	0.455	0.411545454545455	0.793363636363636	0.504090909090909	0.498818181818182	-0.0433570575454543	0.000599861181818095	0.00404743645454553	-0.0401338776363636	0.0563877931818182	0.0166761545454546	0.0411830490909095	-0.00391525609090926	-0.0323983319090908	0.0686963907272726	-0.0198181818181817	-0.0194545454545456	-0.021090909090909	0.107454545454546	0.0595454545454546	-0.0112727272727273	0.017363636363636	-0.0230909090909091	0.0100909090909094
25.5	0.377613414454546	0.673947854	0.330297448636364	0.304813266181818	0.364142288181818	0.307564502363637	0.257421797090909	0.362699324181818	0.299945668454545	0.330394528181818	0.361363636363637	0.312	0.224454545454545	0.293727272727273	0.242727272727272	0.226636363636364	0.219727272727273	0.262363636363636	0.407545454545455	0.217	0.413272727272727	0.362818181818182	0.282363636363636	0.416090909090909	0.512090909090909	0.48	0.414545454545455	0.821363636363636	0.493090909090909	0.508818181818182	-0.00848726754545437	0.0154619211818181	-0.00861032454545452	-0.00429741863636357	0.0654152741818181	0.0193053155454546	0.0397160590909094	0.0127684419090908	-0.0289754759090908	0.0483132707272727	-0.0228181818181816	-0.0114545454545456	-0.00909090909090904	0.0694545454545457	0.0675454545454546	-0.0112727272727273	0.00436363636363613	-0.0160909090909092	0.0120909090909094
26	0.389568318454546	0.694598837	0.338893391636364	0.303946853181818	0.359955538181818	0.304381852363636	0.259234970090909	0.359679753181818	0.298765258454545	0.328247330181818	0.333363636363637	0.344	0.214454545454545	0.279727272727273	0.262727272727272	0.237636363636364	0.222727272727273	0.264363636363636	0.388545454545455	0.22	0.432272727272727	0.355818181818182	0.296363636363636	0.416090909090909	0.524090909090909	0.468	0.418545454545455	0.817363636363636	0.499090909090909	0.493818181818182	-0.0139922335454543	0.028210878181818	0.00259022245454532	-0.00419072663636366	0.0864189971818181	0.00790425854545451	0.0588218510909095	0.00128834890909091	-0.0119649059090909	0.0614192597272727	-0.00581818181818172	-0.0104545454545457	-0.0200909090909089	0.0854545454545457	0.0585454545454545	-0.0132727272727273	0.0103636363636361	-0.0280909090909092	0.00309090909090926
26.5	0.364752639454546	0.690964027	0.348687030636364	0.307367801181818	0.369285930181818	0.303374653363636	0.260465329090909	0.361565167181818	0.299922780454545	0.327305100181818	0.377363636363637	0.326	0.229454545454546	0.301727272727273	0.239727272727273	0.236636363636364	0.228727272727273	0.267363636363636	0.427545454545455	0.219	0.430272727272727	0.369818181818182	0.303363636363637	0.428090909090909	0.528090909090909	0.481	0.426545454545455	0.851363636363636	0.516090909090909	0.525818181818182	-0.0191572145454544	-0.014812588818182	-0.0346856875454546	0.0436468883636363	0.0857318751818181	0.0156464255454545	0.0597600280909094	0.00416296190909082	-0.0154496319090909	0.0492588387272728	-0.0138181818181817	-0.0104545454545457	-0.00409090909090915	0.0744545454545456	0.0585454545454545	0.0037272727272728	0.00536363636363602	-0.0260909090909092	0.0150909090909093
27	0.375926602454546	0.686455174	0.346780755636364	0.305035114181818	0.371913184181818	0.303565030363636	0.253027146090909	0.357898885181818	0.300496415454545	0.321114562181818	0.387363636363637	0.322	0.219454545454546	0.308727272727273	0.258727272727272	0.249636363636364	0.221727272727273	0.274363636363636	0.419545454545455	0.22	0.447272727272727	0.364818181818182	0.302363636363636	0.431090909090909	0.526090909090909	0.479	0.425545454545455	0.876363636363636	0.522090909090909	0.527818181818182	-0.0182295275454545	-0.020915269818182	-0.0418444435454546	-0.000576539636363727	0.125444900181818	0.0108070045454545	0.0347047390909094	0.0163890669090907	-0.0233396179090908	0.0481953727272728	0.000181818181818283	-0.0054545454545456	-0.00609090909090915	0.0784545454545456	0.0595454545454546	-0.0152727272727273	0.00136363636363601	-0.0120909090909092	0.0240909090909094
27.5	0.376508463454546	0.68947546	0.350118496636364	0.313013553181818	0.365092863181818	0.302101736363637	0.257796114090909	0.361140782181818	0.308191137454545	0.325345657181818	0.392363636363636	0.343	0.220454545454545	0.321727272727273	0.261727272727273	0.255636363636364	0.227727272727273	0.278363636363636	0.424545454545455	0.219	0.448272727272727	0.366818181818182	0.302363636363636	0.441090909090909	0.531090909090909	0.468	0.426545454545455	0.884363636363636	0.512090909090909	0.532818181818182	0.0155549804545456	0.0436397791818179	-0.0213939715454545	-0.00273315463636359	0.109980475181818	0.0128632455454545	0.0435396970909094	0.0127189699090908	-0.0126087559090908	0.0688618527272726	-0.0108181818181816	-0.0114545454545456	-0.0100909090909092	0.0564545454545455	0.0675454545454546	-0.00627272727272721	-0.006636363636364	-0.013090909090909	0.0130909090909093
28	0.394988764454546	0.706039949	0.345358230636364	0.319621563181818	0.378763069181818	0.307046418363636	0.260944193090909	0.356983835181818	0.308387713454545	0.329120777181818	0.401363636363637	0.345	0.232454545454545	0.329727272727273	0.273727272727273	0.249636363636364	0.232727272727273	0.275363636363636	0.440545454545455	0.228	0.437272727272727	0.368818181818182	0.296363636363636	0.447090909090909	0.548090909090909	0.482	0.431545454545455	0.891363636363636	0.520090909090909	0.519818181818182	0.0109228654545457	0.0198866131818181	0.0233802034545454	-0.0148674686363637	0.114596378181818	0.0154525905454546	0.0469348970909094	0.00779872590909081	-0.0104409349090908	0.0571287977272728	0.0101818181818183	-0.0204545454545457	-0.021090909090909	0.0564545454545455	0.0555454545454546	-0.00627272727272721	0.00836363636363613	-0.0140909090909092	0.0200909090909094
28.5	0.375171412454546	0.714403315	0.353875496636364	0.317147493181818	0.380361427181818	0.306364064363636	0.262460058090909	0.362400824181818	0.307998137454545	0.323445580181818	0.405363636363637	0.342	0.235454545454546	0.336727272727273	0.272727272727272	0.256636363636364	0.227727272727273	0.285363636363636	0.454545454545455	0.227	0.428272727272727	0.376818181818182	0.295363636363636	0.443090909090909	0.554090909090909	0.486	0.430545454545455	0.912363636363636	0.515090909090909	0.532818181818182	0.00487537845454566	0.0232973101818181	-0.0360925955454545	0.0152180953636363	0.0856150501818183	0.0107462075454545	0.0551962200909095	0.0139437259090909	-0.0134892359090908	0.0756124367272728	-0.000818181818181607	-0.0224545454545457	-0.017090909090909	0.0564545454545455	0.0455454545454546	-0.0112727272727273	0.00636363636363613	-0.0100909090909092	0.00709090909090926
29	0.391111005454546	0.726743741	0.349008061636364	0.324794888181818	0.378276099181818	0.304690843363636	0.268489068090909	0.366966421181818	0.311451749454545	0.325034521181818	0.406363636363636	0.351	0.237454545454546	0.339727272727273	0.265727272727273	0.266636363636364	0.231727272727273	0.282363636363636	0.452545454545455	0.227	0.436272727272727	0.368818181818182	0.295363636363636	0.438090909090909	0.555090909090909	0.486	0.437545454545455	0.923363636363636	0.543090909090909	0.525818181818182	-0.0145869685454543	0.013095736181818	-0.0219586655454547	0.000091867363636311	0.126612793181818	0.00772425254545461	0.0650525630909096	0.00328498490909079	-0.0144746199090908	0.0646877397272727	-0.00981818181818173	-0.0264545454545457	-0.0230909090909091	0.0664545454545455	0.0535454545454546	0.0057272727272728	0.00636363636363613	-0.00809090909090915	0.0150909090909093
29.5	0.386558641454546	0.723327084	0.352850653636364	0.317009091181818	0.383980025181818	0.309319501363636	0.263307636090909	0.367500597181818	0.308097319454545	0.318412802181818	0.407363636363637	0.369	0.234454545454545	0.338727272727273	0.280727272727272	0.256636363636364	0.237727272727273	0.276363636363636	0.455545454545455	0.229	0.453272727272727	0.371818181818182	0.304363636363636	0.452090909090909	0.549090909090909	0.503	0.447545454545455	0.930363636363637	0.545090909090909	0.545818181818182	-0.0202737285454544	0.0671211481818181	-0.00158329454545458	-0.0163134766363637	0.0903380031818182	0.0042141345454545	0.0712537110909095	0.0116649219090907	-0.00701807790909093	0.102455388727273	-0.00681818181818161	-0.00645454545454571	-0.0120909090909092	0.0594545454545456	0.0485454545454544	0.0057272727272728	0.0123636363636361	-0.0000909090909091415	0.00109090909090925
30	0.383215774454546	0.741412564	0.348510482636364	0.323244333181818	0.389859308181818	0.314461594363637	0.263002699090909	0.367855126181818	0.309021668454545	0.325675271181818	0.420363636363636	0.345	0.232454545454545	0.342727272727273	0.277727272727273	0.262636363636364	0.238727272727273	0.288363636363636	0.456545454545455	0.227	0.423272727272727	0.379818181818182	0.290363636363636	0.434090909090909	0.537090909090909	0.494	0.436545454545455	0.947363636363636	0.529090909090909	0.540818181818182	-0.0115064815454544	0.0448629851818181	0.0108551214545454	-0.0189423996363636	0.0726114621818181	0.0106768285454546	0.0439507310909095	0.00216751790909075	-0.024660218909091	0.0919764147272728	0.0111818181818184	-0.0074545454545456	-0.00609090909090915	0.0644545454545455	0.0505454545454544	0.00272727272727269	-0.00063636363636399	-0.00409090909090915	0.00309090909090926
[truncated: 41 more columns]
