# Supplementary material for: SAC1 degrades its lipid substrate PtdIns4P in the endoplasmic reticulum to maintain a steep chemical gradient with donor membranes
Source: eLife. 2018 Feb 20;7:e35588. doi: 10.7554/eLife.35588 (PMC5829913; doi:10.7554/eLife.35588)
Supplement: Figure 2—source data 1. [file elife-35588-fig2-data1.csv]

E-Syt1	SAC1	Sec61β
0.225	0.09951	0.07065
0.2621	0.08855	0.04534
0.184	0.08553	0.03249
0.1369	0.07856	0.01973
0.1131	0.07525	0.07029
0.2369	0.1147	0.1374
0.2373	0.07391	0.178
0.1411	0.06181	0.0604
0.1059	0.07584	0.05943
0.1124	0.1069	0.04604
0.1278	0.02198	0.02044
0.2284	0.02835	0.05849
0.1705	0.04325	0.06948
0.153	0.07798	0.04322
0.103	0.08109	0.03691
0.1565	0.09441	0.03603
0.1387	0.0419	0.03923
0.2104	0.05239	0.04048
0.1322	0.06208	0.05476
0.1199	0.1057	0.03745
0.2837	0.0867	0.07157
0.2627	0.1453	0.1043
0.2076	0.08773	0.04795
0.2817	0.1068	0.06932
0.245	0.05196	0.04476
0.2227	0.02055	0.01398
0.1952	0.06089	0.03085
0.1496	0.1114	0.03248
0.1862	0.07734	0.1112
0.1195	0.1053	0.06733
0.1283	0.03673	0.2507
0.1374	0.1316	0.08482
0.2588	0.1526	0.06425
0.1042	0.1542	0.03596
0.126	0.05056	0.09787
0.1379	0.04814	0.02912
0.08642	0.0437	0.03939
0.1538	0.1569	0.02826
0.1454	0.1104	0.06746
0.154	0.1011	0.07339
0.1158	0.06867	0.06436
0.1323	0.05096	0.05353
0.14	0.07457	0.05788
0.05275	0.07128	0.02846
0.2084	0.1027	0.07566
0.1373	0.06463	0.04497
0.09924	0.06707	0.008315
0.1232	0.05483	0.05716
0.1662	0.03659	0.0359
0.1072	0.05771	0.03843
0.1208	0.1866	0.07739
0.1076	0.1139	0.07113
0.06996	0.0663	0.02637
0.1119	0.08522	0.07334
0.1195	0.05674	0.0322
0.05757	0.07281	0.04284
0.2154	0.0895	0.08583
0.1665	0.05726	0.05945
0.08324	0.1138	0.05434
0.1472	0.07459	0.07209
0.09487	0.09023	0.02616
0.1858	0.1003	0.0172
0.205	0.09621	0.1146
0.1123	0.08369	0.05608
0.2741	0.05758	0.03944
0.1559	0.06956	0.04241
0.1226	0.07577	0.02505
0.1571	0.04416	0.05288
0.3076	0.0489	0.04086
0.1797	0.02833	0.03366
0.144	0.03155	0.04278
0.1878	0.01772	0.04869
0.08038	0.0278	0.03695
0.1318	0.04404	0.05616
0.1859	0.04184	0.05649
0.1884	0.0337	0.05173
0.09472	0.02538	0.03867
0.1768	0.03233	0.0856
0.05483	0.0461	0.0504
0.0938	0.04701	0.07115
0.1753	0.02124	0.02558
0.1691	0.03307	0.07017
0.1386	0.04492	0.057
0.1329	0.02562	0.04711
0.1243	0.0292	0.02757
0.1221	0.03188	0.01922
0.1072	0.0487	0.04827
0.2517	0.0461	0.05178
0.2086	0.06403	0.03221
0.1519	0.02334	0.05533
0.03983	0.03881	0.04093
0.1358	0.05998	0.0588
0.04616	0.05253	0.04065
0.02126	0.01926	0.05345
0.1528	0.03528	0.04298
0.438	0.02323	0.05249
0.2074	0.04153	0.03412
0.0928	0.1986	0.0546
0.1287	0.159	0.02864
0.1137	0.2073	0.04209
0.04404	0.0761	0.1817
0.06615	0.1656	0.1202
0.132	0.08772	0.08421
0.1001	0.1432	0.16
0.07134	0.1442	0.1774
0.05503	0.1603	0.11
0.066	0.1728	0.1364
0.05792	0.07464	0.2504
0.07415	0.1476	0.04944
0.07923	0.1825	0.1075
0.05632	0.2729	0.144
0.05821	0.091	0.1723
0.06484	0.201	0.05384
0.06037	0.1979	0.1162
0.06866	0.14	0.05245
0.07539	0.1724	0.03805
0.074	0.1373	0.05404
0.06275	0.0984	0.09717
0.04103	0.08974	0.1623
0.06944	0.1921	0.07806
0.09373	0.1674	0.05225
0.05929	0.1106	0.06352
0.08066	0.1559	0.06088
0.04001	0.1546	0.04052
0.06344	0.2178	0.1038
0.04206	0.09722	0.1104
0.06623	0.08361	0.05416
0.05991	0.1306	0.1153
0.1675	0.06651	0.09248
0.1596	0.1069	0.1056
0.06019	0.1175	0.05496
0.2069	0.1115	0.07502
0.1611	0.1117	0.1221
0.09426	0.06768	0.1492
0.09719	0.04638	0.1356
0.08296	0.05106	0.05507
0.1329	0.05313	0.0793
0.1204	0.08765	0.1808
0.09095	0.2128	0.1284
0.1036	0.05813	0.1118
0.1284	0.1293	0.06865
0.09008	0.2152	0.1666
0.06636	0.07306	0.0879
0.1696	0.05058	0.09651
0.1288	0.02836	0.1173
0.04339	0.05545	0.05884
0.148	0.02036	0.1185
0.1474	0.01848	0.137
0.1032	0.03765	0.05145
0.05691	0.0559	0.07215
0.08337	0.01755	0.02848
0.1189	0.0534	0.05374
0.1204	0.05625	0.02551
0.1419	0.03016	0.03318
0.111	0.04875	0.04597
0.06354	0.03636	0.03703
0.08156	0.02323	0.0307
0.07531	0.03905	0.03075
0.1699	0.0378	0.06148
0.1546	0.01614	0.006895
0.1397	0.07024	0.02013
0.08645	0.04593	0.05017
0.08049	0.02503	0.05588
0.2337	0.1083	0.01803
0.1879	0.1294	0.06172
0.1714	0.05939	0.02595
0.163	0.06457	0.05256
0.1178	0.1376	0.05158
0.1238	0.06531	0.04292
0.07262	0.04682	0.02201
0.1665	0.1087	0.03199
0.09764	0.1309	0.07129
0.07736	0.1514	0.02847
0.1373	0.09569	0.03569
0.06922	0.1182	0.193
0.08443	0.06135	0.1102
0.1047	0.04605	0.211
0.2026	0.07967	0.1697
0.1192	0.07438	0.1258
0.08688	0.06621	0.09843
	0.1204	0.1697
	0.09531	0.1041
	0.08405	0.09678
	0.05567	0.1244
	0.05347	0.2117
	0.1243	0.08459
	0.0873	0.1125
	0.0254	0.09826
	0.06841	0.07956
	0.06185	0.1112
	0.07317	0.1397
	0.09362	0.05492
	0.1163	0.06029
	0.1265	0.06577
	0.08486	0.1041
	0.0727	0.1164
	0.1975	0.1614
	0.083	0.1373
	0.04668	0.0674
	0.1113	0.08157
	0.1145	0.09719
	0.05174	0.1354
	0.1257	0.1595
	0.09528	0.101
	0.06261	0.06745
	0.05446	0.07292
	0.09515	0.07621
	0.09918	0.04512
	0.0935	0.1377
	0.1458	0.1171
	0.1134	0.06912
	0.06555	0.06544
	0.1092	0.07359
	0.06359	0.04336
	0.03557	0.05145
	0.04476	0.06667
	0.0509	0.07807
	0.1249	0.07816
	0.1282	0.08532
	0.05192	0.1006
	0.06644	0.08484
	0.06391	0.1325
	0.09561	0.1056
	0.04625	0.1388
	0.05579	0.06868
	0.01808	0.03979
	0.09322	0.1041
	0.1179	0.06592
	0.1377	0.0493
	0.1029	0.07969
	0.1097	0.121
	0.07058	0.126
	0.03659	0.1621
	0.05163	0.07693
		0.09069
		0.1157
		0.05502
		0.0652
		0.07117
		0.05745
		0.08906
		0.05274
		0.1048
		0.1024
		0.05734
		0.09901
