# Supplementary material for: SAC1 degrades its lipid substrate PtdIns4P in the endoplasmic reticulum to maintain a steep chemical gradient with donor membranes
Source: eLife. 2018 Feb 20;7:e35588. doi: 10.7554/eLife.35588 (PMC5829913; doi:10.7554/eLife.35588)
Supplement: Figure 2—source data 2. [file elife-35588-fig2-data2.csv]

Sec61β	Calreticulin	SAC1	MAPPER	E-syt2	ORP5
-0.04374	-0.04649	-0.02745	0.06585	0.00953	0.10476
-0.0224	-0.03382	-0.04783	0.10562	0.02073	0.02462
0.01128	-0.0196	0.01366	0.08655	0.04167	0.03432
-0.00807	-0.05201	-0.04002	0.0255	-0.00497	0.05232
-0.04531	-0.04717	-0.00114	0.04712	0.0068	0.04305
-0.00292	-0.02616	-0.02633	0.04347	0.04948	0.00808
-0.0123	-0.04369	-0.03652	0.05883	-0.00514	0.10943
-0.00469	-0.00812	-0.01284	0.13185	0.00766	0.05233
-0.02869	-0.01091	-0.05852	0.0336	0.01857	0.03423
-0.04921	-0.02861	-0.05015	0.0282	-0.0064	0.03187
-0.01844	-0.02333	-0.02286	0.01582	0.01215	0.04943
-0.00457	-0.06827	-0.01149	0.01858	0.00932	0.07827
-0.04333	-0.02177	-0.02314	0.05502	0.00302	0.02729
-0.03509	-0.01432	-0.04186	0.23942	-0.00291	0.03719
-0.03465	0.00314	-0.00484	0.0654	0.00965	0.03207
-0.0531	-0.0099	0.00687	0.05057	0.01529	0.07431
-0.04899	0.00493	0.02469	0.07915	-0.00005	0.06405
-0.05823	-0.03876	-0.02794	0.02746	-0.00191	0.05301
-0.02528	0.00193	-0.05918	0.06187	0.02718	0.03171
-0.03523	-0.0195	-0.01411	0.0552	0.02039	0.10277
-0.02113	-0.05306	-0.02787	0.03049	0.00265	0.07971
-0.00322	-0.05472	-0.02027	0.0228	-0.03267	0.05008
-0.00968	-0.01736	-0.02874	0.07074	-0.03453	0.05813
-0.01861	0.0174	-0.03821	0.12312	0.04731	0.01062
-0.00916	0.02115	-0.02726	0.08075	0.04545	0.04829
-0.01862	-0.03379	-0.03876	0.06932	-0.01048	0.09131
-0.01138	-0.03998	-0.04233	0.11147	-0.01978	0.03022
-0.01593	-0.01134	-0.01963	0.0901	-0.02957	0.06008
-0.03099	-0.0591	-0.02187	0.03213	0.0104	0.02803
-0.00424	-0.01835	-0.03623	0.00906	0.0247	0.02329
-0.00872	-0.03003	-0.01482	0.00051	0.019	0.06185
-0.05323	-0.0406	-0.03363	0.01193	0.00577	0.08366
-0.01716	-0.04795	-0.0186	0.01204	-0.00051	0.05603
-0.0046	-0.03563	-0.02763	-0.00241	0.01891	0.09124
-0.01143	-0.008	0.03728	0.0006	0.06434	0.06569
-0.04087	0.02209	-0.02248	0.02303	-0.03016	0.0618
-0.0729	-0.02075	0.014	0.04035	-0.01197	0.03677
-0.00076	-0.02694	-0.02641	0.00808	0.04419	0.04647
-0.01971	-0.02134	-0.0037	0.0011	0.01974	-0.00778
0.00034	-0.02898	-0.05842	-0.00436	0.02467	0.03395
-0.05728	-0.01702	0.00169	0.01163	-0.0057	0.065
-0.022	-0.03434	-0.02085	-0.01099	0.00667	0.06853
0.00738	-0.01312	-0.04123	0.01365	-0.00429	0.0206
-0.01932	0.01065	-0.02973	0.01869	-0.02144	0.02006
-0.02081	-0.0139	-0.0193	-0.00039	0.00031	0.06968
0.00463	-0.01616	-0.02512	-0.00558	0.02727	0.05015
-0.0558	-0.0434	-0.00351	-0.00333	0.03767	0.06252
-0.00304	-0.0268	-0.0355	-0.00535	-0.00407	0.01938
-0.06254	-0.05749	-0.02538	0.03932	0.01447	0.05935
-0.04867	-0.02456	-0.01471	0.01866	-0.01916	0.04495
-0.02232	-0.02543	-0.03719	0.02176	0.00258	0.07323
-0.04096	-0.00134	-0.01649	0.04383	0.0058	0.04905
-0.08271	0.02043	-0.01672	0.0184	-0.02563	0.05755
-0.03671	-0.04981	-0.02673	-0.02127	0.03516	0.03766
-0.01676	-0.03131	-0.02856	0.01388	-0.00134	0.03865
-0.03958	-0.05181	-0.00487	0.01901	0.01694	0.06748
0.02352	-0.0314	-0.10108	0.00682	0.00182	0.07141
-0.04276	-0.02574	-0.03186	0.01492	0.01264	0.08155
-0.02631	-0.03416	-0.05481	0.01993	-0.03768	0.04836
-0.05843	-0.03075	-0.00649	0.05866	0.02208	0.12995
-0.01772	0.02002	0.00447	0.0232	0.00165	0.05516
-0.02345	0.00185	-0.03775	0.05586	0.01736	0.04337
0.00421	-0.00538	-0.00358	0.02272	0.01671	0.04846
-0.02333	0.02084	-0.06045	-0.00657	-0.02491	0.03027
-0.00081	-0.01274	0.01032	0.06616	0.01847	0.08462
-0.0588	0.04186	0.0152	0.00529	0.00585	0.00694
-0.01991	-0.00492	0.02846	0.02566	0.00604	0.08545
-0.02808	-0.03215	-0.01187	0.05807	0.01382	0.02399
-0.04189	-0.04447	-0.00171	0.01827	0.07482	0.00977
-0.03181	-0.02127	0.0313	0.00081	0.0013	0.07562
0.00064	-0.0388	-0.02424	0.06418	-0.03029	0.06774
-0.00445	0.11044	0.00413	0.01002	0.01677	0.00945
-0.0279	0.00198	-0.04591	0.01127	-0.0079	-0.00033
-0.0404	0.00234	0.02923	0.0081	0.05073	0.05181
-0.00833	-0.05843	-0.07813	0.02524	-0.01402	0.0215
0.01156	-0.00853	0.00601	0.04518	-0.00965	0.01717
-0.02723	-0.02719	0.0143	0.03166	0.02301	0.07904
-0.01584	-0.03842	-0.044	0.0013	0.00222	0.08675
-0.03384	0.00943	-0.05361	0.01433	0.05558	0.02142
-0.02694	0.01393	-0.01419	0.01601	0.0192	0.08598
-0.04475	-0.01693	-0.01819	0.02693	0.01363	0.02754
-0.02421	-0.02884	0.04974	0.04475	0.03412	0.01639
-0.01708	-0.01916	-0.05078	0.0128	-0.0149	0.04495
-0.02252	-0.02644	-0.03025	0.07978	-0.0203	0.03019
-0.01712	-0.02187	-0.04441	0.0248	0.00091	0.05035
0.00094	-0.02677	0.04675	0.05051	0.03889	0.04307
-0.03429	-0.01828	0.05442	0.02548	0.0395	0.05571
-0.01145	-0.03086	-0.06937	0.02665	0.04044	0.00533
-0.0294	-0.03251	0.02261	0.05057	-0.0011	0.05303
-0.02291	-0.01382	0.00343	0.04777	0.00882	0.05744
	-0.01414	-0.03146	0.00966	0.01754	0.02679
	-0.03173		0.02873	0.02233	0.05012
			0.01313
