# Supplementary material for: SAC1 degrades its lipid substrate PtdIns4P in the endoplasmic reticulum to maintain a steep chemical gradient with donor membranes
Source: eLife. 2018 Feb 20;7:e35588. doi: 10.7554/eLife.35588 (PMC5829913; doi:10.7554/eLife.35588)
Supplement: Figure 3—source data 1. [file elife-35588-fig3-data1.csv]

Time (min)	GFP-C1ab	GFP-C1ab	GFP-C1ab	GFP-C1ab	GFP-C1ab	GFP-C1ab	GFP-C1ab	GFP-C1ab	GFP-C1ab	GFP-C1ab	GFP-C1ab	GFP-C1ab	GFP-C1ab	GFP-C1ab	GFP-C1ab	GFP-C1ab	GFP-C1ab	GFP-C1ab	GFP-C1ab	GFP-C1ab	GFP-C1ab	GFP-C1ab	GFP-C1ab	GFP-C1ab	GFP-C1ab	GFP-C1ab	GFP-C1ab	GFP-C1ab	GFP-C1ab	GFP-C1ab	GFP-Calreticulin	GFP-Calreticulin	GFP-Calreticulin	GFP-Calreticulin	GFP-Calreticulin	GFP-Calreticulin	GFP-Calreticulin	GFP-Calreticulin	GFP-Calreticulin	GFP-Calreticulin	GFP-Calreticulin	GFP-Calreticulin	GFP-Calreticulin	GFP-Calreticulin	GFP-Calreticulin	GFP-Calreticulin	GFP-Calreticulin	GFP-Calreticulin	GFP-Calreticulin
-2	0.0488194124000481	0.00192094297363383	-0.0255598287027905	-0.0106585897058469	-0.0258779148384032	0.0134866487086693	-0.00979347168872438	-0.0261825742682046	0.0133755669258627	-0.00467667400552381	-0.183087379361647	-0.170914016214091	-0.163423283814175	-0.0534006091650248	-0.0345564314799254	-0.00929710395406355	0.00408713192248502	-0.00797287497301834	0.00841721670632973	0.0239367336821028	0.0294635264100046	0.0416683624908535	0.0359654830438865	0.0302881272571096	0.0366742948757318	0.0266481322270525	0.0412839070857167	0.0408429722138493	0.0272466514625593	0.0456086815253427	0.0272931728012403	-0.0204279529505271	0.0215317488369485	0.0776072337239984	-0.0203498341375192	0.0204189388323561	0.0265006634843991	0.00011885992371986	0.0304082153917636	-0.0517647099517731	0.0014781510851315	-0.0107070718561397	0.0183599790489399		0.00307219093534822	-0.0323214263827209	-0.0211464724394464	0.00694514528144635	0.00823589728643759
-1.75	-0.0412084245698919	-0.0125276429860021	-0.0331381968418257	-0.0085859868897105	-0.0226153685692043	0.0214753062713642	-0.0089898721425173	-0.00597570540791783	0.0573388498942348	0.0337489700989954	-0.0579743818182485	-0.156748591173078	-0.127656309112658	-0.0559880751686034	-0.0491433365249677	-0.0113997776622213	0.00673602329482141	-0.00167339920027394	-0.00790393137956463	0.020600151465467	0.000111684328657201	-0.000186895245759174	0.00534565817620776	0.0014548710926288	-0.00352115470928032	0.0119905432410306	0.0191059034168618	-0.0198145981440273	0.0148888131318529	-0.0085714078650675	0.0214384895641255	0.023916947806733	0.0159621571142672	0.0445308955397777	0.0250592822045637	0.0265347078226723	-0.00812409736349975	0.00707893567500947	-0.0128475729212126	0.00252259664477882	-0.00954985858587385	0.0115737243717073	0.00663062639441374		-0.0213716315437393	0.0113645269357977	-0.0287825330899936	0.00378178680429752	-0.00239888536220347
-1.5	0.0355383828793122	0.0171497201035059	-0.00730975531945252	-0.00530649754352306	-0.0240340485981865	0.0222594752273408	-0.0104998575848396	0.00910843223889172	0.0328013570454332	0.0247507367776356	-0.147036894951005	-0.0318260861837245	-0.0216217180898462	-0.0322845297871573	-0.014148895317807	-0.00659713551550844	0.000163670027950625	-0.0000231919936857195	0.0108536870710295	0.00629068943212801	-0.0069407067481452	-0.00851787730073704	0.00916289379201746	0.00678825641080824	0.00715588673176481	0.0657768640263995	0.0172612071890301	0.00476676204673964	0.00696002942418749	0.0051881954319403	-0.0348838561840455	-0.0443396205578272	-0.01605450472765	-0.0437414372792422	0.00237220291664321	0.00863157688591191	0.018587939348578	0.0355789654291279	0.0267759753030265	-0.0280154066411752	-0.00551207628941254	0.00992781456916778	0.000630982830051033		0.0117784641506854	-0.000780608557988531	0.0228657977808707	-0.0051345505577589	0.00866361009129164
-1.25	-0.0182241642590109	-0.00906384674535797	-0.00862454786423392	-0.00586342614737727	-0.0120220171276237	-0.00364190615094869	-0.00612156195979527	-0.0101101239824088	-0.0143362885115309	-0.0120864727053383	-0.0130162641914333	0.0340533982721037	0.0221744429893274	-0.00804087212713241	-0.00766246820064552	0.0102089559370615	-0.00918789093566789	0.00146891916340293	0.00039100375736964	-0.00663419157419497	-0.00903289503695411	-0.00554416215446459	-0.0206048684445079	0.00518311962957982	-0.0012965519057684	0.0400614758478092	0.00554943733325375	-0.0123606523212235	-0.00267013263512934	0.00684541552492884	0.00284519348035364	0.0198612964010011	0.0209332346954497	0.0508075248309847	0.017692006588232	0.0160778156202549	-0.00882216517601885	0.0429808042951438	0.0255967908722984	0.00608377724422578	0.0400801682436081	0.0123385461264098	0.0184800981385816		0.0280196609153194	0.0302764507208235	0.0339228956305944	0.000336465208847133	0.00890281020724822
-1	-0.00908674781579129	0.000209464818157645	-0.0038631114427787	-0.000708158085547946	0.00147200241768903	-0.00982401571095934	-0.000955742838391635	-0.000965168752234859	-0.02108640023963	-0.0180468233073146	0.0494462366157052	0.0592844802856278	0.045250335430456	0.0158634666540623	0.0189621463996964	0.00803350320997587	-0.00437787024622639	0.00110997917961779	-0.00662909933007856	-0.0150028535409522	-0.0193193274402301	-0.0153455587282113	-0.0297686090815864	-0.0105248845145142	-0.00215264541031982	0.0208371801000551	-0.0070483377809792	-0.00506698180741222	-0.00890617429171164	-0.00865670870289538	0.00832348415603157	0.00341142633506111	-0.0145565186311628	-0.011789502168107	-0.00540688714712377	-0.0198419264893474	0.00675887399395685	-0.0224717434610801	-0.0204915824159183	0.00920362870843659	0.0147128199762115	0.0132696080873263	0.0189175528454082		0.0171670393805736	0.01670900889775	0.0246368875685602	0.0205472110018799	0.00639734221975913
-0.75	-0.0149962797819036	-0.0160034788258405	0.0108534376127161	0.00534542106568789	0.0144128423180938	-0.0218185242278646	0.00455893220645887	-0.00592812633318586	-0.0255347856102236	-0.0209613213447166	0.0776931723310126	0.0589031258687167	0.046932491747154	0.0307903112016185	0.0200304950187013	0.00757162826119744	-0.00395325633031698	0.00307701593658163	-0.0011035380730094	-0.00688654866080992	-0.0142371871391944	-0.00491974752287479	-0.00277997214247436	-0.00213143367441238	-0.00507162846802994	-0.0246507978524625	-0.0200821871241165	-0.00607937383419036	-0.00545128064512051	0.00106929568832442	-0.0114492023044038	-0.000987731373342165	0.000380918638614052	-0.00890200918528406	-0.0151402121564747	-0.00854061387992944	-0.0081062045948617	-0.0157580128765149	-0.0178506024200268	0.00472923520772721	-0.00304291600205754	0.000857678323425916	-0.00959616456134018		0.0138436108529155	0.00277093126297603	0.00223208795191861	0.00408634498745597	0.00642131908208786
-0.5	-0.0010983085919388	0.00426293428829686	0.0212873346035849	0.0032212273134611	0.0201921339036346	-0.00980688531006474	0.00776715180880953	0.0178013566935651	0.0174920177885828	0.0199759571280669	0.0783497273004027	0.0631088504883541	0.0550859568389524	0.0349189904508623	0.012765368406305	0.00160887010664723	0.00671570001925086	0.00513357952004863	-0.00364451120235186	-0.003855469047685	-0.000955025867558433	-0.0140751384944041	0.00448094051384419	-0.00918586075436128	-0.00403309893237877	-0.0346444619759329	-0.0178952995951772	-0.00425255324163378	-0.00504862015202155	-0.0074753304940649	-0.00130784792678509	0.0143479260295696	-0.00399953479858583	-0.0151515453173756	0.0135425000562859	-0.0014776214124708	0.00320923273605756	-0.0269655532317182	-0.00598765920808201	0.0169859646744209	-0.012939478236197	-0.00606421518461568	-0.0184234266867628		0.0109559120778923	-0.000333546525545895	-0.0202480686889903	0.00898249418521215	-0.00379980390386434
-0.25	0.0193386247485403	0.0143806144632075	0.0242177418603078	0.0122283554007176	0.0263780237801157	-0.00267620546436007	0.00910972359588184	0.0141374111645512	-0.0239471044468035	-0.0112550922647746	0.0789884378236779	0.0549829915902018	0.0589895870479874	0.0383000033085792	0.0331767875211078	0.00440788946766249	0.0104279981285355	-0.00343166971362592	0.000263736338405654	-0.00916765960295895	0.00982645486490466	-0.00356658682292833	0.00515441336314038	-0.0114010823216629	-0.00251187059310472	-0.044713452941517	-0.0182993072465858	0.0033734328719873	-0.00956280369946934	-0.007889262980283	0.00120171127677247	0.00234766111408703	-0.00775614837530991	-0.0550004024502965	-0.00828659328545838	-0.0221646260394854	-0.0033580610129765	-0.00338995246717998	-0.00960468670496535	0.0182552820709798	-0.00683383448282577	-0.0183302743503784	-0.00419302922146835		-0.0127638120617579	-0.0202751303941335	0.00434998496665333	-0.0270532831894944	-0.0203038739868202
0	-0.022529144284767	-0.000838298303635453	0.0204062302698721	0.0100575124008578	0.0202813458977911	-0.0104237646911569	0.0145735424427287	0.00735940096383705	-0.0402985273853051	-0.0131477878708092	0.0752257882508182	0.0539739863230137	0.0562323172705207	0.0240964287627202	0.0174940694271713	-0.00480227694570336	-0.010837752242829	0.00225049376774446	-0.000799954093165471	-0.010060463452813	0.0101931087095098	0.00927841326548093	-0.00837871854625842	-0.0111988146759306	-0.026326681595206	-0.0691987705691004	-0.0218765275792239	-0.00258635631056343	-0.0182484662498559	-0.0277262300200067	-0.0148858024626061	0.0000948250901126198	-0.0174465379287501	-0.0475338729866825	-0.0104746449698146	-0.0210678483664762	-0.0276923547602892	-0.0197080975480453	-0.0178289838366918	0.0197102001684776	-0.0196811909276435	-0.013480624048804	-0.0320828576924124		-0.0531735986007043	-0.00884249219564108	-0.0200290682063139	-0.0132475594000124	-0.0125644004191412
0.25	0.0351097777680641	0.0658095968629305	0.0456839280104655	0.0297375465131487	0.242084787099111	0.148316840218433	0.247186946185943	0.0937490570637469	0.152230696363429	0.168133471912086	0.127541690750647	0.139680239536234	0.119906294721375	0.371181652815245	0.346126882208502	0.0644582512696953	0.242565047236802	0.103061675030097	0.270358109569789	0.115139912817569	0.152787048085806	0.130653877924376	0.0781633851684044	0.0846900196027329	0.0581281956844385	0.134948961676274	0.138383049786596	0.148107010715021	0.0625496224800305	0.399408832923731	-0.0189734226821243	0.0306646617701006	0.0273420992776398	0.109578731507437	0.0912589789781261	0.0544615325250218	0.0433990947295303	0.0572656214545884	0.0783318109467223	0.0502263748879632	0.00214104888703651	0.00465059434045815	0.0442272139124807		0.0180778819728853	0.0299842749043049	0.0430103937568335	0.00580164825720443	0.00280631831291384
0.5	0.167764636905561	0.137130139049002	0.0873043046899404	0.0170581150299903	0.293050614716325	0.191266679286375	0.327358709282836	0.145853475018689	0.237530551075659	0.196780140142313	0.328137986462907	0.219579311709259	0.200571840741159	0.457390454325486	0.419157257204418	0.120043693625502	0.303878473677242	0.137960196070778	0.333080020229368	0.141866293358491	0.24571561240757	0.270996460503548	0.121755169464103	0.175227912354514	0.0926287000343288	0.183604391443869	0.173687733150273	0.173445113446693	0.0945427920213478	0.490593383908308	-0.0200129445956966	-0.0145035261245495	-0.0333003040956032	0.0245652326970947	0.0470994617905837	0.0552840203550259	0.0291071466413158	0.0508866166852099	0.0761497988957127	-0.0100166524830939	-0.00528811610734073	-0.00109985278797975	0.0542604924790837		0.0658036465349856	0.0578893443415838	0.0570868665340321	0.00347233744177646	0.0128115944214873
0.75	0.223475521337357	0.124447727481745	0.104413533683098	0.0229576125519158	0.295069281835896	0.210879741325177	0.36861294851378	0.159293313513324	0.254882015589896	0.18120411545919	0.43693030469019	0.268239297955917	0.232209889071671	0.492540601728863	0.433840901440695	0.15873220311446	0.321782922933889	0.158403919861914	0.341559187898501	0.142011285686235	0.221383260863955	0.275170920941132	0.122925548133502	0.202201545378913	0.0671910368813348	0.153680240526251	0.187658030931455	0.209047281982818	0.115478218596724	0.541209628947138	0.113930887715369	0.0832216050801915	0.0166159399247611	0.0876150697368679	0.0800671523138252	0.0632560282306353	0.0428041146438107	0.088352974390272	0.0890933182775766	-0.00316222089046989	-0.0261053281608939	-0.0256559813036379	0.0540369649656417		0.0559176344608422	0.0428343828856029	0.0265929653683976	-0.427798843460501	-0.0808224942185187
1	0.245721485379335	0.101642704881329	0.0870475220607302	0.0100062429113198	0.303790621635549	0.215129452126636	0.379570991643175	0.147487252558232	0.216935474310044	0.168717137347486	0.449660289642644	0.254858913277082	0.241814873938405	0.470881463008647	0.430148619569138	0.171304560490883	0.311789062576516	0.172664301003587	0.362733110501322	0.142156256994251	0.191563505096753	0.295423122643045	0.181561233575098	0.281023497070877	0.132929877443119	0.238730267016917	0.220665925431616	0.263356233686876	0.140278650640045	0.570103939177916	0.0284561964120629	0.0254633015458428	-0.01605450472765	0.0928375007055899	0.0695914646437439	0.0580850749959299	0.038731760940799	0.0904438816271365	0.078233624451214	0.00491923489163273	-0.014581570182394	-0.00958812399964405	0.0505949633838019		0.0717948773438784	0.0448331842706397	0.0374954559828957	-0.00683964275275921	-0.039438559657791
1.25	0.276515243598258	0.0719552109314088	0.082566050291292	0.00912570655367643	0.275441911799898	0.183640743807712	0.377149100234503	0.13144882640369	0.226776733714713	0.112211243972239	0.451873569821564	0.235034119807432	0.240381059818842	0.462082848388112	0.429205073379042	0.181633013176088	0.29420383377453	0.161014755464359	0.373345056224769	0.12007963118396	0.170166866103205	0.28833593087652	0.186678722850223	0.293301705616067	0.0999895905346964	0.211354282987679	0.226473978691874	0.271471837387789	0.156596391210754	0.558864546606223	0.016706801566978	0.0265472963953557	-0.0177847025099096	0.109898826624147	0.0615842040873093	0.0636877346769611	0.0380998278022042	0.0502085694352374	0.045334475987291	-0.000331687510974904	-0.0402917642351819	-0.015656215859721	0.0444111465602082		0.0671825889713614	0.00929762592550243	0.0520160524187218	-0.00544919254618134	-0.00432376133901051
1.5	0.305980372263701	0.0879305763227311	0.0859740275620799	0.0166988484956223	0.26008771873974	0.182351712927338	0.378695303258359	0.160749969622992	0.270653498856671	0.18869708567834	0.437628050836271	0.208386498408364	0.235428554133359	0.467915214113722	0.404841336373356	0.183644409976476	0.271238956338688	0.16588968278628	0.38461816759064	0.113295197526476	0.173569925969627	0.279046122719494	0.205939860102025	0.326658230445493	0.0917990852548	0.204286975466687	0.2166816187854	0.289878779581817	0.177831105650727	0.559189207355863	0.0101688077568977	0.02436325683851	-0.0207383540400764	0.109350029390946	0.084475927079705	0.0502417076668881	0.0379802279489985	0.0758898878572518	0.0504963785229139	0.00019019330838507	-0.0375494243431832	-0.00671336672161343	0.0433070428630546		0.067982393506232	0.0594739783067968	0.050303042302975	0.000314804324432416	-0.0143590112609185
1.75	0.293775470450301	0.0848630787296828	0.102322084698117	0.0270487282312	0.252813432921127	0.170406857862984	0.37879563867799	0.154192720480576	0.259962033722027	0.153756842925285	0.411993467361723	0.18030379724737	0.2267043085583	0.446105733716275	0.37163946054309	0.183279733696369	0.253930317516078	0.167986301477569	0.39894154331059	0.0966326379132965	0.167230874748009	0.298916079941193	0.224259525070916	0.352715777258276	0.0989038886216656	0.16029105805401	0.185960758474583	0.311578785169235	0.193854154593547	0.544537185423363	0.0209970435333296	0.0178422569271351	0.00237173499969316	0.104764968630296	0.0755271971571243	0.0426792204147837	0.0292967576806938	0.0786470640825876	0.0421837787035484	0.00234483918167147	-0.0196896837310541	-0.00415948677021824	0.0389456443301796		0.0647570506592373	0.0585033444800077	0.0581809807147003	-0.00163418764732976	-0.00986784634576086
2	0.263874863834222	0.0960308809553265	0.108371086176664	0.0372801115920227	0.245644258349283	0.154131562521721	0.377884622897026	0.162198761974743	0.253552538321723	0.131128475643403	0.38738728640401	0.152689526613013	0.215905928893166	0.407357919381468	0.324670820201884	0.16669603174021	0.219447714979728	0.163380720708929	0.401578799384374	0.116132290200861	0.161412558486309	0.302276809304205	0.260241923554	0.368867813798799	0.0862127251174323	0.166672303346311	0.188905635937923	0.30638546432234	0.212126298227885	0.534181260848267	0.012146319064375	0.0126488435762033	0.0147056946755578	0.0980327995235275	0.0716393522487696	0.0502903127023793	0.0401990375297078	0.051165679037523	0.0546671229103603	0.0285192425462217	-0.0262677438813831	0.00194156888552979	0.035763260920501		0.0636870550154662	0.0384135586739318	0.0590918289797606	-0.0108449480251141	-0.0086622419667234
2.25	0.226984794372652	0.104935466486409	0.125195290055891	0.0447854693065785	0.232339021147117	0.143188670846545	0.373948690638485	0.168920764257162	0.261746114177637	0.152806685260458	0.356511815917741	0.141357852846611	0.206097823045388	0.341446681763966	0.262838625439657	0.158191960899607	0.200030327084264	0.16951783594016	0.405612792387732	0.124411162893433	0.162561637791914	0.310135603255571	0.289606579386843	0.391601071973916	0.0862127251174323	0.187025593012389	0.179963698562262	0.311703247230009	0.228637493183409	0.527217246461058	0.0146610217204232	-0.0067863568728291	0.00374971144764716	0.097153353055218	0.0875698521996533	0.0625120966380288	0.0231419345651279	0.0484115161182672	0.0533794740995666	0.0304224161055039	-0.016203088739597	0.014853056343135	0.0309621427095249		0.0671603630448169	0.0568621134636813	0.0628277353433205	0.0133013942713889	0.00449834829556005
2.5	0.207186767126046	0.119221805938953	0.127765643543422	0.0526676223238587	0.240619469896458	0.134611263361619	0.370362348899175	0.17080214654446	0.254916977976199	0.147456722207288	0.331854715778363	0.118184408874337	0.195625697810928	0.288797942122045	0.202768030555883	0.146305938166281	0.179399407123962	0.16614284813913	0.37911539785447	0.104653785111443	0.161073119872947	0.306280762207283	0.306519131228181	0.399580487631778	0.0909939524902098	0.168377439317727	0.166476757297551	0.308250867415212	0.239522486243772	0.544411024568106	0.0118557537190278	0.00176971432993872	0.0225198141296376	0.09553129268335	0.0919732058579231	0.0390730492247548	0.014433050511164	0.0951086577078892	0.0593209998382494	0.0308914737403019	-0.0189086475875319	0.0135549016453577	0.035324679219196		0.026469864738679	0.0613850194911576	0.0210810578790833	0.0203372748900928	0.0117389462485132
2.75	0.21382378056253	0.122013686766572	0.122274029911981	0.0574870596651074	0.205646812659534	0.122949062733809	0.368999927878031	0.174435154591269	0.241755034475666	0.143812230718007	0.300071554834683	0.106059966645591	0.18968649645339	0.252287731166138	0.166955255214106	0.131939222071511	0.147552883222029	0.145551933430636	0.353141665017306	0.102726778498737	0.173973549004878	0.300856068371605	0.31319812014024	0.400647885194702	0.0952888767730906	0.164570472530867	0.159579324275871	0.313788075604336	0.254477423607228	0.523860076471048	0.0198445270784415	-0.00378339762280036	-0.00728747264346391	0.0927909923224455	0.0893610537477704	0.0590491395665134	0.0257052835621203	0.101819007853714	0.0796858010084645	0.0368895538874954	-0.00376567974827594	0.0226676766346061	0.0411119465955314		0.0565468055487165	0.0534886849509864	0.0587883050648048	0.00887989006878818	0.0117389462485132
3	0.205235864214971	0.112692541067914	0.140530054119021	0.0628657725204131	0.196385172718218	0.125611870965346	0.363626325737523	0.170221006239699	0.207815206799887	0.121039521941677	0.293465416302336	0.0924911783812904	0.182940986089286	0.22644150182498	0.146549857406735	0.124253187796375	0.12306113372582	0.133754262218793	0.32224670124078	0.0833393677320046	0.189659812502874	0.292560035962739	0.33890701909695	0.419878065695427	0.0837944973473555	0.155261202310447	0.160892307707288	0.308452583927353	0.265309670649021	0.498843830337287	0.0124174372348262	0.00224122232769277	0.0229095713158477	0.0892033355913702	0.108747371083027	0.0738032899651099	0.0406592504289048	0.105336741977666	0.0772905432566914	0.0505531406361384	-0.009976612936363	0.0288627339149228	0.0361510767634233		0.0626605670758259	0.0629367659733688	0.056062582809185	0.0195230607917766	0.0241527067014197
3.25	0.20320867750833	0.125391967851153	0.149049271072455	0.067905277188376	0.199123204693447	0.0991778124302919	0.354646525310154	0.167144458334103	0.231953477478246	0.0910065271180863	0.274622850371005	0.0905721603293124	0.170535189250041	0.215660981242984	0.137037556370991	0.121933244006743	0.110465977607212	0.120068032833808	0.280541161140633	0.0629019661255989	0.190938309702834	0.293408421052106	0.345156049368599	0.415468151868943	0.087842676137541	0.147067620960662	0.187626708988865	0.308270080264766	0.279405783580317	0.475508770226531	0.0218989212269359	0.00762495828961324	0.0306729827166809	0.0966901756499945	0.117056886041008	0.0462724338480574	0.0364583528422917	0.0854684124778338	0.0752835377425715	0.0408072866163972	-0.00685060333468385	0.0408400054207255	0.0515997590837772		0.0561199111985834	0.0638484344809324	0.0445717224357456	0.0327955008251619	0.0213368458047914
3.5	0.185311721535011	0.139371518174311	0.148837373989271	0.0737296177783298	0.198427211348106	0.101559839045426	0.352568877857192	0.15664517647818	0.237364520857778	0.109941264791431	0.272735656211116	0.0919761465639523	0.164716644705477	0.201815977568299	0.129422755613687	0.118196363720748	0.0923424284197	0.108996740169463	0.245389937761967	0.0533301261443047	0.169723925589053	0.281450603575268	0.363661508504764	0.429705738098847	0.0751884607813559	0.139879932885352	0.196886467430597	0.300710211656375	0.288925875981757	0.457383079819208	0.0190369744955714	0.0119864722627708	0.0126999389280998	0.0905094277632325	0.116226354587124	0.0831828254930817	0.0210239517588687	0.113141127576571	0.0965831201786774	0.090801166749567	0.00403795650116171	0.0453734021913202	0.0469993341874269		0.0303513907986432	0.07421920669186	0.0459051380229779	0.0303975188319206	0.0232247909543903
3.75	0.160511197415387	0.137417107425752	0.158394996274258	0.0705442367744016	0.186206038563788	0.145999774715775	0.346186863541965	0.167070138857507	0.228872178985101	0.0984162955049871	0.275615183723749	0.0881397732305552	0.159657497577966	0.207658962152517	0.13002325913082	0.115355806942341	0.0838617680867334	0.0962311619212469	0.218522220143155	0.0373204154567324	0.18134684173722	0.290475229301621	0.378418105820607	0.408018980600147	0.0678996491261725	0.126360432024975	0.18248558626985	0.303484299412721	0.298172434606792	0.449375574661167	0.0284371413524677	0.0189943566438541	0.0449037263147442	0.0929305109832927	0.0984329644570243	0.0856723753720744	0.0518266813318027	0.0850446428480692	0.0793523794133855	0.0836038699418327	-0.00491984207382123	0.0459258883932188	0.0464405188613453		0.0710202582517297	0.0803151418446422	0.00345203095852659	0.0280757073846954	0.0318608007813792
4	0.153490428932618	0.154563155402478	0.162663657572972	0.075646657047959	0.183845192596689	0.151762363174211	0.338404282675623	0.175036538928014	0.217891318035835	0.0872372952382854	0.295968277184437	0.0954847941199381	0.157015355701632	0.208118640506738	0.130194765351639	0.1126366878017	0.0685142102738713	0.0859016412393892	0.192038097830443	0.0281426389948619	0.180993728394355	0.296105634026955	0.390985497511086	0.40087114987094	0.0637956232329009	0.145103813500557	0.192661400001968	0.29721960365581	0.304441546524833	0.435106586397218	0.0418192555969765	0.0230833042899016	0.0166028684565083	0.103247273395658	0.118582194408826	0.0915195245972974	0.0422428089981573	0.0886985633348655	0.077899718236474	0.0791570194033566	0.000935453114414745	0.0486583276057647	0.0452467779282954		0.0755267605324898	0.0805571326232856	0.0514555685536271	0.0369132159321326	0.0332651949257203
4.25	0.138642374684083	0.14898355142555	0.161792845982469	0.07780493126705	0.174064722951062	0.150985967034688	0.331359545608748	0.173895870577052	0.213880333967535	0.0747058992694068	0.334596139298351	0.115165266946678	0.161428293507405	0.224313714989499	0.134288977308167	0.104013814106996	0.0619586741922633	0.0750851443689481	0.167151945936792	0.0199314970052602	0.167292846482032	0.291496756466278	0.404008062471636	0.394161419019247	0.0705235798370153	0.116132129219336	0.167376697286156	0.296714396121359	0.305383764816038	0.432797324451917	0.0360870680870482	0.000932620366730506	0.0427539674936054	0.088969925231559	0.11767264136466	0.0705936249374257	0.0488901686063321	0.0964429061522437	0.0829943720431297	0.0936621665683909	-0.0112895510339452	0.0373064328394144	0.0532583680572621		0.054117818456082	0.0875762093149968	0.0503846807874018	0.0399204373778964	0.0338981331070422
4.5	0.128405001749252	0.156548350347335	0.166703395018733	0.0800501829864385	0.173055767212663	0.108561738380713	0.320996623991598	0.174781278433295	0.209243455850943	0.0647205332099974	0.373937528076219	0.127134615664306	0.17239582479987	0.231942023409868	0.138713168754137	0.096150222805299	0.0497203561041981	0.0700507875033304	0.146875207756775	0.0317577642751371	0.154267014707645	0.293208865774632	0.416270015473745	0.383572615203802	0.0546235115898304	0.0777861516839638	0.12697118375867	0.289477528848555	0.309053788553128	0.430624101304195	0.0311583350279161	0.0257901086434361	0.0253226811156378	0.0914413074318249	0.127738500060961	0.0918226432239261	0.0561817886433282	0.0974329109927414	0.0871877409723149	0.108194111851306	-0.00879350041423884	0.0484888281795383	0.0569059091866944		0.0151321651563357	0.0389929221379108	0.0413230637613592	0.0406858570953392	0.0375043522792049
4.75	0.134885956286899	0.154274654100618	0.169692312472884	0.08158532265456	0.185153687882708	0.106581441679297	0.312737708875941	0.179049732931324	0.206861906230264	0.0628434167133895	0.406235366140813	0.129393142029244	0.175012858771037	0.235260828975565	0.159892326491433	0.0923816420563758	0.0483599154883188	0.0670223518206209	0.142988172909864	0.032155642711666	0.155347681340041	0.303251076033816	0.409813341394374	0.377329667587094	0.0689551940526514	0.0828489968962997	0.109738452071129	0.292048613883769	0.310899327401255	0.426018863671204	0.0411421565641864	-0.0170892072350494	0.0484299930177793	0.0714970903805452	0.0977233380728144	0.106724807189901	0.0655172717350304	0.103579421721563	0.0894040884072993	0.100873993066198	-0.00522323981698619	0.0519240510183226	0.0444696634904267		0.0519763210697017	0.099746673170285	0.049629270379899	0.0502560125871292	0.0401215471668852
5	0.136068619743766	0.16263301845549	0.176604076588766	0.0896454950628745	0.176506364896751	0.0985439515626537	0.31066526160257	0.175994602465915	0.186592319028991	0.0574494849705261	0.435939642814609	0.146097017342007	0.178934425004439	0.293750348035066	0.197867160175159	0.0910281745265913	0.0511405115223973	0.063389064168459	0.138026497693741	0.0222834527683074	0.163263587546614	0.3047952492034	0.419323530271777	0.377146804870769	0.070600650138013	0.106962615958791	0.118932474678422	0.291364939989108	0.319568500582388	0.434754670603124	0.049871582771184	0.0165988948962183	0.0376728892825079	0.0864456157385419	0.158293352380703	0.109431417095087	0.041664164371916	0.137384514844559	0.102254957961459	0.120669513307627	-0.0120604425470312	0.0472845554104189	0.0443860668275567		0.0617671115774817	0.0983126784581883	0.0498028611044635	0.0472177545985064	0.0370742684934175
5.25	0.127721374592397	0.161755133465651	0.16910891254884	0.0926881024157633	0.166439591201434	0.120470895608661	0.300473543727744	0.178993241181929	0.165623066468213	0.0488444156674813	0.457538494226922	0.148813799800622	0.184992695376209	0.295657983589833	0.205530691694252	0.0962687224247029	0.0582144098390656	0.0577988629512988	0.138362390446018	0.0294618156141757	0.173422802489993	0.299801578020851	0.438781189431451	0.375336693176723	0.0746385218362958	0.0895523815242787	0.122042964073194	0.290387451470078	0.31933127473036	0.440012667208156	0.0434912297609103	0.0201003199907797	0.0630111754843744	0.0750540408476596	0.110635843870239	0.108262509890105	0.0682396717830038	0.112091553869499	0.0951359838085046	0.0886485764113736	0.00750285872182974	0.0300289500648607	0.0480743835640575		0.0633078235123992	0.077685321050539	0.0498743308804361	0.0157999214883359	0.017971014361361
5.5	0.163400035865304	0.166250921481437	0.175384900125799	0.104302922506737	0.163204971520997	0.128483939015791	0.294640474922941	0.181943486872047	0.131694271996383	0.0303350134020828	0.456424788774374	0.166254520813536	0.194463730908971	0.287983178107397	0.185842693794448	0.101129713897306	0.0629742068014087	0.0529623498983612	0.141227563323298	0.0282983247401157	0.165704469892414	0.300091850702212	0.426643259384823	0.380701548309153	0.0794116178347212	0.0696364618474936	0.104250255592287	0.284374475576235	0.32124159261078	0.43888382757423	0.0509527647201065	0.0188896751372421	0.0452213459488485	0.0730162703157151	0.145412975673656	0.111536584684136	0.0614864857719321	0.114844338821482	0.0874991037708684	0.100845226104476	-0.00313062247777533	0.0550991588373969	0.0485074101769779		0.0271641002975366	0.104928826982529	0.0432981901634206	0.0516402288556743	0.0389501692433121
5.75	0.145902109440626	0.188939591257964	0.191772359781763	0.114657545855255	0.153774050624634	0.124155882535698	0.294023105630637	0.186063750259287	0.128723874749792	0.0233672328046392	0.486612461862401	0.182492226845658	0.196489484417781	0.319396151247219	0.210101995699534	0.105081610572724	0.0719663479221965	0.0525862750491768	0.149532358034933	-0.0000464190058058761	0.160854848477586	0.273056778288227	0.420753397557969	0.365244974685597	0.0316388496966345	0.0362507824897306	0.0624965286235915	0.25848131971773	0.316120108606719	0.412306523993061	0.0535205423995259	-0.0219223492435807	0.0615500906501328	0.0863988091200775	0.148557836681977	0.0895586938843023	0.0572047551674979	0.145270258547162	0.100720008793072	0.098298951102261	0.011818200320929	0.0623224961025902	0.0522220598742682		0.0551306135191922	0.0952442447420956	0.0422185262966856	0.0611632326574589	0.048168022069643
6	0.147493352191623	0.189174920348202	0.179032773921949	0.11522817537767	0.1569360532719	0.110530527261695	0.289333487599885	0.187213043570485	0.125227321381457	0.0259002622895707	0.487245529637234	0.181824511841666	0.19658596438342	0.354564330277435	0.248356622891165	0.111584135697874	0.0810198713053181	0.0522487416881834	0.172217423901765	0.0135294045651697	0.145308431320191	0.273529397297036	0.405680406604982	0.352549183476004	0.0474719230911933	0.0200710066200619	0.0442836895237458	0.266215714808745	0.319134572708149	0.413889131628955	0.0616823422070056	0.0176476155532508	0.0514769064266815	0.0784568514471542	0.145699281163567	0.113796988637621	0.0516918582026905	0.153184293890264	0.117438475804581	0.109985869108237	0.0128566252163505	0.0651647765969134	0.0537057212251898		0.0658926679669542	0.105138703418548	0.0305457251886743	0.069543673932516	0.035809099017376
6.25	0.154442066773036	0.18453865927778	0.18560128281782	0.118213217832062	0.167538522644541	0.120369385170857	0.288429654593388	0.202917800556372	0.131074517636617	0.0226340138826753	0.510580188710183	0.200527777091443	0.201778416478268	0.375998963417615	0.260334279121098	0.120130828453848	0.107955959917748	0.0627547792512332	0.23397871839198	0.0392637380767693	0.138202426324914	0.25674987746412	0.43290273968767	0.346622288650511	0.0295399324749846	-0.0114876382858482	0.0397417268633964	0.237555507817844	0.314373715853363	0.386005960728578	0.0545049681223852	0.0237681338536621	0.0459451417176712	0.0850404632825169	0.16062917232693	0.121476052181124	0.0333733060051018	0.150481053764405	0.106540323514083	0.104738493610665	0.0120074590649394	0.0529202562345443	0.0525123344345708		0.0472488215673475	0.102915274221256	0.0546105626725667	0.0730074418237605	0.0578968188383682
6.5	0.164907223550529	0.186961878621521	0.184170369415607	0.123303799031483	0.175962734664065	0.129963435958661	0.295325072805861	0.201140140085042	0.129318660479253	0.0168425144445447	0.505610384623642	0.201982065532647	0.208312896479413	0.412108029024088	0.276168139547904	0.141492392387307	0.128398874211093	0.079935811015889	0.266653829099238	0.0519825950925086	0.131559490395061	0.246294373754491	0.440995283758802	0.351450010349774	0.0203573537185567	0.0105286164998531	0.0628641146396886	0.229408253973086	0.314460576189088	0.379472170763861	0.0559519852938397	-0.0203346272905692	0.076188915995774	0.0776072337239984	0.153501998546739	0.0955922811957061	0.0543512551783828	0.159552999431222	0.109742338943603	0.107159823089707	0.0168255884570658	0.069344628340114	0.0489236051620094		0.0646233637982283	0.0901446772458562	0.0569753617772248	0.0819219976671585	0.0608530125069647
6.75	0.163795892570347	0.171401255946281	0.178277695331866	0.121000757911488	0.176423826900026	0.136988117926491	0.291994021403856	0.211370759836721	0.0982926089922727	0.0145094477497437	0.496911633435324	0.20140911875355	0.219648904596193	0.446334491419973	0.293353285533194	0.154103891676556	0.181472088342927	0.0887684239144091	0.296773899299414	0.0617833063071852	0.11697464810568	0.246921660758855	0.454661176220621	0.341507966884669	0.049074340193779	0.0246950298662646	0.067045072737661	0.233940398939358	0.31495500457616	0.366342114597307	0.0568043738863827	0.0165089533581574	0.076188915995774	0.0946960645711321	0.159654438377753	0.130129237301358	0.0604177706330579	0.1365431026859	0.10615844735188	0.144182695422827	0.00140747147991003	0.0661936839839703	0.0572195880646453		0.0616106747608754	0.0936888008177412	0.0686761165810422	0.0930527575934005	0.0672414366523131
7	0.152004063203625	0.180218244082408	0.18738898586362	0.123391538128526	0.177794942644152	0.146340533291624	0.295073746484102	0.208670727252853	0.107207609723285	0.0131469537054262	0.498313261003779	0.217854074544094	0.229818685549455	0.424370303891088	0.316059691479697	0.15848892404124	0.176973932182794	0.111578360125458	0.305807914944476	0.0634118167112059	0.101394655865356	0.239225193325723	0.462701273974724	0.350224388975894	0.0425567427131087	0.0262554363649472	0.0478973190411555	0.227951953135268	0.31201941115127	0.366057304998974	0.0485838246917098	0.0142878307785786	0.0741671442849943	0.0812366595930571	0.160782990872623	0.115005007292282	0.0538636676341503	0.165881401109978	0.125000873108058	0.151975683889566	0.00641541895619982	0.0566303980939987	0.0598736618100756		0.0695135664839371	0.108891544269219	0.0717373740862999	0.0961869213109196	0.0657399518197129
7.25	0.146439197286579	0.166795645902361	0.201238206221319	0.119148369242703	0.166530821744225	0.12564553199504	0.302362653574527	0.208061802370429	0.12868420978651	0.0105813710998681	0.511299988704706	0.223735320226593	0.235660526740219	0.434716318259894	0.326347321103203	0.162022334188867	0.175418535157282	0.104286450381281	0.313976292830146	0.0642936365831661	0.0964992627892575	0.24028537967193	0.444433003236422	0.349498739317971	0.0465381855088037	0.00549827237523653	0.0369962099780627	0.230062898072716	0.304593721644674	0.357044027120178	0.042101244939648	0.0207722676937367	0.0796926661302226	0.0939530534846602	0.159320758527636	0.0874535284361851	0.0608854740508074	0.176363992392124	0.1147345193869	0.156720431312218	0.00707298585837428	0.072096687903454	0.0615679222925059		0.0752842801777214	0.107304851231631	0.068916554178626	0.0705515337524864	0.0579110522347558
7.5	0.138507078917668	0.171886483303719	0.199865197218623	0.120648915003166	0.153399610985107	0.112396914259277	0.294898929005226	0.212824550331607	0.0865568011411709	0.00672061316231964	0.50710959554733	0.231859287419084	0.240668697269801	0.450096710570186	0.312746050413238	0.173183763318468	0.182978348130647	0.117165588400846	0.333530771623463	0.0752157521591305	0.0901453276757892	0.222635454465799	0.452961284741084	0.335239645112133	0.0374712452546237	-0.0160340860812338	0.0439221239408501	0.224500383730018	0.300838982900875	0.353232562716908	0.0499648341676913	0.00539915165172841	0.0689211008022328	0.0837741356973063	0.163496557804086	0.127950464862325	0.0477063762743523	0.139156479905446	0.111795376448301	0.140318617661227	0.0180469482870434	0.0561216473603681	0.0789603734180986		0.0725688968656979	0.105951558814384	0.0711578550708503	0.0969214037633585	0.0674331933700256
7.75	0.246120780541884	0.206978889342911	0.226119670491606	0.130435083355491	0.157269484520672	0.0981826632198815	0.297055212875323	0.194687574929604	0.0193964287719805	-0.0423617803701977	0.489099962976326	0.233037149466032	0.251004067680391	0.462767468380434	0.3321687860952	0.179184093288978	0.210528207294734	0.125565676080453	0.338742558607973	0.0902657747142188	0.0700183612549218	0.225263215507331	0.454431761885123	0.330311538615677	0.0123975039742606	-0.00771260573675283	0.0444127884136747	0.222754425388123	0.307014664509041	0.33564845029249	0.0424395272206415	0.0260871133531443	0.062199725253528	0.104213345926228	0.173417526459866	0.132885201896248	0.0756060050959898	0.135682667105981	0.108028248705615	0.148147147063575	0.00956491727887662	0.0784710372430569	0.0704445068691055		0.0846540343921684	0.107836935487949	0.0805683316715515	0.102008598692676	0.0782276763574358
8	0.10215303673612	0.150921942138324	0.214081820808711	0.122250328971944	0.157423460473742	0.0597616824763205	0.288971538925902	0.194615274582809	-0.015145121623164	-0.0543735989914022	0.483262893284567	0.23769055864444	0.261441226881133	0.445657598238376	0.355563908720095	0.191524774515406	0.201971566181721	0.130839316143573	0.359612380703468	0.105888380249036	0.0730871848192749	0.212588054543858	0.44449217074953	0.324946990930367	0.026980518536723	0.0335250045163051	0.0310743711514548	0.223308862204376	0.308638451375372	0.334767126521788	0.0454039933490033	-0.0133444640622475	0.0930292854003618	0.100481912367124	0.184493509397038	0.143900122062006	0.0644029357722013	0.166893789633905	0.124944648584781	0.165058982760874	0.00402136897083736	0.0849562080810787	0.0742328828879646		0.0717285049282301	0.110049460671671	0.0574517042866245	0.0968711438870091	0.064043838338893
8.25	0.155373794053529	0.178129281049171	0.229881812655912	0.125766468123936	0.169230934357826	0.0642695789155103	0.283376145583692	0.216580397699065	0.000803358448781904	-0.0348607240206628	0.493120849297139	0.241341118163043	0.27082821550083	0.444354958658638	0.346195972895371	0.191837265168162	0.199742725636456	0.138004307159721	0.372530159034651	0.0997946310239744	0.074153383770144	0.217082270900195	0.45180194372343	0.32222436953099	0.0140978492138581	-0.00953665909073143	0.0263483256166751	0.22791031336095	0.302659375021162	0.338787249778951	0.0581370904186696	0.0329087351126998	0.0964625576315928	0.109121274957831	0.251257560016226	0.228577723999203	0.169300720409971	0.235047220879901	0.214743139286525	0.182405698815838	0.00883883116039547	0.0877879383885206	0.0627095171175162		0.0777724187713074	0.118928551927276	0.0649922056668167	0.1054182416615	0.085603496982014
8.5	0.144365981332727	0.167029912822094	0.236646707484012	0.126866928323662	0.17657488183214	0.0872284573003617	0.288425801283748	0.217651687509255	0.0146804500422585	-0.0345031694435455	0.495243927253522	0.240991770982357	0.272918344135817	0.45381172081339	0.320224542274786	0.191284023637531	0.205695654518247	0.143295333310151	0.372715890235705	0.111770897087303	0.061509163436827	0.204831929072727	0.460034890142422	0.31685931018207	-0.0095844281564623	-0.039424761573479	0.0155964717085264	0.223768915955132	0.300869529624337	0.317688044018601	-0.0136130822494449	-0.0437025662751854	0.0333888542044744	-0.0300803119772234	0.137625344197392	0.0903528266863491	0.0428721302874348	0.133592572290868	0.0656053724843502	0.153849003297577	0.00783133888427192	0.0845270770240006	0.0585062923002349		0.0289899516165885	0.12754996121693	0.0738029235631474	0.0995793895374388	0.0992083258481205
8.75	0.136765929319351	0.164792640725924	0.235690469433259	0.124298995353483	0.167733342939147	0.0822608146193189	0.299021958222386	0.210298191754429	0.0248533277700053	-0.0391737655879076	0.480780231839016	0.248627490393404	0.283009040015887	0.459908653756032	0.34795352191268	0.200663569300935	0.212636678386171	0.142744039119728	0.373695567175381	0.0966832074527453	0.0691528429908426	0.192469069681247	0.453665038612674	0.305201737589724	-0.0133071655275107	-0.0322313059523589	0.00631948441930165	0.237998749675377	0.294336492494818	0.297534684746123	0.0464338691995643	-0.0194173885809759	0.0808701180643238	0.0810954997292773	0.197772992333268	0.129725287565165	0.0788917528483038	0.173140768317745	0.122072998041114	0.171266240524246	0.00683730404426993	0.0757447362380399	0.0629393210465333		0.0106737383981212	0.100405796560071	0.0631098853280618	0.0767201680811718	0.0787129156122146
9	0.145921296117398	0.171936883036611	0.243258755170923	0.127500284690115	0.150363869286797	0.072420506460737	0.303233104849243	0.222055284744371	0.065273322851167	-0.00295519454298501	0.464944820658366	0.252972721224376	0.28713900370351	0.457173639894222	0.326352742112324	0.191371817964743	0.21067461916817	0.142150656920278	0.36866066231963	0.0859623620066514	0.0631304609061402	0.18200880614951	0.463393370789424	0.309363689034548	-0.0116323102900805	-0.0284527259795447	0.0147909879959584	0.242358833089585	0.289789256524444	0.293371926823245	0.0463777214936513	0.0139121536160829	0.0676052784718133	0.0859306223986643	0.208192825131756	0.140108669342134	0.0628541099885677	0.169924820111103	0.119551165930757	0.177563100082018	-0.000259103678547375	0.0706511430562716	0.0221539124571454		0.0148745870911962	0.0988847633711898	0.0446025136151016	0.0844453186667575	0.0906826011764349
9.25	0.161059396406442	0.174365657008153	0.247120003678526	0.128928929574518	0.144981635254215	0.0639513849815794	0.293189339659724	0.213888958007409	0.0377949077548175	-0.0188838718504103	0.459563847568902	0.272963841319345	0.293636693823067	0.426681386189512	0.310231557750169	0.193135382549042	0.216183986608586	0.144860849506934	0.364071307363862	0.0637581053822064	0.0553942277093103	0.183529162094149	0.456650479499309	0.288289691236392	-0.058949526199976	-0.038725945086007	-0.00316620736703849	0.216614188722145	0.28633216434317	0.285992954064328	0.0520886100693461	0.0141676294411942	0.0541621148199523	0.080295217233935	0.207336796806091	0.139353096960136	0.0813817205529898	0.179454153748517	0.125843861833832	0.178830500377346	-0.00796636356201265	0.0786231944834646	0.0445783287055444		-0.0216387871877769	0.112100814762716	0.05001725511042	0.102899569953688	0.0916435929718196
9.5	0.16130504326198	0.182421307417479	0.254773930236878	0.130796121989284	0.130530869957183	0.0534339804641319	0.283846583050806	0.212185361478714	-0.00539131828070053	-0.0410704642901902	0.457614022177268	0.236673090976592	0.281812605565243	0.396452968400584	0.272805198918301	0.185263735075926	0.188788827842851	0.147338845498793	0.361596580860498	0.0791539451025223	0.0506740792326177	0.182518502333841	0.46167434609397	0.289050031483642	-0.0415562709548785	-0.00676491919005017	-0.0195838713385313	0.24659781962448	0.284539312549617	0.290204554400629	0.0516418740270708	0.0247350289316306	0.0709658758769314	0.0881759222473632	0.226602413940162	0.140619468309434	0.0584610683054247	0.171728438445246	0.126686140528119	0.193988707588778	0.00288031604948279	0.0881260673166348	0.0568976531505		0.0384813301649552	0.125007336664717	0.0611230662565821	0.115058798157212	0.0908368626499378
9.75	0.147493352191623	0.188673231007249	0.256538602543	0.133365070902542	0.133892245017663	0.0470255247267918	0.283723993784697	0.220403497324777	0.00571965655340378	-0.0420015341566508	0.453718890939703	0.240777696193882	0.282467756957597	0.421370104066653	0.267500907218622	0.173883832473809	0.166424859743572	0.145084142133917	0.375978611486949	0.0765968519662666	0.059390636265369	0.205330127007725	0.480299344025648	0.300007745238536	-0.0151247631644898	0.0225708733598016	-0.00304166458778643	0.247680280797319	0.283064302457931	0.295370055368226	0.0557665872436962	0.0252106956171757	0.105915456963664	0.0746278742100567	0.223742144471002	0.12540630660785	0.0516075845154141	0.128919924483786	0.0987980031657448	0.184418752555484	-0.000296586733087401	0.0695396770095253	0.0652835844152034		0.055040628816531	0.108856698938926	0.0754363737923767	0.0946703453736459	0.0903822739828565
10	0.0953951670916009	0.171382346218171	0.23686290192227	0.128682320916546	0.127619412556643	0.040970655448924	0.276118015246316	0.202873673337593	-0.0417085671000319	-0.0963751634986217	0.429656182793433	0.233072051431175	0.283166717282612	0.398054554312648	0.236346467236626	0.16854716395865	0.162426682814391	0.13523121107694	0.362404796546854	0.0461222192737362	0.0566755860473241	0.204162084513923	0.472716459825586	0.274576947538512	-0.0353823065365002	-0.0143220967786158	0.00584196408208013	0.247292363398442	0.283168556765374	0.275582893492177	0.0184982435786282	-0.0339901371769672	0.0634104169309393	-0.0753164520842912	0.122851372140072	0.0820298977527553	-0.0103811516132101	0.111979034178435	0.0580192944205883	0.165415031273547	0.00184394214354067	0.0799463971552716	0.0322999808613257		-0.00690657701496288	0.113974644167968	0.0212386631203093	0.116311208244977	0.0858803496123595
[truncated: 161 more columns]
