# Supplementary material for: SAC1 degrades its lipid substrate PtdIns4P in the endoplasmic reticulum to maintain a steep chemical gradient with donor membranes
Source: eLife. 2018 Feb 20;7:e35588. doi: 10.7554/eLife.35588 (PMC5829913; doi:10.7554/eLife.35588)
Supplement: Figure 3—source data 2. [file elife-35588-fig3-data2.csv]

Time (s)	293AGFP1-10	293AGFP1-10	293AGFP1-10	293AGFP1-10	E-Syt1	E-Syt1	E-Syt1	E-Syt1	SAC1	SAC1	SAC1	SAC1	Sec61β	Sec61β	Sec61β	Sec61β
0	-0.004609828	0.00203043	0.000363486	0.003013421	-0.003939153	-0.003400072	0.005142959	0.00108	-0.005670792	-0.000516955	0.0000768287	-0.00135	0.000178673	-0.002283342	0.009693811	-0.00237
2	0.00461	0.002175865	-0.006649031	-0.001087004	-0.003938475	0.003693972	0.010782178	0.00213	0.004246535	-0.004659921	-0.002575684	-0.00588	0.005520423	-0.00074482	0.004408314	-0.00123
4	0.004239138	-0.002235901	0.000226702	-0.001683221	-0.002175932	-0.005784702	-0.002571507	0.0043	0.00318198	0.000108335	-0.001954146	0.00281	-0.005373873	-0.001843205	-0.005268257	0.00421
6	-0.007003103	0.002910048	-0.003659936	-0.004614137	-0.003788136	0.004865709	0.00601069	-0.00444	0.005030693	-0.006303858	-0.000536461	-0.00152	0.006340634	-0.004750305	0.001994059	0.00434
8	0.003020517	-0.003968304	-0.003670536	0.009888143	-0.003283729	0.000511632	0.004550448	-0.00266	-0.007521485	-0.003794294	0.002225973	-0.00206	0.007135352	0.005586402	-0.004029714	-0.000515
10	0.00219569	-0.004416519	0.002892105	-0.001287766	-0.00298322	-0.007852009	0.000153246	0.00231	-0.003100297	0.0000219789	0.002131423	-0.000657	0.001724577	0.002595024	-0.004331457	0.00526
12	0.002486897	0.004959912	0.003823545	0.006414636	-0.003612373	0.004210743	0.000603266	0.000209	-0.001116238	-0.001714941	0.001391872	0.00238	0.001519225	-0.002549349	0.008577974	0.00349
14	0.000587414	-0.0000648754	-0.00211908	0.002285797	0.005832712	-0.003922933	-0.004827258	-0.00121	0.004399901	-0.000495328	0.001789908	-0.00225	0.001289366	-0.005181839	-0.006255279	0.00373
16	0.002784655	0.000408827	-0.000452489	-0.005929487	0.005295593	-0.005885071	-0.002058414	-0.000476	-0.00557198	-0.004530625	-0.0000191394	0.00501	0.00650507	0.001799683	-0.002193838	-0.000882
18	-0.000515345	-0.000271512	0.000177863	0.00450678	0.002931356	-0.00163431	0.007856917	-0.00199	0.000200795	0.004118867	0.001933905	0.00187	0.009317113	-0.00135711	0.007837412	-0.00372
20	0.001185	0.002503416	0.001672395	0.002768467	0.003827797	0.00346079	-0.00335346	0.00253	-0.005510396	0.003821365	0.001250843	0.00306	-0.00328338	0.003549771	-0.001573771	-0.00196
22	0.001165	-0.00323912	-0.000697606	0.00126666	0.002787627	0.00387189	-0.006360696	0.0005	0.008425446	0.006284047	0.000386535	-0.000873	0.007898521	0.005136878	0.000263973	0.00104
24	0.001176897	-0.000765769	-0.000252455	0.001495777	0.001174237	-0.002629173	-0.005507995	-0.000402	-0.001253069	0.002533782	-0.004742989	-0.00598	-0.00255	0.002559395	-0.004680717	-0.00249
26	-0.001953621	0.001637929	0.00029334	0.001151245	0.000210339	0.006153894	0.002043733	0.00247	0.003852772	0.005791398	0.000201284	0.00208	-0.01125662	-0.001950043	-0.003136229	-0.00337
28	-0.002290862	-0.002906812	0.004907745	-0.006134284	0.000564068	0.005578144	-0.005920742	0.00104	0.002264356	0.001231686	-0.001051606	0.00271	-0.012450211	0.000228868	-0.001890628	-0.00483
30	-0.007082759	0.001104796	0.003133494	-0.012100386	0.001097288	-0.001218835	-0.006522264	-0.00541	-0.001858218	-0.001779937	-0.000624343	0.000382	-0.01251662	-0.000744464	0.000431276	-0.000623
32	-0.0000132759	-0.000221178	0.005724575	-0.002823655	-0.001007119	0.0139625	0.008729753	0.00393	0.008454059	-0.001909884	-0.074202128	0.0199	-0.026263521	0.005654015	-0.026494118	-0.00143
34	0.139740862	0.24937037	0.00924359	0.223134758	0.060205593	0.1976125	0.263062866	0.222	0.156149208	0.002065093	0.185851064	0.244	0.202103944	0.287585366	0.174411765	0.237
36	0.293061207	0.284851852	0.192441119	0.309336134	0.225082034	0.2386375	0.316712871	0.265	0.228674257	0.089347669	0.361159574	0.246	0.214235211	0.316560976	0.2566	0.257
38	0.290077586	0.242987654	0.3185	0.281596639	0.254444407	0.1999375	0.336861386	0.243	0.2144	0.251315789	0.350808511	0.228	0.201748099	0.295121951	0.221576471	0.256
40	0.261322241	0.219753086	0.279346154	0.264428571	0.244914407	0.1786	0.273881188	0.2	0.188115941	0.250754386	0.350510638	0.198	0.141296268	0.249341463	0.218047059	0.218
42	0.213243966	0.205555556	0.23175641	0.202647059	0.212900508	0.1333	0.237178218	0.161	0.15388703	0.222421053	0.286329787	0.154	0.094835493	0.209365854	0.182694118	0.177
44	0.171253448	0.15562963	0.202128205	0.174260504	0.179561525	0.13045	0.190277228	0.128	0.112560891	0.184140351	0.264702128	0.123	0.064010282	0.150097561	0.161588235	0.14
46	0.128599138	0.124358025	0.171525641	0.119915966	0.16228661	0.111425	0.177792079	0.0994	0.079954356	0.127807018	0.241340426	0.0997	0.052150986	0.129585366	0.137635294	0.113
48	0.093503621	0.089135802	0.167397436	0.107420168	0.138839831	0.0775125	0.148643564	0.0751	0.064813267	0.097912281	0.204957447	0.08	0.056799648	0.097731707	0.115341176	0.0811
50	0.072515	0.09008642	0.171320513	0.082168067	0.116950169	0.062125	0.169960396	0.0851	0.06289297	0.068964912	0.186202128	0.0822	0.088245493	0.076804878	0.108705882	0.0669
52	0.071403793	0.074962963	0.17525641	0.071277311	0.096208305	0.05085	0.145594059	0.105	0.065696634	0.051052632	0.156468085	0.0844	0.105487676	0.088097561	0.091788235	0.0596
54	0.069312069	0.071345679	0.191538462	0.087932773	0.101814237	0.034639159	0.144645946	0.124	0.078708812	0.059438596	0.144893617	0.0747	0.121016056	0.098658537	0.089882353	0.064
56	0.084779655	0.074567901	0.182269231	0.086831933	0.077097458	0.04155	0.141019802	0.133	0.064933366	0.057421053	0.111053191	0.079	0.105986972	0.09595122	0.075811765	0.0612
58	0.123070172	0.08762963	0.181679487	0.109336134	0.076118814	0.048775	0.139935425	0.141	0.105420792	0.078947368	0.122787234	0.0918	0.104286972	0.09197561	0.067717647	0.0785
60	0.138267586	0.10537037	0.158935897	0.12694958	0.066229322	0.057125	0.11886927	0.132	0.106692178	0.101666667	0.09606383	0.099	0.113371761	0.110097561	0.053657786	0.0892
62	0.134345345	0.122728395	0.160038462	0.138638655	0.059485763	0.0932	0.126158416	0.105	0.093152871	0.10745614	0.085648936	0.112	0.075462465	0.105780488	0.051788235	0.112
64	0.118860862	0.131876543	0.167717949	0.133798319	0.067810169	0.076866515	0.097361496	0.092	0.104249505	0.095526316	0.082468085	0.112	0.067550845	0.115585366	0.039294118	0.12
66	0.123482931	0.127765432	0.145551282	0.122016807	0.050954746	0.113375	0.099772277	0.0961	0.102672673	0.104473684	0.076340426	0.125	0.082562113	0.09304878	0.043105882	0.135
68	0.121481552	0.128	0.146153846	0.114184874	0.051000678	0.1119	0.132554455	0.0893	0.080669505	0.096912281	0.072348702	0.121	0.057551761	0.099390244	0.039341672	0.115
70	0.115193448	0.120246914	0.134846154	0.100773109	0.051555424	0.103525	0.094482442	0.0895	0.083314356	0.102526316	0.072510638	0.116	0.070773521	0.110219512	0.035658824	0.121
72	0.109333966	0.099925926	0.115089744	0.10805042	0.050768983	0.104525	0.095643564	0.0978	0.057598911	0.086789474	0.07204317	0.117	0.057795986	0.113560976	0.044717647	0.102
74	0.100926379	0.098271605	0.113128205	0.107764706	0.054510678	0.08772099	0.082876906	0.085	0.063739802	0.094245614	0.06693617	0.106	0.068967887	0.106121951	0.038900241	0.0869
76	0.088276724	0.079197531	0.115269231	0.096697479	0.05379678	0.082582596	0.071662944	0.0798	0.046177129	0.072578947	0.060264394	0.0933	0.053905845	0.120170732	0.045674592	0.073
78	0.077301034	0.064336127	0.131717949	0.082882353	0.056699322	0.075525	0.084722772	0.0805	0.060893663	0.072736842	0.063743511	0.078	0.090807676	0.120949812	0.045900436	0.0638
80	0.064025517	0.069246453	0.134170156	0.076990613	0.06044	0.0780625	0.069795784	0.0823	0.057908317	0.071245614	0.056569372	0.0746	0.087252676	0.091780488	0.040179432	0.0665
82	0.064658793	0.070879696	0.130935897	0.079109244	0.073888814	0.061404784	0.073103277	0.0811	0.082225644	0.068982456	0.056967638	0.0615	0.083955493	0.077243902	0.051858824	0.0553
84	0.077014828	0.070357143	0.112135295	0.076630252	0.06742661	0.073	0.081747972	0.0681	0.072363366	0.081820918	0.055882	0.074	0.077679648	0.065487805	0.061186916	0.0579
86	0.070257069	0.082932919	0.115448718	0.085319328	0.068358983	0.07305	0.08119802	0.0847	0.085500198	0.069385965	0.050136894	0.0715	0.076933592	0.048902439	0.078138173	0.0593
88	0.071271034	0.087851852	0.12	0.080991597	0.067783051	0.08085	0.083277016	0.0931	0.064678317	0.073403509	0.044111617	0.0713	0.061407042	0.052926829	0.078326298	0.0638
90	0.062948103	0.09937908	0.126166667	0.058600856	0.062303559	0.0760375	0.091177658	0.0922	0.06703505	0.06683716	0.037174927	0.082	0.052460282	0.068195122	0.079154282	0.0786
92	0.078099828	0.086220889	0.129551282	0.075596639	0.054958475	0.058474539	0.089168317	0.0889	0.05951703	0.054385965	0.035966989	0.0841	0.045482042	0.089243902	0.068183529	0.0879
94	0.091283793	0.082333333	0.132487179	0.076252101	0.053354237	0.059293661	0.09270297	0.0798	0.062454455	0.048929825	0.031408021	0.0847	0.041243028	0.084568661	0.074917647	0.0807
96	0.094102931	0.061572368	0.116307692	0.075495798	0.054071356	0.039500099	0.093207921	0.0692	0.086924554	0.048561404	0.027601734	0.0885	0.060017254	0.079787915	0.071369492	0.0718
98	0.072930862	0.069037037	0.119307692	0.073773315	0.056893898	0.075615403	0.082613861	0.0686	0.092319703	0.063035088	0.021874489	0.0892	0.052721127	0.082487805	0.078858824	0.0818
100	0.073157931	0.070550537	0.120307692	0.077991597	0.062456102	0.064161775	0.073586557	0.0848	0.066063564	0.068273284	0.020255319	0.0826	0.060798873	0.067885627	0.07307044	0.0828
102	0.072302931	0.078426914	0.119551282	0.053000818	0.070377288	0.071525	0.054878128	0.0751	0.058280495	0.076122807	0.015894074	0.0742	0.055821831	0.061097561	0.064402496	0.0675
104	0.079209828	0.079426789	0.102025641	0.06389916	0.070591186	0.043913441	0.056261684	0.0611	0.061515446	0.07777193	0.024006415	0.0747	0.066204437	0.061237995	0.062882353	0.0661
106	0.080236034	0.075604938	0.116514089	0.061840336	0.070211525	0.039968966	0.058675033	0.0742	0.086766238	0.069762312	0.037191489	0.0639	0.063454014	0.064682434	0.054814431	0.0527
108	0.070041897	0.067770794	0.117666667	0.071529412	0.069675424	0.053195105	0.063266013	0.0636	0.071294554	0.083824561	0.01907367	0.0729	0.056036972	0.062292683	0.051448067	0.0482
110	0.063286379	0.057775159	0.109012821	0.044449931	0.062917288	0.060529606	0.052462187	0.0518	0.081282673	0.078147839	0.016933564	0.0703	0.051917887	0.053761212	0.063247059	0.0511
112	0.059572414	0.065814815	0.123089744	0.067285714	0.061261695	0.06635	0.061202022	0.0569	0.076408911	0.06422807	0.013777957	0.0702	0.047081831	0.046062521	0.060963993	0.0447
114	0.057355345	0.069839506	0.118038462	0.05194958	0.054761864	0.059290011	0.06670297	0.0559	0.070641881	0.049947784	0.01183842	0.0654	0.040317465	0.034386649	0.057514987	0.0479
116	0.068056034	0.079074074	0.11725641	0.057638655	0.053186102	0.060901361	0.086831683	0.0715	0.04952099	0.052105263	0.011242274	0.0709	0.037053592	0.036902439	0.066252455	0.0554
118	0.070823103	0.065209877	0.105564103	0.051485184	0.055113559	0.060236628	0.095225968	0.0674	0.05949198	0.060172042	0.008171163	0.0624	0.033613239	0.033183463	0.046282353	0.0503
120	0.062242759	0.050549651	0.11125641	0.043929447	0.056133898	0.059079327	0.069075286	0.0646	0.055789406	0.069789474	0.004144606	0.0688	0.047956479	0.026756098	0.057025315	0.0602
122	0.078318621	0.049237485	0.095415845	0.03895032	0.051280678	0.0691875	0.106485149	0.0664	0.049172772	0.064122807	0.003321412	0.0664	0.038912324	0.039536585	0.057137921	0.0561
124	0.068261207	0.057499757	0.099471905	0.025124648	0.045775254	0.058802078	0.084920792	0.0611	0.038574356	0.048385965	0.013022693	0.0545	0.041664014	0.051627722	0.061095162	0.0671
126	0.066596897	0.078567901	0.099217949	0.05	0.037837966	0.0561625	0.072441921	0.0729	0.058311881	0.040017544	0.001355071	0.062	0.040567606	0.048212858	0.061677784	0.0502
128	0.075367414	0.062409052	0.087064103	0.047294119	0.034211695	0.050912155	0.070633663	0.0601	0.058356238	0.040666667	0.000407691	0.0736	0.056358732	0.063487805	0.057938609	0.0505
130	0.062815862	0.059407407	0.103705128	0.047411765	0.034465085	0.041397372	0.065820201	0.074	0.065135248	0.047487884	-0.000373736	0.0629	0.04075331	0.050427468	0.059176555	0.0658
132	0.060494828	0.063833258	0.091448718	0.052139028	0.034595593	0.060025	0.060956193	0.0767	0.052412178	0.053210526	0.009108555	0.0653	0.038293028	0.055471044	0.059056523	0.061
134	0.069633621	0.060419753	0.091128205	0.046795628	0.034436271	0.05901405	0.075584158	0.0701	0.060992574	0.060245614	-0.002459811	0.0643	0.037053662	0.047634146	0.057883964	0.0557
136	0.049933276	0.06058154	0.098998644	0.042147971	0.035250508	0.06357144	0.073059406	0.0536	0.068410594	0.060235716	-0.002902606	0.0548	0.035063944	0.049170732	0.064401992	0.0656
138	0.062701897	0.064111111	0.103386237	0.047394958	0.032831186	0.05888912	0.074930693	0.0604	0.046458911	0.057649823	0.007248426	0.0653	0.031657746	0.056731707	0.049943251	0.0646
140	0.061912586	0.062657378	0.098600355	0.050563025	0.031319492	0.054188048	0.059637516	0.0613	0.046647624	0.052789474	0.006928524	0.0628	0.030535	0.051972602	0.048729776	0.0441
142	0.064513966	0.069617284	0.090102564	0.051613445	0.040272881	0.048094575	0.074891089	0.0604	0.045727921	0.041650167	0.007690936	0.0723	0.046619789	0.045439024	0.044750991	0.0457
144	0.051075172	0.06373254	0.094145341	0.043714286	0.041938983	0.041673809	0.056195442	0.0673	0.057801881	0.053	-0.002506093	0.0608	0.035723028	0.040493502	0.058552941	0.047
146	0.055753448	0.057500593	0.093783601	0.048184874	0.044898644	0.052574924	0.065256291	0.0605	0.054227921	0.053113035	0.005631585	0.0573	0.027619718	0.035804878	0.050151754	0.0583
148	0.052762241	0.062886381	0.081468154	0.043394958	0.044950339	0.0659	0.052565985	0.0628	0.034880099	0.059824561	-0.005761267	0.0541	0.027181268	0.030929356	0.044682353	0.0475
150	0.060532586	0.067604938	0.080303233	0.039932773	0.045323559	0.053965315	0.062408165	0.062	0.045479307	0.055964912	0.006580899	0.0517	0.037048873	0.043317073	0.0562	0.0408
152	0.063798448	0.062641975	0.087434877	0.031505809	0.050440508	0.058525	0.054301656	0.0441	0.026707525	0.059631579	-0.00457667	0.0556	0.020491408	0.048480871	0.044993762	0.0404
154	0.064125517	0.056028737	0.096038462	0.027685282	0.050252203	0.039511206	0.050619689	0.045	0.026635545	0.058426296	-0.001919861	0.0582	0.020095563	0.047572063	0.046234014	0.0503
156	0.047407931	0.058419753	0.096292673	0.025712312	0.046323729	0.035148776	0.069462544	0.0454	0.039084653	0.062666667	-0.004486806	0.0608	0.03369493	0.045000569	0.042776471	0.0415
158	0.052305	0.04922531	0.091717949	0.035220018	0.042612373	0.037984209	0.064092328	0.0502	0.037634059	0.054719298	0.006868429	0.0468	0.013964648	0.041822583	0.051726873	0.0389
160	0.070445	0.050583227	0.090410256	0.033512605	0.03814678	0.04332045	0.054705497	0.0493	0.043527426	0.047514696	-0.004655754	0.0548	0.028754577	0.051487805	0.041448961	0.0421
162	0.059433793	0.046234568	0.093689746	0.036571429	0.032303729	0.020271125	0.033079208	0.0474	0.040808515	0.048134053	0.006662713	0.0473	0.008051761	0.053820049	0.043884769	0.0323
164	0.063151379	0.04454321	0.094858974	0.029764706	0.029351525	0.0598875	0.03736878	0.0484	0.043836337	0.048119814	-0.008531663	0.0518	0.020734789	0.053948885	0.051932181	0.0358
166	0.045778103	0.052223779	0.093406135	0.029403361	0.027577797	0.058783131	0.051732673	0.045	0.045930594	0.041786028	0.001658957	0.0575	0.008516831	0.042441015	0.046611591	0.0456
168	0.045325345	0.059074074	0.085425941	0.024290196	0.025839661	0.0589875	0.048649242	0.0385	0.043739307	0.036438596	0.00132488	0.0598	0.007967113	0.037414634	0.041270588	0.0496
170	0.038381379	0.059901235	0.10001359	0.03012605	0.018608983	0.048674801	0.045950495	0.0451	0.040314752	0.027601468	0.000966988	0.0656	0.019551268	0.034707317	0.034474781	0.0617
172	0.0467	0.062679012	0.092064103	0.028381602	0.017067627	0.059304928	0.046593117	0.0605	0.027773267	0.039057744	0.00168669	0.0548	0.018450845	0.023440715	0.044882353	0.0525
174	0.032991379	0.055567901	0.090647488	0.021929012	0.017316271	0.057972162	0.04497476	0.0678	0.038859802	0.037333333	0.003684059	0.0602	0.020079789	0.037439024	0.034119119	0.0516
176	0.048670862	0.060657378	0.094205128	0.039109244	0.017137627	0.058985209	0.042721047	0.0633	0.038120099	0.049331232	0.001003933	0.0559	0.004577887	0.040409695	0.042188235	0.0425
178	0.051755862	0.056785985	0.088141026	0.039042017	0.018504915	0.053325	0.043612501	0.0618	0.041430099	0.045280702	0.000639466	0.0566	0.022350986	0.048273985	0.034986834	0.0458
180	0.052871379	0.059987654	0.085980718	0.029288661	0.020905593	0.045984936	0.043435895	0.0619	0.024325545	0.046	0.012134099	0.057	0.016693873	0.045335546	0.0316767	0.0448
182	0.045007414	0.05191358	0.094	0.028499267	0.022688983	0.044012725	0.043439547	0.0541	0.031855644	0.044948412	0.001219494	0.0599	0.013304507	0.040481737	0.035331914	0.0564
184	0.056013276	0.054166365	0.076002281	0.030727059	0.022977797	0.030477266	0.04236017	0.0522	0.033414554	0.043106698	0.003458777	0.0648	0.016134859	0.032245203	0.035371267	0.052
186	0.063961379	0.062864198	0.078096641	0.027492597	0.019257966	0.031354693	0.05770297	0.057	0.033616139	0.050666667	0.001265836	0.0568	0.003196549	0.035285698	0.024647241	0.0458
188	0.059890345	0.064357625	0.0915	0.032596639	0.022188644	0.03955	0.054980198	0.0531	0.018906154	0.045903642	0.001749724	0.0473	0.005929085	0.028212963	0.026080535	0.0397
190	0.064031034	0.063416052	0.086653846	0.042915966	0.02476322	0.047200871	0.042568102	0.0533	0.02522	0.061894737	0.002312841	0.0534	0.002826127	0.039341463	0.022553351	0.0338
192	0.059085345	0.055876543	0.082593527	0.033058824	0.020556271	0.035817325	0.038485149	0.0438	0.025407228	0.054827207	0.003048628	0.0636	0.000612839	0.040487805	0.030717647	0.0344
194	0.052000172	0.065	0.091974359	0.024122808	0.022950847	0.038351744	0.036388526	0.0343	0.02399297	0.049175439	-0.007545	0.0446	0.011032324	0.047170732	0.033089039	0.0296
196	0.061485172	0.059395062	0.093410256	0.027903365	0.021900847	0.039876481	0.027644197	0.0418	0.009569208	0.048982456	0.003913415	0.0464	-0.004479718	0.050195122	0.029524686	0.0264
198	0.062846724	0.056466338	0.103166667	0.026593044	0.022715932	0.041851215	0.047198299	0.0412	0.022674455	0.048839884	0.004340463	0.0482	0.002856479	0.048297546	0.03804966	0.0235
200	0.053521552	0.049116241	0.087843483	0.027302521	0.023998814	0.0478875	0.050931985	0.0411	0.02316604	0.049438596	0.007165133	0.0405	0.012493099	0.058536585	0.04514714	0.0359
202	0.067592931	0.05732322	0.080897393	0.01892169	0.026049322	0.04164555	0.043300746	0.0352	0.024795347	0.049947368	0.007140362	0.0495	0.014437817	0.057658537	0.04416834	0.0582
204	0.056758103	0.067459896	0.082360338	0.031200413	0.025720847	0.040715085	0.041186136	0.0451	0.02457297	0.035705114	-0.001569148	0.0558	0.010547746	0.041184971	0.036158302	0.063
206	0.047636379	0.05567813	0.081519991	0.026708599	0.023314237	0.07905	0.04545609	0.0498	0.01024505	0.047015937	-0.001653671	0.053	-0.003454577	0.027465385	0.036334899	0.0597
208	0.049343276	0.05991358	0.073975585	0.027739496	0.022658983	0.064025	0.039408668	0.0618	0.023367426	0.046526316	-0.001780801	0.0504	-0.004973099	0.024780488	0.042952211	0.0596
210	0.041440345	0.055538163	0.078926746	0.026002639	0.023178136	0.06675078	0.022753674	0.0569	0.021716238	0.043403509	0.008723624	0.0556	0.00814331	0.018936544	0.034788235	0.0462
212	0.041311207	0.044035573	0.082346154	0.037226891	0.023312712	0.047320145	0.03741614	0.0486	0.008816535	0.039535189	0.009028968	0.0462	-0.002884296	0.020164688	0.049565952	0.0482
214	0.040494828	0.03722804	0.081615385	0.023783986	0.022801356	0.040946848	0.024006629	0.0501	0.013192574	0.046245614	0.000192064	0.0472	0.008003944	0.018578354	0.032148645	0.0409
216	0.052769483	0.034161051	0.088461538	0.024060143	0.020700339	0.040084793	0.035851787	0.0364	0.012792712	0.055671554	0.010398062	0.0417	0.005517817	0.022268293	0.029552718	0.0428
218	0.042923966	0.041049172	0.085948718	0.020517554	0.018057627	0.043582456	0.032047733	0.0318	0.011593168	0.047611323	0.010356833	0.0407	-0.00842162	0.019926829	0.03592606	0.0439
220	0.042919655	0.045480554	0.085217949	0.024761597	0.017424915	0.035364719	0.035336634	0.0328	0.010598119	0.043631579	0.011563603	0.0501	-0.007099648	0.026210644	0.024788235	0.0334
222	0.045431034	0.057481481	0.090104381	0.029234808	0.017588305	0.04283472	0.036227723	0.0401	0.025189406	0.040832918	0.002344533	0.0494	-0.005473971	0.030758634	0.034133038	0.0376
224	0.044202931	0.056901235	0.102307692	0.030466072	0.016257458	0.035507669	0.031762274	0.0319	0.01289198	0.051683713	0.014025919	0.0557	0.004420986	0.038156417	0.025995535	0.0382
226	0.045325172	0.054687701	0.101671931	0.037223797	0.015148814	0.045425	0.03382234	0.0288	0.011684356	0.055824561	0.002795457	0.0515	0.004988592	0.039051855	0.038606695	0.0362
228	0.044311897	0.050518519	0.081299013	0.028325429	0.01612322	0.034009543	0.029143747	0.023	0.023100198	0.057245614	0.001162078	0.0589	0.003075493	0.037505812	0.036908321	0.0351
230	0.046402586	0.055504551	0.083141026	0.026397796	0.018459831	0.034409758	0.032356436	0.0282	0.012219901	0.056818265	0.002627809	0.0553	-0.000632183	0.04143982	0.042395189	0.0306
232	0.05088	0.063851852	0.086807692	0.023204097	0.016920847	0.028819986	0.029075396	0.0309	0.011154455	0.046088773	0.003703236	0.0534	-0.009355986	0.039829268	0.031773814	0.0325
234	0.045002931	0.06708642	0.089429596	0.030486075	0.020776949	0.029106466	0.040637356	0.0377	0.025334653	0.03951177	0.007894777	0.0535	-0.008980563	0.029310776	0.040500635	0.0283
236	0.054727241	0.05879929	0.086858974	0.028865546	0.022737119	0.032455451	0.029389095	0.0334	0.011331881	0.035740151	0.010522416	0.0626	-0.012355	0.035243902	0.040806212	0.0347
238	0.050582414	0.056012346	0.08274359	0.020385782	0.024227458	0.0542625	0.028521565	0.0392	0.01139901	0.036508772	0.016388867	0.0516	-0.008435	0.032722883	0.032001736	0.0336
240	0.043993793	0.035542768	0.079598496	0.025994278	0.025772712	0.042009179	0.029393458	0.0464	0.013409604	0.030385965	0.019105957	0.0504	-0.008488099	0.03027908	0.033343189	0.0503
242	0.03008569	0.048259259	0.081833333	0.025012171	0.025853729	0.028	0.030755423	0.0412	0.025753168	0.031343016	0.017032697	0.0564	-0.004538239	0.034015168	0.041686802	0.0432
244	0.040883966	0.054851852	0.087060522	0.012581543	0.026848814	0.041411808	0.029118812	0.039	0.011172871	0.041368421	0.019225004	0.0458	-0.005937746	0.044992303	0.041030009	0.0422
246	0.035463276	0.056519451	0.086270823	0.032638655	0.02497661	0.043001455	0.01340649	0.0384	0.013302574	0.041007768	0.022418924	0.0432	-0.003757465	0.046863734	0.040667422	0.0427
248	0.033197931	0.06856072	0.086897436	0.019112503	0.021681525	0.043277555	0.027832674	0.0453	0.025008713	0.044697456	0.02371881	0.0512	-0.008860986	0.037219012	0.035439872	0.0511
250	0.038712759	0.059839133	0.090896728	0.018889468	0.018787966	0.057025	0.045692053	0.0386	0.011515446	0.050105263	0.022890931	0.0466	0.003087535	0.035707317	0.031839019	0.0439
252	0.045007414	0.064495499	0.085598783	0.029880017	0.018520847	0.044385973	0.031483862	0.0406	0.01281703	0.047460004	0.026772064	0.0444	-0.009322746	0.027	0.041236207	0.0456
254	0.042985345	0.062320988	0.08548774	0.039711659	0.005450716	0.0541875	0.045950495	0.0388	0.01205396	0.046789474	0.024535049	0.05	-0.011156197	0.030628515	0.032028953	0.0423
256	0.046013448	0.059174833	0.082333533	0.039901052	0.015887288	0.058398326	0.035708173	0.0391	0.010017228	0.055368421	0.024063053	0.0495	0.000709155	0.036121951	0.032134975	0.0464
258	0.032167931	0.044801181	0.084196581	0.043134454	0.016679153	0.041551219	0.025532285	0.0471	0.009304851	0.063298246	0.023073245	0.0483	-0.008527887	0.027876012	0.034969878	0.0382
260	0.051104828	0.047895914	0.081551282	0.024607018	0.014908983	0.046561705	0.03003043	0.0385	0.025168317	0.061929825	0.023946426	0.0588	-0.010119859	0.032512195	0.02932452	0.0315
262	0.05024	0.056901235	0.073520463	0.022028082	0.015717966	0.04467302	0.024388146	0.0351	0.010120693	0.046105263	0.025600691	0.0493	0.000638451	0.04602439	0.033437586	0.0254
264	0.038058793	0.047185185	0.073554637	0.018031455	0.015164237	0.0445	0.041762376	0.0456	0.011587129	0.033826051	0.028397911	0.0404	-0.011967887	0.050146341	0.037823904	0.0324
266	0.035233448	0.052061728	0.073371795	0.01951175	0.014832881	0.0478125	0.014780119	0.0434	0.02171198	0.04277193	0.033760032	0.0422	-0.014476594	0.045308068	0.043927905	0.0317
268	0.043456897	0.046153148	0.072794872	0.022420168	0.014067458	0.047575	0.030237219	0.0326	0.009460693	0.047929825	0.036704191	0.0374	-0.014192254	0.050146341	0.034379633	0.0337
270	0.048272759	0.040720216	0.080134036	0.017029676	0.011565763	0.037142438	0.024059406	0.0266	0.012438119	0.04622807	0.030393298	0.0471	-0.013695563	0.042463415	0.041574654	0.0433
272	0.037552931	0.046592593	0.074425287	0.021446008	0.014208475	0.032068863	0.02544253	0.0226	0.008476337	0.05945614	0.04195549	0.0465	-0.015656197	0.036195122	0.044934858	0.0402
274	0.034992586	0.051938272	0.083779273	0.029781513	0.01459322	0.020998726	0.025168317	0.0233	0.012409307	0.053035088	0.039919511	0.0335	-0.002667451	0.021582902	0.036685641	0.0397
276	0.036486207	0.058814815	0.077501043	0.036495798	0.013223729	0.035953238	0.026077939	0.0334	0.022585743	0.04716587	0.045564489	0.0442	-0.014941549	0.017932944	0.038199188	0.0428
278	0.020951724	0.058691358	0.09126486	0.0138981	0.015375085	0.03799381	0.026380965	0.033	0.009656634	0.045370419	0.04327117	0.0486	-0.013206056	0.021845007	0.035653314	0.0451
280	0.033037759	0.050283951	0.074987179	0.024758207	0.014179492	0.045925	0.015091217	0.0368	0.012137426	0.038561404	0.055323979	0.0456	-0.001525425	0.0235156	0.038729412	0.0413
282	0.044467069	0.048273265	0.071192308	0.023355189	0.014929831	0.03675	0.013314241	0.0284	0.011218614	0.044947368	0.041273514	0.0515	-0.000435563	0.016897212	0.032882353	0.0392
284	0.049606379	0.058468516	0.082083531	0.029689076	0.014032542	0.039192141	0.012172264	0.0291	0.01166198	0.042130191	0.032725662	0.0435	-0.012422958	0.019359641	0.032520231	0.0468
286	0.048294138	0.052104452	0.078404191	0.02838671	0.018478814	0.0657125	0.028128713	0.0269	0.022885248	0.045754386	0.032613138	0.0479	-0.014908873	0.03104878	0.043899284	0.0418
288	0.04966069	0.055506173	0.069038462	0.021694013	0.017078814	0.05551471	0.026039604	0.0282	0.011414653	0.050808746	0.032850989	0.0528	-0.01512662	0.033268293	0.041023529	0.049
290	0.057981379	0.061765432	0.063513777	0.036159664	0.017774068	0.041579872	0.024828939	0.0324	0.010229505	0.049701754	0.045944064	0.0483	-0.003210915	0.052170732	0.038307074	0.0396
292	0.044942414	0.074345679	0.073846154	0.034210084	0.018004068	0.040023375	0.02660396	0.0363	0.014272475	0.037017544	0.043454585	0.05	-0.014972254	0.053317073	0.042058824	0.042
294	0.055072931	0.061141186	0.058692308	0.025951876	0.021901864	0.0599875	0.02653903	0.0392	0.012571881	0.037492144	0.037424043	0.0437	-0.014057324	0.053871149	0.040406059	0.0367
296	0.05263931	0.065685726	0.056769231	0.024452451	0.021101017	0.050600403	0.01137263	0.0353	0.013061386	0.040421053	0.050943916	0.0357	-0.014919859	0.057726793	0.041983228	0.0326
298	0.043578966	0.052373344	0.070072008	0.024959703	0.019815593	0.055120058	0.023612457	0.0291	0.013003663	0.040631579	0.049571681	0.0433	-0.001939085	0.054946098	0.037188235	0.0356
300	0.024076379	0.047170116	0.055384615	0.023012441	0.01826339	0.0499125	0.023412846	0.0262	0.015887723	0.041105263	0.0276705	0.0483	-0.013316831	0.053097561	0.029603114	0.0364
302	0.035700862	0.029784249	0.066465241	0.030563025	0.017775254	0.034786059	0.026185067	0.0201	0.026264554	0.042982456	0.026350138	0.0378	-0.015166761	0.035829268	0.030857656	0.0283
304	0.033228448	0.036256121	0.062769231	0.020325991	0.016291695	0.0398141	0.013362708	0.0233	0.011408812	0.046087719	0.044798064	0.0489	-0.002206549	0.032752758	0.0404	0.0275
306	0.034623276	0.043925926	0.054070274	0.0223934	0.017032881	0.044039198	0.025966676	0.0253	0.012028911	0.044140351	0.044652436	0.0443	-0.000406338	0.027393298	0.031879276	0.0337
308	0.033481034	0.028947556	0.070576923	0.034709424	0.017961525	0.0553	0.024696703	0.0317	0.01158198	0.053821118	0.051128694	0.0425	-0.013040881	0.02653702	0.038329412	0.0293
310	0.029724138	0.04026587	0.081961538	0.039546218	0.018771695	0.044525	0.02497816	0.0385	0.012056139	0.052666667	0.058274915	0.0467	-0.001380493	0.034108944	0.039682353	0.026
312	0.028536724	0.050004949	0.08439094	0.032214182	0.017881525	0.044130144	0.024237624	0.0339	0.017073069	0.059315789	0.060486051	0.052	-0.013466761	0.037284412	0.03550758	0.0254
314	0.029220517	0.053308642	0.074910256	0.030155676	0.015580847	0.043195854	0.035485149	0.0267	0.014576337	0.06054386	0.056140911	0.0468	-0.011796366	0.039731707	0.032539635	0.0228
316	0.030888966	0.057855727	0.070828782	0.036507937	0.015897458	0.04107279	0.020601534	0.0231	0.013908812	0.061052632	0.056746926	0.0486	-0.012769225	0.029505288	0.029388128	0.0336
318	0.035442414	0.067049383	0.055667036	0.025757353	0.015396102	0.0427	0.007977663	0.0202	0.014051386	0.062157895	0.06	0.0375	-0.015031901	0.028524651	0.029342448	0.038
320	0.032108448	0.064506173	0.068807692	0.026779107	0.015386441	0.03504326	0.02550673	0.026	0.001261881	0.049745856	0.070210894	0.0407	-0.000750493	0.026711166	0.036247059	0.0335
322	0.031909655	0.069197531	0.063935897	0.028411765	0.013369831	0.042877931	0.022844946	0.028	0.015304455	0.04454386	0.066256851	0.0395	-0.013898521	0.032731707	0.035011093	0.0441
324	0.031010172	0.06591358	0.069440453	0.026849756	0.012027288	0.047225	0.020217822	0.0245	0.01524604	0.036478305	0.070705777	0.0304	-0.003822958	0.032731707	0.034526339	0.0243
326	0.038150862	0.062728395	0.057682841	0.02224992	0.015055424	0.038025594	0.01956756	0.0291	0.015169703	0.031660221	0.070869606	0.0318	-0.013939296	0.028512195	0.024425693	0.033
328	0.039115172	0.061185185	0.04979734	0.035201681	0.017460339	0.044825	0.032831683	0.0291	0.033140594	0.035315107	0.069548096	0.0284	-0.014915352	0.029902439	0.032519349	0.0416
330	0.039337241	0.061679012	0.065247813	0.014330028	0.020282373	0.020110535	0.029455446	0.03	0.017756931	0.036994488	0.07241616	0.0349	-0.000153592	0.025066644	0.034931389	0.0372
