# Supplementary material for: SAC1 degrades its lipid substrate PtdIns4P in the endoplasmic reticulum to maintain a steep chemical gradient with donor membranes
Source: eLife. 2018 Feb 20;7:e35588. doi: 10.7554/eLife.35588 (PMC5829913; doi:10.7554/eLife.35588)
Supplement: Figure 3—source data 3. [file elife-35588-fig3-data3.csv]

Time (s)	E-Syt1	E-Syt1	E-Syt1	E-Syt1	E-Syt1	E-Syt1	E-Syt1	E-Syt1	E-Syt1	E-Syt1	E-Syt1	E-Syt1	E-Syt1	E-Syt1	E-Syt1	E-Syt1	E-Syt1	E-Syt1	E-Syt1	E-Syt1	E-Syt1	E-Syt1	E-Syt1	E-Syt1	E-Syt1	E-Syt1	E-Syt1	E-Syt1	E-Syt1	E-Syt1	E-Syt1	E-Syt1	E-Syt1	E-Syt1	E-Syt1	E-Syt1	E-Syt1	E-Syt1	E-Syt1	E-Syt1	SAC1	SAC1	SAC1	SAC1	SAC1	SAC1	SAC1	SAC1	SAC1
0	0.0242015283501731	0.0831301517677656	0.13272367329921	0.180920103087319	0.0853109362053095	0.102910807369389	0.187952920306447	0.189712514061408	0.190645985110939	0.150626594028918	0.180862912429439	0.125114496322959	0.168985249373609	0.12228651835993	0.0874352290300087	0.148579205204958	0.0943184391122152	0.101697122967135	0.163472360969205	0.0300975537203647	0.0786234206295844	0.0720916885922538	0.151765802523955	0.249234399131384	0.110052924053683	0.077402476773534	0.0686448203476646	0.0770774115279838	0.087992386296083	0.0682317155537451	0.0770886358160343	0.107021782498324	0.0986620743666238	-0.00139508697328683	0.017332949195614	0.0390563963801744	0.0130247619225632	0.085530538299754	0.145460337142214	0.113727831790544	0.0457921182263041	0.082304990220057	0.0267169804475573	0.0258209796916935	0.069081596977669	0.0249067439708448	0.0201859162913238	0.0192887995347888	0.0962193277302708
2	-0.00792033956048699	0.0200016463282755	0.0661691495977397	0.107922777848109	0.0420101359832596	0.0403939465064986	0.0758114172385274	0.113254392572218	0.099676614041589	0.0822179695083078	0.0978109737427588	0.0813661042202791	0.0909749041484693	0.10277762048295	0.0258825986410385	0.0831348127030282	0.0769546862955153	0.0550540073006349	0.0999262722879548	0.0394876286942949	0.0579729656749244	0.0624744896212837	0.109250598277775	0.192859756979484	0.0757395714735132	0.0470624801245039	0.0377403976382846	0.0527055275990937	0.044485992908923	0.040671346974795	0.0407608396115045	0.0791064249311335	0.104148392016734	0.0230673729322033	0.00911516232367382	0.0368009610735243	0.0165119400916933	0.049760304884134	0.114531615180424	0.111057351466804	0.0243092106122842	0.053560334937947	0.0199133775690974	0.0271841507618136	0.040164152687949	0.0211371603137749	-0.00158265115404621	0.0101836123028787	0.0468256246851608
4	-0.00887905890869689	0.0126438060872056	0.0547298035400396	0.0709990551186794	0.0239839661701795	0.0348630567831587	0.0506117518495974	0.118248916781869	0.055853407001649	0.0404409465532478	0.0610636121429589	0.044283734958849	0.0614622623525292	0.0589784512239795	0.00631617819905861	0.0270718836034882	0.0101471290776554	-0.00299775623274501	0.0178403354396048	0.000748287006404835	0.0240685926865944	0.0287010237616236	0.0746551661131449	0.071555365024484	0.0419791852035833	0.0195133313768638	0.00589825218554463	0.0181305536716836	0.0228076700857831	0.0178662102447651	-0.00148168821592565	0.0656006501064335	0.0606838653522037	-0.0143529261612168	-0.00475379499687612	0.0215638900154744	0.0204563605781132	0.029163184282254	0.0428173412270236	0.0525174793734537	0.0198214199134541	0.0213502692864269	0.00119522337468725	0.0084348427584735	0.019711074975979	0.0083919517196549	-0.00010710477550635	-0.00688804044221114	0.00975212935417069
6	0.00351588713579298	0.000660445199245574	0.0301123685772395	0.0468174758230193	0.0243664150893996	0.00449342853737877	0.0478893170221875	0.0442450023188286	0.0820694877151589	0.0296474239555979	0.0265326876917689	0.0312220744469791	0.0278588001867293	0.0263198948491894	-0.0300226498085014	-0.00673957581933182	0.00146556410478516	0.014925675124555	0.00916582025613488	-0.0205507674957552	0.0168252314294943	0.00269673443384377	0.039501007113125	0.0559944764881539	0.00926607061309315	0.010229557664464	0.00709651723461469	-0.00117853693807635	0.0000170888407129421	-0.002109477662805	-0.00418378763742555	0.00361896398162354	0.0226490834019837	-0.0342986334094368	-0.0317169123418861	-0.0188477313422857	-0.0075454120283267	-0.0222905415110062	-0.00672193836903623	-0.0259564700412562	0.00290691954926414	0.023380734002167	-0.0199764146441026	0.00233093206583357	-0.00254445552900107	0.00636219101946489	0.00392917068162379	-0.00691543333048128	0.0121630865657107
8	-0.00707748698267685	-0.0119131546046545	0.0127130597953096	-0.000936031665650594	-0.00696824165321042	-0.00823251327707131	0.0186821415391074	0.0346358063375785	0.00146949361514892	0.024436336747808	0.0109413431007988	0.0282366429000891	0.0125512676802293	0.0244341284417895	-0.00192065705781141	-0.0163236419162918	0.0195470559738553	0.0186896759460151	-0.00651865411130514	-0.0161393868574351	0.0237341864744243	-0.00467655395234634	0.025575697686405	0.0436721181336539	0.0170169949920633	0.00206779230882392	-0.00370674231526547	0.0039641199260636	0.00607089015861306	-0.00844882081586507	-0.00137642526307569	-0.000324251703386569	-0.0516724620343463	-0.0379560678531567	-0.0183252457446761	-0.00564897818780574	-0.0194685803778967	-0.0122398665737662	-0.0162477949182862	-0.0187697083847662	-0.0070561678291059	0.010108980799947	0.00126867939050723	-0.00059879109976646	0.0000529030073690429	-0.00714818348660518	0.00997605723999362	-0.0158260804024413	0.0138092553247107
10	-0.00455833099137704	-0.00618879043273446	-0.00202767284002037	0.0019553911378194	-0.0183566989994304	0.00144684740609868	0.00161990500746745	0.00501251538848857	-0.0127806100410011	-0.00531250297627217	0.00221254979982888	0.016035101932949	-0.00995068274889066	0.0252900947697294	0.00788448403249853	0.00245432243927812	0.0524069054017453	0.028429656323945	0.0470315675137347	0.0295757192699448	0.0100724480533143	-0.00142288892565623	0.0296055902459049	0.0104348486274939	0.0172553997431033	0.00433332510516382	0.0087519684580446	0.0164795168410337	-0.001389005470257	0.0108312834590449	0.00589449559288435	-0.00550269033893658	-0.0129692031716262	-0.0390761522761567	-0.018976075442906	-0.00771955169590566	0.00152935901301321	-0.00848648283265607	-0.0100112819751863	-0.0116287576573264	0.0122946437165241	0.0192174218668471	-0.00385078907847269	-0.00178624428425644	0.00826163622227893	0.00975051354861489	0.00922056345501376	0.0122938959008587	-0.0187179597089193
12	-0.011122050267107	0.0141747462066255	-0.0203822414866504	-0.0165244977483405	-0.0243388703282303	-0.0315760835450012	-0.0332521855713426	-0.0439735572043316	-0.0742148489901421	-0.011170574317092	-0.0068236799818211	-0.00194412060040094	-0.00384268090202067	0.00805134025480947	0.0217895056355186	0.00762579221068815	-0.0284148211779447	-0.014085328409875	-0.0177609508762353	0.00139883666804486	-0.0145829267306856	-0.0456593408419563	-0.00835978572487495	-0.020425524873886	-0.0144599549827367	-0.012352478912266	0.00266621860883465	-0.0138359101360763	-0.0141714235166071	-0.0205590252995249	-0.0227088484020757	0.00568266575972354	0.0157024963044936	-0.0187925720718767	-0.00954712391398616	0.00313354024972434	0.00473284193231316	-0.00708845272466618	-0.00757700118553628	-0.0196075136976763	-0.0173792492006759	-0.00155163090349308	-0.0145326011083926	-0.00986594925631645	-0.0231499444859711	-0.025274760946125	-0.0290584512651462	-0.0120609280817412	-0.0073025261397992
14	0.00782518330843307	-0.00681660188486455	0.00479377549012949	-0.00577288527906061	-0.00857720127171047	-0.00298120142195124	-0.0165112370127727	-0.0211677718215915	-0.0224054114078311	-0.0218673317713121	-0.0184632262395412	-0.0259755718451711	-0.0262799995263008	0.00871982503817947	0.0165518114109386	-0.00691605541393181	-0.0327855223740048	-0.0290353950778151	-0.0375854576063952	-0.0134568351971251	-0.0144880977301756	-0.0341537253979063	-0.0475444424394249	-0.027622001198186	-0.0263525579756967	-0.0147500929755662	-0.0248026932161254	-0.0230967102572064	-0.0122097170069271	-0.0134147845687951	-0.0236353839374557	-0.00499113943802643	-0.0216577643861262	0.0150229278282732	-0.0177548871697562	-0.00671999470051565	-0.0107587135736267	-0.0211836420135061	-0.0123052478492263	-0.0511034444024963	-0.0110658700422059	-0.00485019721630309	-0.0113381543438227	-0.0125074056019865	-0.00461433994897109	0.00108513125001486	-0.00541380740631636	-0.00565467984305124	-0.000943101680059177
16	-0.021731002267837	-0.0306079929473444	-0.0415377000481003	-0.0397483257703406	-0.0375336785177605	-0.0353597327332014	-0.0219971991547026	-0.0601302711244016	-0.0690990978635411	-0.0111196099359221	-0.0285882301134113	-0.029722647042201	-0.0328896985995708	-0.0174462440554306	0.00303102365797869	-0.0243687304877718	-0.0328778468574848	-0.0377148435078849	-0.0533816469890451	-0.0251752749348353	-0.0208885045113156	-0.0056352280863663	-0.0234607641074949	-0.0811497821211951	-0.0354573851712268	-0.0183887797234161	-0.0209102015803555	-0.0150498266278463	-0.018346771350267	-0.0187978059939751	-0.0131242135989655	-0.00394902518060647	-0.0131079340735263	0.0190542831627734	-0.00180800344168608	-0.00778274865997575	0.00177025448362333	0.0122723752467639	-0.0135269122464863	-0.00790262334279634	0.00496028862230413	0.00490087947710705	0.00976073007828737	0.00232096878149357	0.00213307297662912	0.00223780648138483	0.0026785251340038	-0.00162999743297121	-0.00363350207636914
18	-0.00948716789863702	0.0159574733119956	-0.0402728907913905	-0.0490897243749306	-0.0182623625507905	-0.0280012518292814	-0.0240384030050327	-0.0482586193851715	-0.092451707103349	-0.0302301472025022	-0.0274739589937611	-0.029926943027011	-0.0280717433823907	-0.0304284817335505	0.0157264401759185	-0.0310423499686319	-0.0640375077180667	-0.036708212556575	-0.0458867273611752	-0.0319009532152152	-0.0415321022513557	-0.0366299743189662	-0.050808405366175	-0.0664685594480701	-0.0397490445740067	-0.00926459837421612	-0.0288184326271255	-0.0258560373537362	-0.0269154274773669	-0.0214027935279451	-0.0227742283847656	-0.0473265105546665	-0.0655669180039313	0.0343245469588933	-0.00407815085903618	-0.0192746085114257	-0.0237507754205868	-0.0157537638757961	-0.0497078130824964	-0.0405340415730464	0.00857489404318423	-0.0194542765726631	-0.00246437606741257	-0.00412574045301639	-0.0148914954756709	-0.00458001046320522	0.00962265901812365	-0.0110147758863512	-0.00984580461759932
20	-0.010655494965857	-0.0126849941654545	-0.0473567700119004	-0.0509440395677407	-0.0424319147372405	-0.0213775930950313	-0.0476007345097826	-0.0910845785002665	-0.0679087428959411	-0.0396024686715921	-0.0473197622730301	-0.047978656752504	-0.0411821775757006	-0.0407182633586305	-0.00304614850796137	-0.0277389979499518	0.0101669645974953	-0.00462932366517488	0.0280703748669549	0.00799336098772474	-0.00752715575790575	-0.0171169175742263	0.012300497257395	-0.022934687794546	-0.0255481850749768	-0.00919968952565609	-0.00458919508976541	-0.0123297321353963	-0.025943991370057	-0.00173529873439504	0.00499220883229445	0.000202851213733535	-0.0195411134665262	0.0206323450892532	0.017419155535134	0.000449258288134358	-0.00095172504757679	-0.00756981997982598	-0.0159230328042763	0.00938745873424374	-0.0413954668700758	-0.0433228165549701	-0.0263890181670727	-0.0140629930850364	-0.039152031519603	-0.0378978493621911	-0.0366871635171073	-0.00979323586196124	-0.0270382869189072
22	0.00652374494410313	-0.0149892447604145	-0.0434687493929204	-0.0497056583089706	-0.0300509253684704	-0.0331747227784014	-0.0465767340055026	-0.0833987479050825	0.027976612045169	-0.0231880924124821	-0.0353406775950913	-0.0227950441704909	-0.0282960161521508	-0.0375823867980105	0.00994210048123856	-0.0284307114820319	0.00182655797520526	-0.00624947764188488	-0.0350602378472051	0.00457413390854478	-0.0115645857058657	-0.00493060469794626	-0.0112939371138949	-0.0484761763870261	-0.00612097749460672	-0.00577030393716615	-0.0130374188708855	-0.0127639768971763	-0.029862896083537	-0.00430523350950507	0.00280538658840435	-0.0127120825459965	-0.0192754009038363	0.0306360318548133	0.024354311837294	-0.00120739588884566	0.00612456543282325	-0.00635582284552605	-0.00348012750021631	0.00636175815101381	0.000821988379304139	-0.0172038512760131	-0.00147329256850259	0.00933112675095371	0.00271632989856907	0.00371815034214484	0.0183008223714938	0.0141159513256288	0.0071826145512508
24	-0.00016206283379705	-0.0319320852585345	-0.0397808739620404	-0.0574869829453406	-0.00382750478922045	-0.00527607660572138	-0.0428965232769927	-0.0586714627999816	0.0104106113843789	-0.0389940261534221	-0.0474727487761691	-0.0292742859446309	-0.0474060026706977	-0.0650441713350415	-0.0167357475000414	-0.0350742781048419	-0.0582638335357187	-0.0549583776069449	-0.0729311362143031	-0.0259484264875751	-0.0503046822937356	-0.0243737116815963	-0.116769174556311	-0.108207605757956	-0.0361449452480367	-0.0297157182690362	-0.0193548467059854	-0.0260832680860563	-0.026294622238157	-0.0259933945988249	-0.0238978426977756	-0.0420684361017065	-0.0247611822642564	-0.0101343605754967	0.00832983562284384	-0.00405020409164569	0.0074376258633333	-0.0218419358420361	-0.0236746697877364	-0.0248966329543463	0.0184405345099141	0.00418721922769705	0.00568713307134727	0.0112178926531836	-0.00381536539286098	0.0349164861116249	0.0357212297261738	0.0113138350519688	-0.0187736992444192
26	0.00273350090636315	-0.0211737346887746	-0.0244812203898903	-0.0562695677017906	0.0127758422868596	-0.0165060167435114	-0.0576643248316826	-0.0469609196476015	-0.0606070978538911	-0.040101505281092	-0.0563390713590411	-0.038213890792121	-0.0443924923436887	-0.0711096153191275	-0.0390227859795513	-0.022115224142282	-0.0357667830705448	-0.038577762425555	-0.0498760119867652	-0.0214868648352051	-0.0176910162915456	-0.0186282382480063	-0.0424259916542249	-0.0983142528320601	-0.0325791264145168	-0.0252089124233061	-0.0165861711559154	-0.0181511431559862	-0.014365539758417	-0.015236318053325	-0.0157157071451557	-0.0646354426583935	-0.0921731656204023	-0.000166865159476837	0.00853324254614396	-0.0163599986195255	-0.0128707937448367	-0.0309160175535861	-0.0584564980892563	-0.0491582638918664	-0.0188482265230658	-0.0327182798401531	0.00329741716396725	-0.0087741026218664	-0.015106854770971	-0.019584574629905	-0.00103667943506625	0.00294093259501871	-0.0253348159674143
28	0.012941387061993	0.00247648152756552	-0.0206122769555703	-0.0389730741383407	-0.00245477851458031	-0.00831936545927126	-0.0533555499281626	-0.0348609781273914	-0.0523403812439811	-0.0553470830556611	-0.0553024897463312	-0.0442452211396709	-0.0580370593345517	-0.0568185821894345	-0.0342961997961915	-0.0386175747411119	0.0366813430673152	0.031492971224935	0.00425585554237484	0.0497243082795149	-0.00593987595822565	0.0412928969616038	-0.0152575910818449	-0.0580524988513951	-0.00697887471419678	-0.012760158241526	0.0160234910991146	-0.00679602596578621	0.012647651457663	0.0175681234461651	0.0211265091115245	-0.0238745199908865	-0.0169694150334163	-0.0000266867956166816	0.018015150831034	-0.00317094323121569	0.00739994139583322	-0.00653384667661605	-0.0373940210380963	-0.0140830819724462	-0.0133722037464059	-0.048650232078741	-0.00169267072008261	-0.0142415019539264	-0.0204648371596909	-0.0143205382676552	-0.0110301448810264	-0.00488877955582123	-0.0269651698281083
30	0.0238517629696131	-0.0127381516859044	-0.0213214344211805	-0.0431640155144406	0.00435488099563952	0.00669647088591874	-0.0386745616673627	-0.0166022409445714	-0.0162943135143512	-0.05043592901653	-0.0563002338293552	-0.056181773467901	-0.0414839305056007	-0.0577101286313305	-0.0695151826141445	-0.0314988761352619	-0.0513683308720247	-0.0253326317627649	-0.0507617638835351	-0.00894131951169519	-0.0267778977175257	-0.0140296496456362	-0.126734267173457	-0.0920998751203321	-0.0479190944290369	-0.023198230971196	-0.0150159640106755	-0.0132159620125163	-0.00452228547618705	-0.023165726913555	-0.0237699502700257	-0.0558492399783665	0.0358486475159536	0.0134618434495133	0.00386038601907401	-0.0102218910778857	-0.00364165052045684	-0.0164662102839161	-0.0477829547038262	-0.0294113415980364	-0.0288048333610058	-0.051259545375861	0.0138777756024073	-0.0206781651072765	-0.018381442463701	-0.00370021760183503	-0.0247189414835363	0.00453492412588874	-0.0473971720296782
32	0.0188238381178931	-0.0255889122596045	0.0106767676991095	-0.00765942168376066	-0.00568346684865051	0.0264897220698987	-0.0251159930797926	0.00391690185089844	-0.0239119095930411	-0.0462641691723601	-0.0537737441195282	-0.0389217363464709	-0.0344007828527808	-0.0477959551851496	-0.0381869405016715	-0.0458069397947238	0.0367441638136452	0.0403497955467951	0.0475013219058649	0.0454716088103349	0.0180229198232245	0.0319827942572037	-0.044600216539525	-0.00923553037824609	0.00206404601304322	-0.00984000272504604	0.0302535740656047	0.00211281152944376	0.00913710914770305	0.0150175519847651	0.0265679770657943	-0.0353195786864966	0.0295234252750036	0.0158372435201033	-0.019631778611896	-0.00129797521898567	0.00930474998104325	-0.030445866633646	-0.0413701619490763	-0.000120944053846328	-0.0298206252246658	-0.053345967676263	-0.0132323247281527	-0.0163517859335165	-0.0251474084017911	0.00409844256795489	-0.0197274479042362	-0.000773734762461231	-0.00156383174263919
34	-0.091900863675754	-0.195794542057134	0.19167771062614	0.180270696195759	0.0254404696741597	0.211668234231859	0.0495328698423574	0.783789803988469	0.270583336731619	-0.0364118167807521	-0.0344333889724513	-0.0286580043642211	-0.0385781804829208	-0.0525371518980865	0.0447026933329286	-0.0185024022885119	0.0787047192195953	0.109031604546655	0.169311871583095	0.0248774578624049	0.00987391728929432	0.0992349711477436	0.111528550044905	0.0156304387544839	0.0526725439927433	-0.021307154043706	0.0136198545266046	-0.0248285608110863	-0.019488174733977	-0.012159781999125	0.0207037012435043	-0.0344858138012365	0.0615822610365238	0.0142031916433631	0.00754481740416391	0.0330481682959645	0.00882742373113321	-0.0115900330678962	-0.0212122753298563	-0.0295191420367062	0.0103256421795042	-0.041824910494514	0.0351972882800373	-0.0210599133134264	0.00944262379194893	-0.11269126048632	-0.0591303642116763	0.0214458338781687	0.0120076721944908
36	0.0747209888420031	0.0580945994563256	0.5891606896509	0.466192628664079	0.20292463183361	0.448100726953649	0.364184329336557	1.47777816502806	1.15315414236086	0.080814714322448	0.147270499677839	0.026000942305159	0.0959647104423194	0.0402334037404295	0.273600419041289	0.156377701856078	0.282258135258055	0.310008494098575	0.606221659202225	0.141103495493605	0.198652683286124	0.507860587480964	0.595061494346185	0.365838915544134	0.239103021387923	0.0727781097425739	0.208813421557775	0.0971518067157737	0.0402844965017031	0.114300163332905	0.186779800014884	0.0200265188720534	0.129658266563164	0.112154204368053	0.037786052481144	0.105526292099484	0.0227974977314933	0.049018729224344	0.0729513590212136	0.0731067469319338	-0.0105340270978258	-0.0451298197153041	0.0488718804046873	-0.0244749788306864	-0.0225150687053011	-0.121840960489352	-0.0792090082890743	0.0263330766002587	0.0406504289250507
38	0.200604086141163	0.210342434484236	0.894018176580549	0.568196127231319	0.35856983737251	0.570489185867989	0.529554411844057	1.71371455818399	1.61915180270318	0.166351442450048	0.343748452027049	0.050649249213699	0.200407924122959	0.0785269006294094	0.562488187076589	0.199604971175358	0.398280784436535	0.444154289916455	0.808042404871285	0.169722278901305	0.333498841217724	0.742893557507444	0.856969378503455	0.446354684208344	0.372452792125553	0.171198796204704	0.320666311968545	0.169988671714354	0.108840749411873	0.152911011815815	0.258259768805014	0.0657360415516635	0.216971986781594	0.146876837508013	0.0236307691442539	0.164190748676514	0.0272044250186332	0.084266938651004	0.116697463405214	0.149467241230794	0.00359348541554416	-0.032646899557097	0.0428574024327173	-0.00710937683083634	-0.00242176566433105	-0.108081945464576	-0.0676836549620913	0.0428759973537287	0.0209452265935708
40	0.280015472088183	0.270085137249936	1.02771939409414	0.534021494390059	0.41191889195793	0.563561455740799	0.587732471443317	1.65367749131619	1.84691113353573	0.203569583899578	0.442698992900899	0.0105614325742289	0.207975773983599	0.14147597237675	0.697591795364289	0.219602291675068	0.442171171271205	0.492192803686925	0.945987067676525	0.196882851984015	0.405778258752774	0.860150509422734	0.953545992565285	0.372318784910454	0.438354343880273	0.190317677502804	0.346715029270594	0.194078065517614	0.119796530559243	0.164511942617435	0.293848575106644	0.0707813695472934	0.185015465073524	0.185427736828423	0.0128302324165439	0.206145883862474	0.0162158677167432	0.0717986075025638	0.137417533742904	0.132341321649164	-0.0159084384745958	-0.0292757401341021	0.0528246329401674	-0.0165249528200764	-0.0192985416405209	-0.0914391889413271	-0.0931570753339273	0.0285646692152288	-0.00238974274024928
42	0.253559062409783	0.217164287892605	1.07391603304371	0.425592758258189	0.393642317308259	0.539330476623399	0.559813973013367	1.40295745312788	1.85840191518834	0.203156468573438	0.494173468552259	-0.0116900686820909	0.188123638730459	0.108302249741969	0.862600567575599	0.204857422405958	0.378500728669095	0.443378228998955	0.850441721347285	0.159234191439625	0.386002828790884	0.767502758905094	0.852599945738035	0.188572934040694	0.395410899599613	0.151268805304754	0.289882953655115	0.162474005877694	0.067803540464823	0.102848649293935	0.221095229425074	0.0533167777247734	0.178133782124414	0.175183077722473	-0.0156062404529962	0.207129228053744	0.0114849006008833	0.0340152487869239	0.0951418623385536	0.111668125232484	0.000186671698054086	-0.033282675727343	0.0616984347502174	-0.0138530679716165	-0.033239888327089	-0.0865502115783171	-0.110763893861864	0.0147377246902287	0.0118661537595108
44	0.212482186584573	0.131648258872676	1.02705243360541	0.216306949182529	0.294896804639539	0.433139607640699	0.457842781582497	1.18115210332653	1.49116810974665	0.140851885463938	0.454717396503659	-0.0167148933892509	0.116509871165319	0.117758812218179	0.747711091006389	0.118288015850188	0.335981718623315	0.386912989953435	0.804523582975615	0.153781434000565	0.378483140564644	0.616096752570414	0.808407979110015	0.111229731716094	0.354673243717703	0.115099721118264	0.241024575183015	0.132702626635814	0.044102507817283	0.083333586678265	0.155464926106254	0.0116061212419134	0.132857762986844	0.146785448354353	-0.0128328935123061	0.172477616805554	-0.00157868983164677	-0.0160654068578561	0.0211825219728736	0.0378236601456936	-0.0324760651565549	-0.052318926275742	0.0428587255549173	-0.0338942980888673	-0.057495091040475	-0.134990052399276	-0.147501962979566	0.0146151702579387	0.0103009041651807
46	0.142167872333833	0.0391718325431256	0.91182653733284	0.118384599624029	0.2013184124339	0.328034358573979	0.359054253663577	1.20209092105209	1.11406243760872	0.077268174415178	0.372900097211469	-0.019186628407291	0.0592110651105993	0.0883935611284294	0.586663206515489	0.0656896218727983	0.243508022233515	0.250063333270025	0.586219483351905	0.102286905305575	0.255903638301144	0.337500182456234	0.543468524143165	0.0159982313919038	0.275558121159603	0.0524513332877738	0.128109611997445	0.0860085175939338	0.019530349928083	0.0562350815855051	0.0827185256146044	0.00362675762369347	0.115429233406074	0.102035151453433	-0.00020294094145612	0.155883726776304	0.0171405417645834	-0.014406762687126	-0.0019003235274262	0.0266157014440838	-0.0276030799992459	-0.0382649702703111	0.0557410214104472	-0.0384973522059934	-0.041437425110422	-0.0989950707860702	-0.127229501188951	0.0140763532982389	-0.00567302119793922
48	0.0515694726407832	-0.0398966899644545	0.76791370359219	0.0679360868629895	0.11433895678673	0.248019967825509	0.240591723161907	1.219287442504	0.734101193109859	0.0373450330196379	0.262817966753249	-0.0235559307596609	-0.000324813685270708	0.0310316233452594	0.330255635381569	0.0716961613784481	0.143082056451635	0.119842100225425	0.396195929506295	0.0648136824828549	0.178039817512074	0.192898980463954	0.337697698819255	0.00381907557086403	0.214148443354293	0.030334066499264	0.0691719683992846	0.0571430414720238	0.00312328090132308	0.0381782696621451	0.0461716405336943	-0.0367376516246865	0.0490450678199137	0.0357177794009433	0.0309384139431339	0.115077706821594	0.0104967074486433	-0.0371524366300662	-0.102176189189561	-0.0489438744209962	-0.0533914704550869	-0.053021655754511	0.0308272029968473	-0.0479083681337914	-0.066589243585496	-0.115338275327053	-0.152066201203061	0.00628779669348867	0.00161228075258069
50	0.0144363261088631	-0.112261820039233	0.55438599816018	0.0302826121719593	0.0621576638656895	0.141005829569829	0.150437490884087	1.34323157412075	0.369746502483329	0.00517870929264785	0.152868664331979	-0.0219035122979909	-0.0166637467990207	-0.0116005122151106	0.182424080972889	0.0527037423177381	0.0844657243263454	0.0882666046211451	0.185708785357175	0.0751503837778649	0.0803046116149344	0.108660131308574	0.148783056452525	-0.044553541939216	0.150943397755413	0.0222053456346238	0.0517610734571945	0.0251804616040037	0.00925363461797302	0.039339311013155	0.0542224675588243	-0.0602618024770065	0.0364522820760238	0.0347154121164832	0.0314191770956138	0.0737775298362444	0.0278173179016132	-0.053834460053336	-0.114346713528884	-0.0506116130067964	-0.0473765144325118	-0.053173663423742	0.0512093512316874	-0.0355121579141804	-0.047720608248929	-0.0876918665527111	-0.125387896996632	0.0141796473912188	0.00801614582058074
52	0.00200460376790312	-0.12389953489062	0.38399348330857	0.0531899499845094	0.0784364857845896	0.129066699689299	0.114274130229357	1.34669112669939	0.268562002534389	-0.0219400877932021	0.0442222467079889	-0.0216543624365411	-0.0137871653650508	-0.0317361507541505	0.0672736133411487	0.0329446340918382	0.0201187554645152	0.0205866666397549	0.0799803273989648	0.0278929545018549	0.0231317586271444	0.0313001965915336	-0.0340686874250349	-0.0887219848250301	0.0676745300285833	0.017233781042294	0.0356346373153846	0.0153852404294337	0.00675772478984293	0.015991620385805	0.0180007513385743	-0.0548776540268565	-0.0161108400085863	0.0286400581581632	0.0179285533929738	0.0471765676402143	0.0220405195923432	-0.0555875418807361	-0.112537810840507	-0.0559356132656363	-0.0461857650425889	-0.068184526381872	0.0207257864872072	-0.0403981057207444	-0.059005643002038	-0.113452261851616	-0.14646310587656	-0.00220864108576113	0.0327477566510708
54	0.00705663183500294	-0.111261562115897	0.26691470033504	0.117849729682179	0.0898717179403996	0.138093110278719	0.122403774366807	1.35900407271702	0.300398408892129	-0.014412030653542	-0.00704323191757128	-0.024688669484461	-0.0262704251591308	-0.0525058714279645	0.109620459497699	0.00997653317918812	0.0353982893303353	0.0196531571897851	0.00662361897945485	0.0484644875010347	0.0373744649898444	0.0257310634903838	-0.057596743121894	-0.0467238881932062	0.0511869314346833	0.0229715221506639	0.0354777846416445	0.0232161049467936	0.00541017087879303	0.0397772557489451	0.0558452510647143	-0.0773912720799745	-0.00438733628859622	0.0121323890484333	0.0219280709535739	0.0348213910356843	0.00160627629198329	-0.082135323057103	-0.126458342292006	-0.0681549146033413	-0.0175485625811458	-0.0410883149051841	0.0559947183144174	-0.0286140671187964	-0.031537360105635	-0.0963199432966121	-0.131905691978111	0.00607360535325885	0.00711396625779082
56	-0.0130033537593071	-0.103764043550338	0.1449737279712	0.0767776546496193	0.0385333523675997	0.0939755801548987	0.0924703165756573	1.14838865653141	0.138496332640889	-0.00175142728625199	-0.0238484351698611	-0.031754035052491	-0.00873796972417074	-0.0424035182354106	0.0922404960770986	0.00674313750092814	0.00730349411269526	-0.00583584110427493	-0.0460476762949451	0.0193355017337349	0.0312135081748144	-0.0258964545433462	-0.090094159306652	0.021067093389354	0.00552251709605334	0.00621214205630394	0.0254074508385946	0.0117243164711538	0.012994874825883	0.043691496062995	0.0578567305554543	-0.0809861701554755	0.0566540466810537	0.0172781344296233	0.0159744461957738	0.0243741878666544	0.00340674161535315	-0.0829267391046131	-0.132026546429608	-0.0582602951602762	0.00174425606163409	-0.0188077217369731	0.0581489225047074	-0.00237008364962632	-0.0241307929984209	-0.0846962209102732	-0.108306415775817	0.0356826670253287	0.0128827833246707
58	-0.0233802725309669	-0.128683673088146	0.11994643318723	0.0579862054500995	0.0636702532003497	0.101079004168519	0.0826013694914374	1.0773467346004	0.178661533460919	-0.014221474105762	-0.0388622903237112	-0.0368714160760009	-0.0267582138506608	-0.0571519766132835	0.0452780451290886	0.0130373775714481	0.0323585793675152	0.00161696028577496	-0.0450578125717551	0.0113735830563249	0.0265701067967143	0.0339611410727938	-0.070158981690586	0.0972453483551239	0.0138769226435433	0.00404097097730394	0.0294308570466646	0.00701817188143372	0.065737332535083	0.0880158792184951	0.0586114112664144	-0.0824517354685446	0.0406291465417137	-0.000295511922256741	0.00314618668679389	-0.00937295611627564	-0.0248142418774968	-0.0785303893939611	-0.155582011294192	-0.0980156129264063	-0.0245619173900058	-0.04192309891422	0.0436175149805873	-0.0144434698029463	-0.0291650992479411	-0.0805822835200651	-0.121021965822796	0.0317398929327588	0.0123756727027409
60	-0.00322338808917699	-0.119735676021532	0.0998978967618596	0.0356389927850493	0.0685149094204596	0.100409263869619	0.0710004835298874	0.880787395170908	0.092657713063899	-0.00706706691062209	-0.0330649547500812	-0.011715097067361	-0.0212945441186208	-0.0308841194814504	0.0688916253075986	0.140394593981328	0.0741491954816453	0.045198357128875	-0.0173679978004151	0.0583671133104948	0.0393081725299644	0.160371848073754	0.046549841109125	0.111881241377824	0.0282960397949732	0.0214132347755238	0.0444368759614646	0.0152043204863537	0.124290890910423	0.137536214087125	0.0538840373643743	-0.0105229274697065	0.0961103011860638	0.0255586167611332	0.018071100885944	0.0230907757811645	0.0247480586677433	-0.043862841515536	-0.0970438865635553	-0.0500702342817663	-0.0406475502595899	-0.056136633061424	0.0498240364139073	-0.0209898963505564	-0.056818030919957	-0.119545425024374	-0.161497128069606	0.0142458974816988	0.0108667472390909
62	0.002644824013883	-0.108146652255079	0.0925767585680997	0.0339388275019294	0.0593374706187495	0.0873425071088587	0.0657157582212073	0.741424408465089	0.059004147726899	-0.00333607055194207	-0.0164096511582212	-0.019246913159511	-0.0422971707524606	-0.0295298236949306	0.0369660341684985	0.128278495991258	0.0882961332901053	0.146975800930105	0.0846412894421249	0.0654593006688049	0.0511296436367543	0.229676462614454	0.163452559975055	-0.000744969991216093	0.0118096976331932	0.0754024438710639	0.0401173276211646	0.0269693502756736	0.0880333806910731	0.094984127775255	0.0400476118607545	-0.0139960233420364	0.0647383460385438	0.0572137537023734	0.0233420381592639	0.0204759209634044	0.0100445477539632	-0.0215174170224561	-0.0917120733473034	-0.0535234355717864	-0.0497288011822729	-0.063155362474531	0.0459708233312774	-0.0281794130299264	-0.033906266746188	-0.12136413270289	-0.141778084123061	0.0115734217348789	-0.00005117823121914
64	0.0276923680023031	-0.0873318828441745	0.0886629503308196	0.0264359439697293	0.0751064720090895	0.101766305061029	0.0594042367702674	0.774215887047049	0.113331640407999	0.087931028506248	0.0484919750789388	-0.0189287939619909	-0.0498433361077357	-0.0210671079872005	0.187312903993749	0.104088566661788	0.0167896317088152	0.121584912195885	0.155908139173935	0.0298223412463148	0.00795750503739434	0.153227344980384	0.195439676504425	-0.0294661698019061	0.0110958474459633	0.115112254631934	0.0519964898617546	0.00939385391064373	0.061132181001923	0.0452191687290451	0.0231558358781943	-0.0368303491136466	0.0338112598701037	0.0394241444736934	0.0319752405996838	0.0160928456896543	-0.00301218381334678	-0.0446364766468461	-0.149017410927305	-0.0693919987692783	-0.0188357081554158	-0.038918993240916	0.0745676363867673	-0.0248930084783563	-0.00870437399192103	-0.0807623465856231	-0.115018924707563	0.0368878589399888	-0.0136806984620093
66	0.073652673978343	-0.115179371007117	0.0829790852059196	0.0247083214160593	0.0730834602916095	0.109705853894779	0.0688977147156673	0.671825155369908	0.165920510266609	0.179639649187748	0.103068922596439	0.022922628257239	-0.0318485233015509	-0.0159231914909406	0.289870225497278	0.0725614647403781	0.000534989021465204	0.128859610497415	0.167013966029795	0.0323051765840547	0.0217119015424843	0.0687228300433838	0.162562077303695	-0.0669992440095311	0.00656955423465333	0.121893126638024	0.128917261607455	0.0117477067047238	0.020703889632713	0.0372035459210249	0.0232587390112144	-0.0485093633654265	0.0382418654276537	0.0349118028587132	0.059614534665164	0.0208577923983544	0.0266205826705832	-0.0403583239896161	-0.137389186368788	-0.00863075075525632	-0.0183340580196858	-0.0514370312587931	0.0659661757228274	-0.0111741521935065	-0.015994980964861	-0.0709353064491621	-0.115578785434953	0.0500114322066088	-0.0026590328964593
68	0.130181568897643	-0.0809689493848935	0.11492155702038	0.0463396545629893	0.0759007533056095	0.121810574826769	0.0733930228855273	0.577157473755948	0.258124458331229	0.161694020173408	0.0895570434304989	0.00283780646755893	-0.0387790426382608	-0.0356811141019806	0.242445223925159	0.0883189452251381	0.0153522969140754	0.052048578755115	0.0967420358096949	0.0267751658307047	0.0740561444221244	-0.00832037761821636	0.086605609870015	-0.0452816135214862	-0.000654498088946687	0.0938028338152039	0.157957143267105	0.00637199096141372	0.021202847011663	0.0289437863210651	0.0219089329816045	-0.0537814885380965	0.0381625890529538	0.0379037857539932	0.0521175206987738	0.0249033633339144	0.0292468567096733	-0.051850495139536	-0.115515660058607	0.0234768716535336	-0.0276579688000358	-0.054111578008072	0.0626761385046373	-0.0326575513684494	-0.0386708675295709	-0.0917970637075342	-0.139965009168614	0.0342553964202388	0.0189244765660308
70	0.112175382951583	-0.0846790298497675	0.0991876778103395	0.0842262512640193	0.0607198531281496	0.112678546638269	0.0618082265557374	0.483145763354748	0.333453653878559	0.129083282932248	0.0552411069120888	0.00208897066230906	0.0477489841357193	-0.0523630262588575	0.178506833264439	0.064594197420988	-0.0143812465925848	-0.012765143247315	0.0243902672866148	0.0132513462786448	0.141468898929584	-0.0209113295166263	0.0190439010409751	-0.072032324394773	0.00377175825307319	0.048993277184654	0.118733383017195	0.0135747887898037	0.00812961638492293	0.018109845487325	0.0285536482184543	-0.0463427554067166	0.0431133541409436	0.0535201796284033	0.0418457798880238	0.0206666881302344	0.0269535107776633	-0.0624180707478191	-0.127534749147574	-0.00120517704391632	-0.0166821027411659	-0.031846013030556	0.0681185383558074	-0.0217844374924163	-0.026286424608281	-0.0835479428488382	-0.118844325310484	0.0548985841753589	-0.00142644269170922
72	0.0766273645318731	-0.0740963173479445	0.11960819264366	0.205684319553239	0.20354596996026	0.155812111423319	0.0679175099917875	0.383454109339769	0.420154434363439	0.049582815349128	-0.00841603841449112	-0.012306351680571	0.0566466362834992	-0.0516157318227405	0.103654729403749	0.0425712669569882	0.0995768127692853	0.0487850139221251	0.0401481216596249	0.0658424312498549	0.222578861700444	0.0174389511269137	0.022724442893185	-0.0410989700261561	0.0379055389145033	0.0467732954537439	0.107661659688555	0.119164313394024	0.0292425667575931	0.0505476896337551	0.123759686902314	-0.0713673734685235	0.0322558287836636	0.0293617998125233	0.0288701750845239	0.0127327879983943	0.0151378209900033	-0.072378227572199	-0.148109839025245	-0.0197443940280062	-0.00480395490295593	-0.0185040798269229	0.0747409663681073	-0.00294057953458648	-0.011215091926561	-0.0656493558325211	-0.130333950278319	0.0599372241515888	0.000678750474600864
74	0.0396874121220931	-0.0836157202368695	0.15907550461132	0.204066642635249	0.291255153884109	0.206745886008199	0.0640536419985773	0.326259819827289	0.286726272420329	0.0282737256863679	-0.0338921458742711	-0.012633147760891	0.0542727058283192	-0.0373535678789205	0.0494469952434187	0.0345004905695581	-0.0101796109416847	-0.048926599738135	-0.0776329333805682	0.00328768086969489	0.150453816173334	-0.0195836888969563	-0.107659582133674	-0.126924838809366	-0.00031383589988665	0.031142079280954	0.0396809839007346	0.149905144907944	-0.000253177664256921	0.0126548612359851	0.105998770282844	-0.0829861836959015	0.0130153134970836	0.0270154689160933	0.0383847854741439	0.00529783197266442	0.0136686196984332	-0.0729684533654241	-0.126142445904085	-0.0553303206420663	-0.0217266422851858	-0.044017746123424	0.0469622991686074	-0.0244505212180264	-0.037274421067903	-0.0853182173958151	-0.139024751781976	0.0415067021884787	0.00198203373525074
76	0.025512119828123	-0.0741078108977615	0.17279765646845	0.108329415916219	0.27840353484557	0.188053903839419	0.0758432402120874	0.326999753642818	0.188855512411549	0.0160400645230878	-0.0422308026391212	-0.012678809602801	0.00219583129963929	-0.0446552933715755	0.0583001258074587	0.0379728999216282	0.0315597383732853	-0.027436323190235	-0.0843886175815022	0.0342062964630447	0.128000964509534	-0.0136691452799964	-0.0653001340578829	-0.0887732595288101	0.00546424680776325	0.0285707416257239	0.0490204184049046	0.155257329925044	0.0154017509847031	0.0272722565723651	0.0867924563774443	-0.0682726562687536	0.0589239621741737	0.0417599519517933	0.040140435292644	0.0199954797298043	0.0258853491900033	-0.066311987450226	-0.123660250955716	-0.0264331028408764	-0.00946250933276582	-0.0351091262864081	0.0720081492079774	-0.00923686714337646	-0.015349937919461	-0.0583278665524651	-0.111544234631152	0.0618298341853187	0.0162862489164808
78	0.027085782754193	-0.0704221507877685	0.20704227794203	0.0723479615527893	0.2279956181012	0.175043294444679	0.181804974601407	0.293302915178149	0.177126316817879	0.015046017643398	-0.0393592315993812	-0.0164115931394209	-0.0240334415995607	-0.0800791299966775	0.0713984284344786	0.0684016021806981	0.0157407214769052	-0.0487922878869449	-0.0963715567318352	0.0233691286717648	0.0511064379148745	0.0318115368775638	-0.055600495013975	-0.00352397198852605	-0.0118229874202167	0.025500027905264	0.0355075058632746	0.124060539268224	0.00379662028724304	0.031914102939935	0.0386499564803144	-0.100312163978834	0.0278463186497038	0.00611448732647335	0.0501171298896139	0.0144149667565343	0.0247225704885732	-0.062413718007243	-0.123536502318938	-0.0397423881385763	-0.0440898966362079	-0.052158329887532	0.0577421594288874	-0.0251248809985964	-0.030488063947941	-0.0911859303790261	-0.140091394206296	0.0506214367907687	0.0339263999132107
80	0.030870328245663	-0.0559351580287315	0.19267906218114	0.0384681901773194	0.17387527344429	0.142312078084769	0.209368083742547	0.271802984049998	0.125819891019929	0.012656552130208	-0.0384829214337812	-0.00888042545042089	-0.0317560927773108	-0.0423284718067005	0.127256130149369	0.151625195868478	0.0988284921095952	0.0086227957328151	-0.0706446406635342	0.0542831573486648	0.0624897434845644	0.233275280501284	-0.026508894980245	0.130428505336384	0.0196049222391532	0.033727082283844	0.0472590353903146	0.0932483614054538	0.00914850494972308	0.080649884783035	0.0469537717713344	-0.0802526073255555	0.0306397319011638	0.0559783357568833	0.0434977800501839	0.0254337586769844	0.0350530679445633	-0.059869812480376	-0.114954860637702	-0.0496261878773163	-0.0162564511339658	-0.038644505047405	0.0671488620425573	-0.0108768419456764	0.00232984283634896	-0.0569889418551301	-0.107734652245061	0.0620395115414187	0.0273856041041007
82	0.0213934423623829	0.00403894406808547	0.16306953140481	0.0428531363270894	0.12850363596533	0.127243527941399	0.173377607735127	0.200838335045979	0.108412066198699	0.011012058168548	-0.00744177877535113	0.0313363470712091	-0.0354503712875507	0.0166506012243894	0.111068770822779	0.172896963762768	0.121980019149425	0.00715777300463505	-0.0438988873308552	0.0772653419402849	0.0608602399573244	0.311610079019044	0.019181044399295	0.115753379080364	0.0263316493298633	0.039300999132764	0.0562226469320946	0.0786612887167437	0.0460051421320731	0.117700639171265	0.0542684577586843	-0.0586659777436864	0.100705834338024	0.0249862786130133	0.0732186658490439	0.0183600786701144	0.0290340174029833	-0.0476904258474862	-0.116782040705723	-0.0510537245454064	-0.0233978589676858	-0.069434644487814	0.0633267531508674	-0.0259499667896663	-0.0248910901762509	-0.0704527555474331	-0.116303306918302	0.0284569368603789	0.0153875514501107
84	0.0171439073401531	0.0577834525954155	0.146137910967649	0.0503637784315494	0.12314926155629	0.144254539220739	0.145499317746917	0.255485880545198	0.137641836093399	0.0190522300098679	0.0943634320253388	0.0173542872271291	-0.0451544416088647	0.0094179180839995	0.0732835109101087	0.100840727826948	0.0376543708067754	-0.050256947718555	-0.0925729838108081	0.0181075388545748	0.0397772952929945	0.208849302399864	-0.021472531700385	-0.0303070304724662	-0.0062984551344567	0.0262511162888839	0.0390070403778846	0.0417635951574638	0.093228901683533	0.0586335038604051	0.0357317289533743	-0.0739321926255505	0.0862862465385037	0.0304076094594032	0.0507487854830839	0.00758001804271435	0.0441813855332334	-0.056723796292756	-0.148099283062754	-0.0347503941619163	-0.00778304647153583	-0.033781804682962	0.0884822908217373	-0.00514668252252637	-0.013820998637301	-0.0722574068729092	-0.0818297963032613	0.0541018816746088	0.0205837862153408
86	0.0256574497126429	0.0822590188604555	0.143119906483639	0.0567586367598394	0.12584298140977	0.150346079018209	0.117787433188197	0.278624880999059	0.157942330153329	0.0172357058318979	0.139950942118509	-0.00490142361437096	-0.0444217001655317	-0.0216963652400306	0.0579568657561786	0.0680602308499982	0.0721524239714153	0.058057841332315	0.0564211623864947	0.0447480281468549	0.0691448397271244	0.113021452891634	0.216557209343505	-0.0488399944098061	0.0252025369194733	0.0335445355217938	0.0492470065007147	0.0565221875409037	0.0944125288293931	0.0461518854853851	0.0437212243585743	-0.0682915807686575	0.109198317150414	0.0373374741018533	0.0568426531025639	0.0230151446550844	0.0339050731964032	-0.040724300410196	-0.128370829837937	-0.0162835115843463	-0.00841830491740581	-0.051721980409984	0.0723608664850173	-0.00547359931514646	0.0062082033004891	-0.0345899322140292	-0.0874066716154123	0.0549825831496988	0.0181605800417108
88	0.0241296606087531	0.0411778893355055	0.142902798220319	0.0347188921958093	0.12019743015023	0.151091390249089	0.0883900784015674	0.186170946785378	0.108762185792749	0.0307872310023378	0.144306107977899	0.011380767960659	0.0230968810169891	-0.0292954682256106	0.257487239306619	0.0590267068415582	0.0355107871465652	0.095298772409635	0.123191367758145	0.0505986484237648	0.0575408455967044	0.0267827900249937	0.226072769301315	-0.0737934655629751	0.0284774084762633	0.0174771403066538	0.0361093084337145	0.0517209889981236	0.054526919758993	0.041842383825045	0.0398097825798645	-0.0540841747971466	0.0588924572124636	0.0156573125500932	0.0545801367100138	0.0331943563439143	0.0265463535161732	-0.0498982362010061	-0.0984884919861923	-0.0516323735091262	-0.00900482404699576	-0.040335160413506	0.0906950913325173	-0.00784740705080633	-0.00235709322945099	-0.0606296885823852	-0.0955010955287193	0.0586215357075088	0.0133920211176208
90	0.020388589108473	0.000248315530865462	0.14164348684936	0.135027489635949	0.11323697267834	0.153891087940779	0.109965778503567	0.184804010397358	0.186527726468329	0.0902331042609179	0.0770569163411987	0.0133042342564391	0.0893205457559691	-0.0163910316280504	0.347536490526819	0.0728372046904582	0.0820184877539953	0.134516343384795	0.142339853909485	0.0681094754519047	0.0648849614823443	0.0413086326844037	0.298459698380125	-0.0468282183711362	0.0524530663243232	0.0718988057832339	0.0611166773991045	0.0714132760497637	0.0437997501419529	0.0638666964017249	0.0888510685459645	-0.0382098497211865	0.0665495506401437	0.0856070040531733	0.062113583447714	0.0362598434271244	0.0480580063734233	-0.0143724151767861	-0.0788509845873293	-0.0183423257662463	0.0130048220402241	-0.027166356060393	0.0857620518837674	0.00506684477328356	-0.00307549251085093	-0.0540776946803642	-0.0768721611152383	0.0753990756555387	0.00828633820761082
92	0.016009810382793	-0.0304481985535845	0.13727145744952	0.135217769504779	0.10883838480681	0.158046635385059	0.100760909310297	0.163467389758809	0.132046762480629	0.142594044528138	0.0140000044770487	0.0167556114841991	0.0644451671657493	-0.0078457207095306	0.295190717390099	0.0692128291115182	0.0896182773746452	0.0645888899472351	0.0257724795284648	0.0620036342995649	0.0536031241213544	0.0611182269651938	0.203156938219515	-0.0225048834181261	0.0430606177286332	0.104927436256854	0.0494307349819445	0.0664595483713437	0.0425997100319331	0.0640399465307451	0.124758594358914	0.0123409065923434	0.0621383989155737	0.0984190919196033	0.0629211824535638	0.0390447452000244	0.0380689504410732	0.004626035548144	-0.0693945564718603	-0.0247796239165363	0.0160162131719042	-0.033277804852909	0.108771917264187	0.000694338895963709	-0.000493507870040988	-0.0530121025508772	-0.0875546934586603	0.0591337068688487	0.0157195622422408
94	0.019675968951083	-0.00556974836787449	0.13582232126924	0.0854319914688593	0.117849928109039	0.132786629819099	0.102618948558857	0.142878560509258	0.112577150799419	0.140822330819748	-0.0147135259903513	0.0156786372830191	0.0341866886805093	-0.0058605346144005	0.196253568769819	0.0750296360666682	-0.0161635113181848	-0.032931151735575	-0.0634344151692372	0.0513366768351948	0.0235812954680543	-0.0196921833344064	-0.0434479161543149	-0.104500056862812	0.00606871192191316	0.0945536500517639	0.102871195138185	0.0437653729232037	0.0254163777448531	0.036420265374415	0.0860262927754343	0.0153002162716536	0.0766005008775337	0.114874824590713	0.0713314477890938	0.0459663995212343	0.0532209044835932	0.00927664733537381	-0.0785713914254663	-0.0130136496876962	0.00788776142537406	-0.031965017106968	0.104577336035267	-0.00481052098372636	-0.00358472880272087	-0.0473621104580211	-0.0786691074562573	0.0521935191796488	0.0264459493575608
96	0.00808774716709304	-0.0199932874934146	0.14751420673487	0.0667355139954493	0.13163608273377	0.151252316035699	0.100328240102977	0.202167828238198	0.160241914787769	0.083789380563418	-0.0269822383611813	0.0105467231739491	-0.0235475840382808	-0.0109967349687805	0.137536551882899	0.0581750751621282	0.0978008953569953	0.054422393387825	-0.0180238799316452	0.0985374785866349	0.0939256625300644	0.0753377958453136	0.029988902680725	-0.009476852557736	0.0527065496987833	0.0885720821668139	0.187386384581795	0.0810731786918737	0.045955260355963	0.074719703930725	0.0876475017375244	-0.0168363839702865	0.0383079173999137	0.102276434226623	0.049489050336234	0.0419635958724043	0.0551311139258432	-0.00997061594952608	-0.0744294032693863	-0.0398079456426563	-0.0159727919286359	-0.051662410536821	0.0900397647908773	-0.0116559794644364	-0.0167451343888909	-0.0636693423788361	-0.102555284230597	0.0481782939465187	0.0142946667820707
98	0.0114964257706831	-0.000275596448564563	0.14848759143258	0.0498671878091894	0.12954329160513	0.147591032609859	0.0860768724884873	0.183483214292058	0.176090673446859	0.0568557866917279	-0.0239910660956613	0.0337331886245091	-0.0514057563469608	-0.0285874418864305	0.142001372504479	0.0829431976966182	0.0984686645211152	-0.000121673228955066	-0.0933489897150792	0.0769860566398748	0.0633620066269043	0.0315620533218837	-0.0515363263843249	-0.043355974576966	0.0327055675596133	0.0532121906598439	0.165129972230515	0.0561156873035638	0.0250507086408731	0.048145141280455	0.0490978986709343	-0.00994598396225643	0.0715370855788837	0.0773578859043833	0.0722019475434239	0.0545972121379044	0.0838739511787432	0.00843676747953381	-0.0660948492277523	-0.0306888552981863	0.0168777434110241	-0.0211518904293231	0.131195288834067	0.0129588657981736	0.00164653266653891	-0.0423883456129491	-0.0636371594161532	0.0538879567816888	0.0106004571604807
100	0.0124277557753731	-0.0196519243469344	0.14200962119375	0.0235319244109993	0.11638475917702	0.156433603099279	0.0788728502493574	0.168635982780468	0.190400325756219	0.0646462138064878	-0.0276152851504812	0.0194100227747391	-0.0478876672848267	-0.00906188694868049	0.0741446103071985	0.100018518606678	0.132081742603205	-0.00414376269926486	-0.0838297592052302	0.0760373503740548	0.129124863839094	0.0795493881338838	-0.028832142135035	-0.015719924845226	0.0186954240496133	0.0498844962837839	0.124428017519514	0.0628421500590237	0.040834232062873	0.0682282386762749	0.0590552304148844	-0.0249442653302865	0.0609481938861436	0.0717073702642932	0.0789421776749339	0.0412889047684044	0.0681975095623433	-0.0104664897531161	-0.0700765087070223	0.00385762352608365	0.0213841682584042	-0.0194196971056231	0.136405090192647	0.0255357479047436	0.0183431150140689	-0.0386624648237721	-0.0555978108537782	0.0887801054710187	0.0173825746136207
102	0.0161681654286829	0.00573033556955549	0.16301514006903	0.0384341813313394	0.13404226987124	0.227954875276649	0.0816188191415175	0.180537096935969	0.287538612165559	0.060101015751848	-0.0138047222324913	0.0255275827226291	-0.0321259761907207	0.00968214666134948	0.106740262667299	0.171419198242238	0.0877498937818453	-0.0107871550598551	-0.0996424996562542	0.0555950722317049	0.127849175080934	0.175498552209084	-0.075975784646376	0.0283595798523939	0.00723150520632321	0.0360456627960539	0.0829030743193646	0.0547844494269536	0.028045468259053	0.079024621669165	0.0433704775948243	-0.0561093441748666	0.000329632359763687	0.0547725166000332	0.0688612011674838	0.0243375804935244	0.0597768383070731	-0.025228472770606	-0.121844789408326	-0.0248292862397963	0.0210730386859441	-0.040169368677637	0.0890476448160773	0.0145245922701236	0.029008800792039	-0.0440287722737401	-0.0678459810973403	0.0668737276150988	-0.000566093738749274
104	0.022831171646043	0.00292389287477546	0.15267069930598	0.0537868933790693	0.1190447638578	0.211362697031699	0.0839358037994573	0.218699877368189	0.247266079666569	0.0644627441007979	0.0529433347585289	0.020994180271259	-0.0446651266444947	-0.0116810032960004	0.104454553538849	0.189058682968978	0.0808410843132952	0.000308771556625009	-0.0881875254026482	0.0682779535610147	0.0978432998140244	0.213853799207994	-0.031225155345165	-0.00924777926108611	0.0130561536892033	0.038427398478494	0.0951603524999947	0.0564319004597738	0.032921125526703	0.084312093593075	0.0465744022391943	-0.0412956692543165	0.0178411899920137	0.0484654475235733	0.065669455473774	0.0400504688205043	0.0661014269139533	-0.00992414023681598	-0.109895134333975	-0.0253545102925963	-0.00548201188576591	-0.0362183723149371	0.0972128244128574	0.00044306140741357	0.0100335131399891	-0.0501371879628701	-0.0816730936251663	0.0482394938703787	0.00554387599554085
106	0.049488340063963	-0.00206719077036444	0.14967539821002	0.0641984452867195	0.12633255493327	0.179820823781359	0.0781569465282574	0.182710244845979	0.214318054708999	0.051877988678408	0.109858682060849	0.024857815689149	-0.0365173879318808	-0.0235898081433006	0.103482855052819	0.153355959066138	0.0699313489283953	0.00835947124826508	-0.0464085953998052	0.0826506013507649	0.0916475680355944	0.183867045549014	0.011152563276225	0.00544220504620396	0.0278309647366533	0.0525312687474639	0.0754212481329646	0.0656917118186737	0.025675801210123	0.0703479901946551	0.0563295124792544	-0.0454831888466465	0.0847464225451637	0.0527056015113934	0.0606772238534039	0.0435998992981743	0.0756482365055133	-0.0208193165195161	-0.113594550331751	-0.0455345706509962	-0.0184100779139857	-0.042858486464871	0.0765557004583772	-0.0200402895834864	-0.011326909352531	-0.0886066621738272	-0.118840912844368	0.0214140025494989	0.00609925268534073
108	0.098119877760803	-0.0196924817014146	0.14178115832107	0.134045879896979	0.1188638182958	0.162680934169149	0.0781226615901773	0.162584844343139	0.101189952948539	0.055286006224178	0.106924519531619	0.0197952559470691	-0.0238066979338707	-0.0350991077550205	0.124863981036489	0.0905511115171682	0.0346993499916053	-0.0193338057178949	-0.102081307126528	0.0651509462041548	0.0439680103147344	0.0813616568822537	-0.00561450725173507	-0.0687691667163041	0.0262389988031333	0.038809087407554	0.0649809976898346	0.0624873908947536	0.029758599002383	0.049515505685445	0.0421236044024744	-0.0245674582273265	0.108920353157874	0.0977192504465332	0.076979992724054	0.0634071739755044	0.0852156688329133	-0.0148252239723361	-0.0770367138336883	-0.0322509382603564	-0.00229856929414574	-0.052599725983222	0.103133321757497	0.00403112866651356	0.00585601934851909	-0.0592458723918051	-0.0802530541884863	0.0549123744911788	0.0199781718643408
110	0.0935849728988429	-0.0316418968227445	0.13926578979927	0.101124176557179	0.13368187340753	0.157371898682229	0.0734874279899274	0.191146097838659	0.127753520467979	0.053825872578988	0.0596612648912289	0.0139224339582291	0.0574497147113093	-0.0250573948628405	0.122393687357139	0.105117319740798	0.0497856697596053	0.0488263766727151	-0.0131323721203451	0.103607403491945	0.0582156343171443	0.0652510893786038	0.197135538901225	-0.037588719926106	0.0625433140116733	0.047562768407424	0.0735565483558447	0.0647340406263737	0.0571587915567431	0.0615515686648751	0.0889561929134044	-0.00813470053326659	0.114270337365084	0.0620330623428733	0.067920776199244	0.0516873211066045	0.0820294875636032	-0.00189743524043617	-0.0626489529137743	-0.0398348223045564	0.00773970170628413	-0.0218871752666929	0.117036539901317	0.0152170948800436	0.035141258719509	-0.0329940619459971	-0.0519408670570973	0.0683409853457788	0.00703059473103074
112	0.079629226202613	-0.0245015141384344	0.15161042157947	0.0813318370118095	0.22432230128225	0.195636767069799	0.0961501682097974	0.214693921632559	0.184350904440039	0.0601339780899879	0.0038432941958888	0.0136612986799891	0.0455005607284193	-0.0206028073940006	0.0986175179307387	0.0548131787198181	0.0457251869922852	0.068108146466455	0.0183142281828448	0.0630475526574348	0.0567252311101643	0.0394232665783536	0.119915973784425	-0.021833764605746	0.0557053466372233	0.045749774496324	0.0705327948166845	0.0525962519120438	0.0960167110409431	0.0617792309888749	0.0978436371044444	-0.0561118603071866	0.0519514872744538	0.0484116844323133	0.069287146420274	0.0269070911574143	0.0516473031370732	-0.026724368884496	-0.107770587971774	-0.0846654566881653	-0.00543159829925588	-0.046019504270791	0.0968171712020074	-0.00306836744487637	0.010635780480329	-0.0627663592148481	-0.0680894855048643	0.0606699319182689	0.0221363226511109
114	0.043501295561903	-0.0130410894276445	0.13635316530772	0.0604858452125794	0.23863552262542	0.170269804405779	0.0828509568029674	0.154424512609189	0.109264105989819	0.067209522847258	-0.0117875461823012	0.0144229513822891	0.0252632537046693	-0.0332498322878305	0.0997409188739786	0.0688786939671582	0.120929710920075	0.134025140663885	0.0831778207829448	0.113141453022935	0.0983766171937344	0.0608031504047137	0.207177776685325	-0.0263478898649461	0.0810227872482832	0.0570514894670739	0.0876640800700945	0.0837003792543838	0.0850336101069431	0.094300002352615	0.114856461191284	-0.0284270161569766	0.119725453287824	0.0518435046610133	0.079244784662474	0.0436995409563943	0.0733431245587932	-0.00473386093184613	-0.0826403703576893	-0.0490195333093963	0.00246505032273414	-0.0514852247798711	0.109701549013297	-0.00175154794524635	0.012358591241129	-0.0456072333698802	-0.0551183766452633	0.0591140321975887	0.00283597455002083
116	0.050380482853783	-0.000674649379704517	0.1445813217649	0.0598241919160394	0.21756678611369	0.187778815956729	0.0969181243993273	0.160635879902518	0.138795170459129	0.107872859859838	-0.0157179593428511	0.0253574120177191	-0.0169908643018408	-0.0115761476101806	0.168010527640529	0.0689976743263983	0.0291890723246653	0.00263645724037498	-0.0807685648553472	0.0529562060649047	0.0322527334169143	-0.000144524036936211	0.0193881435287051	-0.0532349093231361	0.0167038173461131	0.0349192970246339	0.0630892964243845	0.100555662437534	0.0524957693473831	0.049503946620185	0.0607353621122644	-0.0486989622321965	0.0290447561297738	0.0452004514892632	0.0702043203680338	0.0252353621803143	0.0516771925820632	-0.023262525328356	-0.0828608700602833	-0.0400477250515163	-0.0163670261069959	-0.06538494868109	0.107078519074577	0.0151336918222136	0.00528553349725902	-0.0543740439452771	-0.0628364076003513	0.0692615123331388	-0.00702395444128934
118	0.028229622017903	-0.0305613680304144	0.13564541311163	0.0455877259993993	0.16702175910272	0.178092272537999	0.0869112454566374	0.189051959093979	0.046797046305179	0.113299333505648	-0.0135871939013712	0.0205139492982791	-0.0207746573144107	0.0165983906295795	0.225382001527939	0.0741976554284181	0.0674195754935452	0.011549479602065	-0.0713321992650342	0.0723992904916748	0.0408297177548043	-0.0125113353750064	0.0249024827760351	-0.0451917693033761	0.0238718959394033	0.038393397181794	0.0724977118029746	0.139847642848644	0.0493058068585031	0.057970030979565	0.0643912836162444	-0.0538579480756465	0.0212532024482437	0.0488881589622332	0.075780234956204	0.0316869928150243	0.0582653441476833	-0.042597271478616	-0.0519746723134662	-0.0538288817767263	-0.0157151302661358	-0.058650662132987	0.0961994860977273	-0.0000652526201563308	0.019894747158959	-0.0490688330406871	-0.0865295433899903	0.0560151367171788	0.00983483494558079
120	0.0396865118754131	0.0153418434164456	0.13669273160166	0.0279485474500394	0.14316330407321	0.160680394478699	0.100611334814087	0.141452134572738	0.126800989475369	0.080898163885528	-0.0161803316563311	0.00909181007946902	-0.0415205890118808	0.0100964262301995	0.175770171553778	0.0933986150828181	0.0611353957081053	-0.0308567303088449	-0.0888108301141882	0.0416433062795949	0.00678773189533444	-0.0264526438471262	-0.0996632814462169	-0.0789317743906011	-0.00155646365865669	0.0497095913894838	0.0616013564961746	0.118061853707864	0.0452232710650731	0.0551688374567449	0.0501645016679844	-0.0304415788692165	0.128456507179104	0.0422978345467133	0.0833829337591339	0.0343033743762944	0.0627612220191232	-0.0358684290629461	-0.0538491207504663	-0.0292165072387962	-0.0159798812747758	-0.070646498728633	0.0839911811108074	0.00531160548869369	0.00971795751487892	-0.0569386282342751	-0.0792095920740993	0.0508752042840488	0.0280027899556508
122	0.026230924364963	0.0656921146614855	0.12418231090091	0.0237744950970993	0.15046635326169	0.150614138409749	0.0706288547178373	0.111346384231878	0.063862321517449	0.0818249764907579	-0.0112703332869013	0.0214058315340591	-0.0357521677355908	0.0154947110947494	0.157677049670659	0.153125063024648	0.0702379534935753	-0.00467158285425495	-0.0983702344164912	0.0672962057320348	0.0272622097702644	0.0971216303506637	-0.0370917808571849	-0.043859459073686	0.0156804372132433	0.0663820950565039	0.0966710659868046	0.104564072083684	0.055925162246993	0.0962113842337851	0.0733942389975943	-0.0381405423729966	0.144956491753574	0.0542937063085231	0.0871015511942339	0.0548552407709444	0.0879130367087133	-0.045182517317786	-0.0289636490703764	-0.00743193527342623	-0.00876687656335573	-0.060509063350186	0.0920331523293674	0.00904467708544354	0.00839545139329911	-0.0445858924248291	-0.0828881708762613	0.0399912887348288	0.0498742808413908
124	0.016472019581963	0.0352398760558554	0.13028045885961	0.0721673701440693	0.1598490015134	0.162851650911469	0.0766876358801374	0.149024050034758	0.0830218172673689	0.0714449610582579	0.0373287935555788	0.0182193708047591	-0.0331571105743407	-0.00276476838100059	0.0656859931863787	0.160870043552808	0.112135946725425	0.0458330155775151	-0.0655414785392092	0.100257462166745	0.0653203155771844	0.144683085533824	0.0170447110470151	0.0713863851432439	0.0311810925163232	0.069732979863014	0.148394597886815	0.102509164400064	0.0595738609870331	0.110655832508515	0.0861878775012244	-0.0355817177241264	0.0787374946672237	0.0292354891728632	0.0736389291132939	0.0339784436335244	0.0746945158016332	-0.0338306991047062	-0.0703172689894493	-0.0395900290029263	-0.00605975705136585	-0.057538974033948	0.0867133121193273	0.0159761970533236	0.0132174790260691	-0.0665618512260371	-0.0871487910720363	0.0312299334745787	0.0103419266552007
126	0.020553981514803	-0.0126522489966545	0.149928980121329	0.105505904384539	0.15310278817709	0.182594058365949	0.158264869886727	0.146028026086428	0.059298897448729	0.068944139884608	0.0952846480842189	0.022805433495489	-0.0349130573412308	-0.00740946021941058	0.104241298676859	0.111279106852798	0.0776221222829452	0.0374579097176451	-0.0731061908398992	0.115677188139545	0.0312848152633944	0.0832665786855238	-0.058220995413139	0.027742505010224	0.0179173304850233	0.0521652840393039	0.130844435994035	0.0861854490551337	0.0655857376913631	0.105973655271315	0.0847114300103544	-0.00984043315205652	0.0935580523182038	0.0492564843504633	0.0776031623869939	0.0447151687113643	0.0980574782388033	-0.0135579393540561	-0.0412873524750563	0.00249334326583361	0.0123802844158842	-0.030468344474089	0.111363167663207	0.0224607392369336	0.0314125569665591	-0.0263422215942151	-0.0557973348576772	0.0384067820376388	0.0249576539083307
128	0.011263735970543	-0.0309146889255945	0.16918677918369	0.0930976581033793	0.16914389218644	0.172234033851719	0.187723818689877	0.151510252462318	0.094783783991089	0.0689858242415979	0.0879133207384089	0.029688681723089	-0.00280154751095085	-0.0171208934629106	0.0902772695891185	0.0839748431358982	0.0963104945846152	0.042940306645765	-0.0488734165812752	0.125973287386275	0.0494845871176544	0.0846236655506536	-0.020951428534645	0.00937796335588392	0.0369601482932032	0.053614176711684	0.107589137809455	0.0944739603659936	0.0531502557934231	0.0885941572877651	0.0858557170188843	-0.0116407912249366	0.0998816894824337	0.0575816086665233	0.075851481902214	0.0438614990100044	0.0930803672121532	-0.023973111500146	-0.0565608600446863	0.00953172668308366	0.00234711138732413	-0.0574645438333861	0.0833474554040072	0.0096408500959837	0.0243726237557089	-0.0500670734728671	-0.0679699312262853	0.0436751455442888	0.0367566567814608
130	0.0194594684441531	-0.0325481643473344	0.17110531578975	0.0869758892177093	0.1735837218165	0.205882757491269	0.152944271318387	0.175382880879728	0.0859106889345589	0.0577341743502979	0.0281498850760389	0.0277110739224691	0.0286211530694394	-0.0117609695224905	0.0673412360683985	0.0724481167726081	0.0463896523216252	0.00438797015320502	-0.0947847145960532	0.0717549291413848	0.0638781223549443	0.0241366483093437	-0.0127410729601549	-0.0608216028166921	0.00699557378130322	0.0417376296908238	0.0770555946691345	0.0655687113623138	0.0498492198460829	0.0699303512288649	0.0786168781557344	-0.00986671713206655	0.120493315990454	0.0967738665979532	0.0751818867868539	0.0598242641725044	0.0987940592774332	-0.028029978765836	-0.0340718487932863	0.00534106186283378	-0.0247105641224459	-0.07278621181151	0.0805411124307474	0.00900215300848362	0.022395026412019	-0.0516204571789961	-0.0926512976927213	0.0426054752946088	0.0265631920357208
132	0.0138122500738131	-0.0220366008446444	0.1594096773528	0.0763309339479994	0.173654549994209	0.226779206597539	0.106104632780487	0.190186835756359	0.145846442532669	0.0523306403700878	0.00194248831451871	0.0271945610602491	0.0147111862375693	-0.0126274586475106	0.0701014974104286	0.0502089663442282	0.0223298466727553	-0.036000898798795	-0.106870988977365	0.0743621472503049	0.0535098093368243	-0.0103707224729863	-0.065204555544909	-0.0805136510543111	-0.00538951724664671	0.0417968748009738	0.0732716482587046	0.0600085202342138	0.0483812185442631	0.0668329624551451	0.0902039691264844	-0.0335674296903066	0.0867413363517138	0.0742839802163633	0.053226359108804	0.0565771980649143	0.0779710322522733	-0.032663707238616	-0.0598046566858663	-0.0336757679612663	0.0134661020828541	-0.047810114706598	0.107598179057457	0.0186026824013936	0.0306001153568991	-0.0388714356459031	-0.0697608535697612	0.0417623188838587	0.0408055367370608
134	0.031815020871413	0.0147331571374356	0.138203362327409	0.0419706577661294	0.13819338631333	0.187366945336139	0.101180223855627	0.155870557401639	0.103457828850349	0.0678721158446078	-0.0022926377372412	0.0345511554310591	-0.0299350956881008	0.00471054433170948	0.102460812487699	0.0663062953323181	0.0371056473363152	0.015836935790005	-0.0429264052880851	0.0805782123735148	0.0553914965830944	0.0031452399886136	0.0342932684571051	-0.0666372136321691	0.0313458890810832	0.0369618528483939	0.0665051879587646	0.0662134631724938	0.0573261623803429	0.061091179470145	0.0896729183140443	-0.0178673102908364	0.0870428818802238	0.0803736769400332	0.069353995630274	0.0767159221200344	0.0920855006764834	-0.0294683478183662	-0.0609750927198163	-0.00677164335862623	-0.0193799306228359	-0.080245673403894	0.0817967720392474	-0.00398022943756637	-0.000492093942970895	-0.0637762866537871	-0.0905962347726272	0.0282535258231988	0.0244828090573408
136	0.020660091654233	-0.0029627255058744	0.15184170906262	0.0682314429442394	0.15200338938448	0.188310581142749	0.109130706077457	0.177155331173138	0.104587705354839	0.0515455481920779	-0.00799524930782125	0.0273657367302591	-0.0429903240124407	-0.0184917834289404	0.0614343274238185	0.0472767968858381	0.0870640257121154	0.0887301294403551	-0.0653939953068562	0.107297198768545	0.0659564926669343	0.0249302126920237	0.0376479788633051	-0.054708526177486	0.0588368622795532	0.047760462112874	0.0750867061034346	0.0741582893132438	0.0745622549091229	0.0685857686050051	0.0895399841300044	-0.0425196131804666	0.123297768125594	0.0639205889809134	0.066194158590134	0.0669986200112545	0.0871341588934134	-0.0295646354787762	-0.0776187338897703	-0.0186919209671863	-0.00181926820585576	-0.051810486150179	0.113196074402977	0.00997704585923365	0.0291944898525591	-0.0439141925359942	-0.0701720765230492	0.0419152671927587	0.0186500647077708
138	0.021303953952543	-0.00958109772418458	0.166347283122459	0.0754549603849695	0.17382849120979	0.195386788792539	0.120135005915077	0.230400421143659	0.183758841759069	0.045918474300618	-0.0129747848852813	0.0162556947373089	-0.0303059679413207	-0.0300383921413705	0.0586041520005487	0.0450142000536382	0.0844287046697954	0.057879305439525	-0.0602100862893332	0.106138749277545	0.0534820863066943	0.0364674719164537	-0.000294155147944952	-0.0651415295969631	0.0698214868170133	0.0513996163441939	0.0915576150165647	0.0702324154992338	0.0836221372884731	0.0744696378988849	0.0856669989294043	-0.0534647827962165	0.0712760979306237	0.0541805781547533	0.0631358253885339	0.0407684218869244	0.0753065967454332	-0.0432126194786462	-0.0796226285397953	-0.0193193075880662	-0.0284436079923958	-0.0610799351239371	0.0866734476295774	0.00035925655945368	0.00558101945541911	-0.0705052997139891	-0.0565517532748103	0.0382111300397587	0.0132229971388607
140	0.014247779049493	-0.0212497109207044	0.15742220588291	0.0947949402204893	0.17206345587659	0.189510184322679	0.117385244813157	0.197399650937139	0.117962471967639	0.0977545045253778	0.000363851524228798	0.0339585772493189	-0.0203916213368507	-0.0172529912411206	0.0727063649993185	0.0618116025729381	0.0577343235059853	0.0205323370727351	-0.0866797778890802	0.0868451835431348	0.0349089710853643	0.0546870792895437	-0.031337726484675	-0.081730412830426	0.0219800213827932	0.0445620957178439	0.0677687354685745	0.0739053004291137	0.0736044823932129	0.0608621017119551	0.0758676172811543	-0.0352410942695065	0.118210126660534	0.0762420118591232	0.0636247682545139	0.0439528572795544	0.0870655588646831	-0.0151391489296862	-0.0537217723136363	-0.00119204169698639	0.0000497029421042683	-0.054833657710629	0.0980031575885374	0.0215297449405436	0.0297373870357991	-0.0343041681986521	-0.0623907591253263	0.0649516051219687	0.0202721716175307
142	0.0131216891718031	-0.0243080595159544	0.14996308102492	0.0936677212908694	0.14712509882187	0.195926329750959	0.120302200648197	0.179299644129729	0.072056302690009	0.0861047747619779	-0.0125540499485612	0.0275578394683591	-0.0373167898513507	-0.0188626111069605	0.0815156152770786	0.0752287204812281	0.0975917944844653	0.0360619394615351	-0.0688599734621332	0.126628464885495	0.0591067772156744	0.120454918627274	0.00350822399172501	-0.043764333232466	0.0320331030306134	0.061446644552964	0.0944854922807046	0.0766428715866938	0.110172937525823	0.101343691682535	0.0964234264237445	-0.0264237692533764	0.116395868672854	0.0754338810755133	0.0660113100520539	0.0376377075994043	0.0819040086706233	-0.0177115628847462	-0.0400743864151363	0.0241215206792937	-0.00197778439709584	-0.063589390138191	0.0885094973251874	0.0092788403290136	0.014689124714049	-0.0530735530739691	-0.0738686905974473	0.0593912561159788	0.0326040045141707
144	0.00976219371416298	-0.0377228639096345	0.13851330510427	0.0607013542950794	0.15629474542207	0.187383003781849	0.101452690482857	0.167733096410088	0.0739171055829588	0.0821604893804779	0.0238867983496389	0.0353259808858191	-0.0575854922165108	-0.0109798939201906	0.0502514927072186	0.0484671874739082	0.101649993089395	0.046149216527035	-0.0680149665852272	0.115624005570235	0.0562381877966143	0.0962495597582538	-0.0371581483406049	-0.0697889198899261	0.0287053586509332	0.0495825798274339	0.0902139123526247	0.0806289016380637	0.083572485483473	0.111480777187235	0.0958910184112443	-0.0432680042531166	0.0785206802338037	0.0783299110209632	0.0718882734802639	0.0537281541960244	0.0748547649553233	-0.0341868837705661	-0.0248641525655262	0.00610079130269359	-0.00325900763026588	-0.053458170650551	0.0931909937609274	0.0249482572012936	0.0323538038748989	-0.0436029003190431	-0.0541514808235533	0.0761214550088287	0.0396487201195708
146	0.0256936594079131	-0.0163996154187744	0.14233301295066	0.0199448983059394	0.16310269739845	0.181590619182669	0.113372217204047	0.146046034323428	0.059485658443899	0.0710397027788678	0.0587802497802488	0.039151725066449	-0.0485586631514388	-0.0212866197479304	0.133986327114779	0.0609654508160582	0.0777924616388652	0.0103323017528649	-0.105229756289043	0.0921809323114848	0.0477354544815545	0.0553807945027938	-0.044416405386305	-0.0353763012352761	0.0356407072560934	0.0527451118253339	0.0855886349760446	0.0718910285934238	0.0739981408023531	0.097908851019995	0.0876889161079044	-0.0489382500121465	0.0794952801801037	0.0483523857622532	0.061498246795114	0.0434387817241244	0.0680987193649734	-0.050471851143856	-0.0543452416909362	-0.00402879515418619	-0.0286014654505058	-0.075646544608846	0.0758381501130174	0.00996182434340365	0.0221084370966391	-0.0561279543604571	-0.0792913765537573	0.0316200397344089	0.0417815783878608
148	0.068743533343653	0.00180982887668546	0.15451165995001	0.0562713716575594	0.18118037476076	0.202756942446649	0.122734565469867	0.186544226764189	0.133436650346299	0.066186978326068	0.0535042643286887	0.0467372139760991	-0.000128779970990811	-0.000516209570600612	0.154178693255189	0.0622196950297382	0.0621080240147853	0.0229870815571951	-0.0983849761134282	0.0928818632056847	0.0235253506982744	0.0467220792314438	-0.0651107929496609	-0.0591389665512061	0.0195410361224133	0.0495837200599338	0.0752847646138146	0.0692450323405236	0.0537036177478629	0.0797072342520551	0.0875111383780645	-0.0499489348062565	0.0826424870923237	0.0494170232685132	0.060016060309424	0.0343014199572644	0.0614093699172733	-0.0316133143961561	-0.0405093368288563	-0.00899644139172628	-0.0181529244235259	-0.078666066998439	0.0610388138414073	0.00529387165291362	0.0032277908217091	-0.0501714609196622	-0.0916227401235322	0.0489383981922988	0.0320406913199907
150	0.078861975984813	-0.0102901005659746	0.13479797500958	0.0417976833879294	0.1694797684558	0.186901591264259	0.117207387299377	0.137143637230478	0.064823029769699	0.0695046794213579	0.0227393086267589	0.0386415842367791	0.0150759515520593	-0.0300383624579905	0.110772494023929	0.0421730307608781	0.0290197524070452	0.00242120996573503	-0.146101771701294	0.0768925060893648	0.00403910490522441	-0.00475376431814634	-0.0963488366955579	-0.110069590642076	0.00650307916474335	0.059520135385984	0.0720008720505145	0.0585154538974937	0.053170941174953	0.072106512087555	0.101537685478004	-0.0378054608632266	0.109624915903734	0.0645248352737733	0.0605364679662939	0.0419775240607043	0.0778186965844432	-0.0299289183963161	-0.0317549535147164	-0.0173160942530663	0.00885157349384413	-0.0531079800718051	0.0946133610496473	0.0305501738670135	0.0174832765690991	-0.0468033761731861	-0.0724955463363263	0.0497801632227388	0.0343132858234008
152	0.0364825961335331	-0.0358297385213144	0.121213694277789	0.0432263161167694	0.15284390654829	0.177656720165759	0.0970925997480174	0.163253100629738	0.055609159568399	0.0737541261857679	0.00863219808487892	0.0474546126105291	-0.00793912506147065	-0.0306012460918006	0.0338550615995685	0.0710934596000181	0.110112107582005	0.0737769810691951	-0.0779991472697652	0.130102836687265	0.0531482478834244	0.0457223691771937	0.00192350489773507	-0.075935806964554	0.0425574460336233	0.082266612748144	0.117250347902525	0.0791034442501437	0.0691874569758431	0.092173906648475	0.133957466203314	-0.0507176657558166	0.0799241492846436	0.0526417195398032	0.073385951864954	0.0306626003098043	0.0669815433756933	-0.0432406331483861	-0.0569983285922564	-0.0448812941836163	0.00114103712463409	-0.043110977730179	0.0869354286109874	0.0299488715707437	0.0340667175603091	-0.0183805554854752	-0.0319177731251963	0.0558447366659889	0.0379523481514807
154	0.0223255216950131	-0.0260528155684945	0.14437149805403	0.0465529861546794	0.17414285051386	0.179377025956149	0.106599557189947	0.152272071449018	0.135887099700819	0.0629122029707578	0.00353462269621874	0.0387654089433691	-0.0115983833923508	-0.0260820846610805	0.0412294233139086	0.0232729612119882	0.0816730855327352	0.0142685910402249	-0.123264445079236	0.0936494957814848	0.0270577511925043	0.0263789502615537	-0.037001433438405	-0.106223028553761	0.0108176331076433	0.0599115000624639	0.133316980467225	0.0729086723186736	0.068230460991213	0.079445065632775	0.0978603584697844	-0.0548605392474966	0.0878686221546936	0.0537307419110533	0.063150160614174	0.0328447740713744	0.0811972666558933	-0.054113686221906	-0.0516345158291063	-0.0288702772157163	-0.0148905379150759	-0.0653613409928651	0.0868122099495174	0.000800704818963549	0.016026260120549	-0.0437404679141081	-0.0743378565776783	0.0369530468352688	0.0261653134002509
156	0.042036534902423	-0.00778464659254441	0.172365231979789	0.0574517449156693	0.16428650675366	0.182113979732969	0.109901947486937	0.149615260414709	0.0835710770835889	0.0592910849322579	-0.0115801820450911	0.028805057652169	-0.0364367286325706	-0.0260057138810805	0.0781514656878286	0.0209229581043382	0.142084817089635	0.0474226719207451	-0.0566271123083253	0.130582063198885	0.0531376946800644	0.0628363785384436	0.0739236217677051	-0.0797110399205231	0.0302057383861634	0.0628847504489038	0.151115164762665	0.0877974013518537	0.0888864506585529	0.0935397660557951	0.110465496653514	-0.0740154993566845	0.0532419135580737	0.0452430925633232	0.0628195759638539	0.0238956631308644	0.0617801900569233	-0.0542268929030261	-0.0900079010795123	-0.0622160325124963	0.00333201222858426	-0.059196459661893	0.0907162456784074	0.0198834739581035	0.0422362017207289	-0.0302233589533552	-0.0591420498681022	0.0543688070773287	0.0300662185656408
158	0.0307527075594531	0.0542769154451654	0.23156528443857	0.109759666795699	0.18953065065412	0.198682369936169	0.123407015360777	0.165519680274578	0.127209333053519	0.0811495033496179	0.00188601933900889	0.053639905192189	-0.0233108817631307	-0.0221176933076705	0.0533995528511386	0.025504665455468	0.115752603402315	0.0465061058098251	-0.0772230540228592	0.114571451022805	0.0626286298114644	0.0481892216679838	0.0367609286151451	-0.0951655666011861	0.0493562323416132	0.0530116177975239	0.116234131896335	0.0881329965524036	0.0885890795382731	0.086705744713385	0.109814911284844	-0.0721427891339316	0.0884957209025437	0.0658626600537033	0.047499079457614	0.0354147956028044	0.0538454427683033	-0.0583130247105861	-0.0740015718223863	-0.0540923591339062	-0.0192911059367458	-0.063067986212999	0.0647105652649973	-0.000876617393216428	0.0290046238373289	-0.0454968341779611	-0.0682597399043913	0.0416576720648387	0.0279195764856508
160	0.030757329299923	0.0464514963443654	0.21258914463736	0.0717857385360794	0.17516635692365	0.187436457909719	0.117929240475657	0.162939620573408	0.032347182911149	0.0809640021171678	0.00727891193600883	0.053419867863939	-0.0127070751427807	-0.0115342216409005	0.120010015154989	0.0191964220850882	0.100677238542755	0.0601431045558249	-0.0864295988036832	0.0968123170972248	0.0669913098674244	0.0838391285724538	0.0315659101006349	-0.0860621960773711	0.0789546908500232	0.0485115364683439	0.0920410099937845	0.0796717173506838	0.0840959158407331	0.0777333121692549	0.111808495791164	-0.0275666483728665	0.114276583347294	0.0931849962671834	0.0703333497846639	0.0644596699009343	0.0776194317752332	-0.028955071906166	-0.0451524946650963	-0.0535874275863364	-0.0146306109139658	-0.0763435695932541	0.0770167930210774	-0.0101497828341963	0.00879703568028911	-0.0443731749453932	-0.0814698596762323	0.0301750113201589	0.00819570442014084
162	0.015466809229483	0.0121054461286154	0.17558607597044	0.0549559128102695	0.17444286449578	0.202882419137429	0.125077160268827	0.214749493232788	0.0888235118708289	0.0577008390996379	0.00954714039730886	0.0547171395434591	-0.0251895409862708	-0.00663589275791043	0.0597402723291487	0.0688691245111681	0.0186892841995252	0.0120722703547351	-0.127812368748073	0.0610810926526548	0.0255324233684344	0.0976311253401636	-0.032748356474565	-0.156913583122092	0.0383329705846132	0.0322244506476239	0.0606092175811945	0.0684426724254437	0.0764299026208231	0.0550976563562851	0.0828144722272743	-0.0567462848048566	0.0876934066312938	0.0670715781926032	0.0625308668632638	0.0632025916712244	0.0730895078368132	-0.031651756845666	-0.0424857922809063	-0.0267220504358763	-0.0160509985820059	-0.0756191651119971	0.0685045861893174	-0.00564929433758632	0.0157955483784191	-0.0404194000717661	-0.0852721607716703	0.0303186594973788	0.0414637286028807
164	0.0245329869160631	0.0261625683194855	0.13696804763826	0.0410235276081494	0.15978687309171	0.197960033826639	0.105095756931197	0.174877104699908	0.108151614892569	0.0908719943852279	0.00990964945169881	0.0505395613702091	-0.0057045799042108	-0.0220234138129405	0.0843865484927986	0.0642437956187982	0.0099948138016952	0.00963562468637513	-0.158833730085824	0.0681251765916848	0.0203593574320944	0.0709394676974737	-0.052466586969955	-0.114195573015186	0.0220521201528432	0.0452255922987239	0.0645189430250945	0.0775511965653437	0.0702089130726831	0.073651447142145	0.0861948194822244	-0.0534563958581264	0.0805497930325736	0.0470228670635833	0.0700268806412438	0.0515531526479343	0.0598944030218933	-0.0464706524990861	-0.0520016471185463	-0.0530758292153664	-0.0126866634451959	-0.067681384045574	0.0650170420878673	0.00699175620798353	0.0218421286331389	-0.0460742673220901	-0.0773968462937663	0.0239523827826689	0.0320098595405907
166	0.028425950586783	0.0201185891960856	0.17781686394936	0.0584076971365393	0.19074276532587	0.213684415617649	0.123590015121857	0.230016588200028	0.130577083669439	0.101691410480988	0.0472034167147688	0.0517309521333191	0.00396652999509928	-0.0158275490560604	0.0848560284430986	0.0304223733418081	0.0857616683957552	0.0419433207007751	-0.115803813949886	0.0984966959322549	0.0409367475024243	0.0703499909531538	0.00923250402244502	-0.0913892275109861	0.0253028380774332	0.0489760554921039	0.0776320026999946	0.0920982964663637	0.086602226331403	0.107248839801885	0.105472357111734	-0.0495206333931366	0.0546148806556237	0.0541244288360232	0.0614747876353339	0.0316639983292843	0.0394375433531133	-0.069613730669654	-0.0714938026287723	-0.0453097121020263	-0.00488691969227584	-0.073078165256255	0.0743463418878574	0.0107686156541136	0.0176915854585791	-0.0365153853826611	-0.0553122796726973	0.0397372394708488	0.0362143931031607
168	0.00978330622336299	0.0054120604649055	0.16598508779611	0.0320501168233194	0.17928290990619	0.178517425815829	0.123014241305917	0.200055430929059	0.064533667514469	0.0789382423685279	0.0468925984479589	0.041814849603609	0.0134249225893193	-0.00780777288753054	0.0875034123108587	0.0179932103878082	0.0257264200091651	0.000886952785195128	-0.163390726926191	0.0776949884003748	0.0205712125891044	0.0348269635190037	-0.047657649544155	-0.120803480924974	-0.00676233024824668	0.0380905794083339	0.0694376892987045	0.0735345927822237	0.0758877687223529	0.0804432322613551	0.0875851225777844	-0.0430030436407465	0.0702572720694636	0.0557593843748432	0.0557830471668439	0.0467827375902843	0.0752398132271932	-0.031479717330946	-0.0322527329214464	-0.0347253311736964	-0.00183778726853578	-0.063958809786161	0.0763425468732073	0.0116140831022735	0.028461081930599	-0.0387362313085591	-0.0647253616926092	0.0422863476258988	0.0459348661282908
170	0.035043415650083	0.0138889578364054	0.14752086353963	0.0365501012308693	0.15940686571699	0.166976183494179	0.123525742194287	0.169648076650128	0.0239265004328488	0.0796819593317479	0.0190963407673088	0.041858004650019	0.00706250113601925	-0.0250103076166606	0.0779077524209986	0.0250657207088281	0.100447100876625	0.0449626853683651	-0.0960152045786202	0.120010950014865	0.0542931106353943	0.0714730433658237	-0.018213329033095	-0.0646791833344341	0.0187185735873632	0.0620117706566439	0.0843788372639447	0.0856094962407836	0.084565703322413	0.0974808590369751	0.118355941458894	-0.0253662904875265	0.0892460588455737	0.0915192354403032	0.062663086396084	0.0543989378772844	0.0583072117968932	-0.0448735517991261	-0.0387654428677362	-0.0335401978112864	-0.0158962472540358	-0.080881354950723	0.0555524073926172	-0.0016488294125665	0.023944666987689	-0.0564596965113972	-0.0593464862464763	0.0274230721218087	0.0379242220767007
172	0.039680628201453	0.0287630102173655	0.17343161175642	0.0796005951838994	0.201766566430229	0.207622507362489	0.126564791076657	0.253914630476078	0.082415639723199	0.0723394215415378	0.0203861752175789	0.0347733246651389	-0.0041758988515308	-0.0163538712813505	0.0639870394324287	0.0102897067157681	0.101689589649555	0.0421199925774651	-0.115868210356408	0.127464997036855	0.0592777238297344	0.0680515311712837	0.021707937429315	-0.046340129691796	0.0255522902093632	0.060972996340664	0.102919710118075	0.105111122859884	0.0973667084114631	0.0925936372227851	0.123546814485064	-0.0470126420236565	0.0790462108501238	0.0634281370134933	0.050650322817944	0.0384084503824145	0.0669269863159532	-0.0284476404373961	-0.0724066911109583	-0.0396992848786164	-0.0117151211784758	-0.074346789403625	0.0718429923074873	0.00367563787633363	0.028506584677459	-0.0416210298981211	-0.0691424985323262	0.0268462891372188	0.0212188488732807
174	0.018320119064593	0.0107832987721155	0.14419359062614	0.0513356099947693	0.1615478831892	0.162974535943609	0.102343126821437	0.168021905242189	-0.010883972018251	0.0874009476928279	0.0273716245398088	0.0467094750262691	0.0123973873123493	0.00805628722075946	0.0857255400550785	0.0381430176688982	0.109718496796105	0.045788465425155	-0.120873744536008	0.118357225275515	0.0556352695466944	0.0487164885613336	-0.0180169675643951	-0.0772460826084581	0.0248430745326234	0.052066943243994	0.101554319451565	0.122451763091734	0.0948004453247031	0.080103961813675	0.113407983591434	-0.0311974526944765	0.0771995118938338	0.0878660270275933	0.058470514638834	0.0435859961875344	0.0817650527805434	-0.0278872936357462	-0.0427485313749962	-0.0622304461986463	0.00478375793137409	-0.058818153380954	0.0969262765322974	0.0142736242709536	0.0407920000871491	-0.029224462582875	-0.0604798781155292	0.0416955765071187	0.0258625429077908
176	0.0337117237161331	0.0193211176896255	0.1435773402175	0.0639477417394694	0.15560190602525	0.175094853048269	0.112916498478607	0.157239326085509	0.00266734514700895	0.077438130730108	0.0160447069841989	0.0402319517101091	-0.0202081229634707	-0.0121184683729505	0.0493566230059286	0.00795216125161824	0.0495666342901853	0.0256572274380551	-0.135968936914715	0.0971130460776548	0.0287750293214744	0.0649523425545737	-0.059505102046705	-0.0569259476713562	0.0186973968422532	0.0524549830261238	0.101734805142375	0.120403488305684	0.079719023578293	0.072683289830545	0.0905196270670443	-0.0556532802972964	0.0401242950651737	0.0508886456976532	0.0455546718856039	0.0422208272883744	0.0524759544870732	-0.0614021505498261	-0.0671437089051613	-0.0523144355253362	-0.0178106177598458	-0.07183444693937	0.0609798269194273	-0.0027889475879963	0.017434239843229	-0.0508894207284081	-0.0929435949981753	0.0299658498433888	0.0474089932625708
178	0.0306409555141431	0.0376724515705356	0.17632354166503	0.0725606310805993	0.18268049206328	0.191486166290179	0.133920887255587	0.191345433927538	0.0665792877433788	0.065321766660938	0.0242461347508889	0.0492304821102891	0.0086208427619292	-0.0141896726697905	0.0289667800974185	0.0000424087093782166	0.0660792791177753	0.017497839512215	-0.141096741203781	0.0947066727876948	0.0359720880874144	0.0797896946465637	0.0600451950959151	-0.126579086265129	0.0160298687974632	0.0514276920112939	0.0940958481183545	0.111429821829074	0.079332126816873	0.074583348752095	0.100735903773044	-0.0352493699764465	0.0811781900169637	0.0556720679035831	0.0497273399593738	0.0546944172849244	0.0818754154925432	-0.033771817934926	-0.0459439167885862	-0.0226283815835764	0.000498699908744182	-0.043465341441923	0.0820491457634074	0.0190595205835236	0.0362534334824289	-0.0225875328269352	-0.0486718366925802	0.0339341741463588	0.0278672668607507
180	0.0300921902743529	0.0335396898888056	0.16429907531361	0.0762291725865893	0.18118522670286	0.195070819607279	0.115533986433757	0.160420576837679	0.0691630323420289	0.093226994237698	0.0296557459203888	0.053397429084749	0.0069571549996692	0.00252473545369947	0.0828072969992686	0.0337423069271581	0.0431924134884152	-0.0104792093081649	-0.14701533206726	0.0819315624167447	0.0216978530363543	0.0265569309706037	0.00953820260768512	-0.130169940739469	0.00863300036232317	0.0461140768297639	0.0827044655306446	0.0955250014058138	0.0850613811267131	0.071596450100925	0.0930152707110143	-0.0354401351824565	0.0823444283879737	0.0709609323627634	0.052561373669334	0.0573915941358745	0.0724753771400832	-0.0367557686633662	-0.0322960887502963	-0.0156650278239163	0.0113317425991841	-0.038187399270294	0.0976706653452373	0.0283555681940637	0.0604782959576591	-0.0069374956772752	-0.0317349394026153	0.0625878713184989	0.0349598877853607
182	0.017716727299103	0.0000522184356555044	0.16484487264351	0.0717593014448195	0.17530871355125	0.190158298072049	0.103136966099187	0.178528686054708	0.050848730935209	0.0736902645543178	0.0198745238339888	0.045573155775289	-0.00500417943553066	-0.00899325256927042	0.0752047985687485	0.00417802480439811	0.0586661963131652	0.0165385826143751	-0.106272702232999	0.104734200154245	0.0359766366647944	0.0854044664425238	-0.0158377305291451	-0.14013558968592	0.0178172443424434	0.0585805092633038	0.0974779376520145	0.110300479094464	0.0974453766082031	0.0805213252384551	0.113162820594414	-0.0602030780175464	0.0470324636581536	0.0638493813164231	0.0419799250856039	0.0365127603115543	0.0643674644468433	-0.0342705175248561	-0.0489903078389262	-0.0408577771849363	-0.0272329840226659	-0.080316611187813	0.0809631714226273	0.00664489540810353	0.016776701604009	-0.0570241220408642	-0.0802171314750892	0.0365454700488888	0.0481208857739908
184	0.017984998426533	0.0139852124901356	0.19696202388142	0.110775185811149	0.20953372582301	0.216071638160539	0.128829379106057	0.259400087840008	0.131079786934809	0.0733380876910179	0.0198909524788089	0.054250289859239	-0.00311491623577065	-0.00273823400425055	0.0899730984631886	-0.00295345468604191	0.0849117236016252	0.050098893443135	-0.0849483192140952	0.106724639083055	0.0379866477556143	0.0834290481953537	-0.00297313771195507	-0.106524234982187	0.0439660436830434	0.069372272055984	0.101722724836825	0.116642005415944	0.0934036576581729	0.0864795730926851	0.120102166763624	-0.0425344853375065	0.0479087021228137	0.0345855117666933	0.041422417751994	0.0369574911695443	0.0507661000387531	-0.051428456602046	-0.0887354988679013	-0.0414132068256763	0.00164043981159412	-0.0525771879138081	0.0908629990811074	0.0244290943985237	0.042929724733739	-0.0231818834855151	-0.0365427591012673	0.0670684414949587	0.0395685091458307
186	0.019809451304313	0.0109075498042654	0.201657434096639	0.0706582128425695	0.194922120304539	0.205559099388459	0.114897517223657	0.205536473009978	0.094785527136229	0.078013502122398	0.0217519976598188	0.0623712474158091	-0.0124768198586307	0.0034555892175594	0.0664297978978485	0.0370648616474782	0.0584162995562252	0.022015645794875	-0.110237385389643	0.104127702194595	0.0315783879983544	0.0461337741394936	-0.0360150914868951	-0.106584335890047	0.0511965457421133	0.062613802445574	0.104481723725425	0.112855829454424	0.0909359522677831	0.082558493141965	0.108772800117594	-0.0630699064848895	0.0251235466136137	0.0537071265861933	0.0407659115932739	0.0415385939275144	0.0568637764196231	-0.059943292005326	-0.0765732737337553	-0.0492007880045062	-0.0159920659602659	-0.072010204758943	0.0672873712563273	0.0179615037373535	0.0122095435081691	-0.0465007687471232	-0.0655022111866412	0.0473442676943587	0.0343705281757907
188	0.00719952704778315	-0.00346134158071454	0.21444320709847	0.0619653404219094	0.20847296552872	0.195642557880899	0.115405804948827	0.173491206540588	0.025594922960779	0.067140607805638	0.0217036133088688	0.063170323975259	0.0185070904467992	-0.00922246859940046	0.0372070692078685	0.0307050191295382	0.0126408949574652	0.00892113240072501	-0.135750522298076	0.0817829740628948	0.0200761870869643	0.00457049378641372	-0.115252223240116	-0.143222218121424	0.0409092054472833	0.054037480313724	0.100421008569255	0.106665186769384	0.098631535636313	0.073690759039055	0.0963004586436345	-0.0309588926577364	0.100621537777004	0.0954672630897433	0.0566783714022039	0.0753300550557843	0.0747944130181832	-0.0286934173348661	-0.0381425961753663	-0.00415633706653629	-0.00029680444512592	-0.05197520224895	0.103975793352857	0.0240322081599336	0.0290286809961791	-0.0209511568515752	-0.0509502858082813	0.0534279330650087	0.0263373637700008
190	0.0208415050849831	0.0163019396485056	0.22944433563317	0.0810169110335093	0.25983754942355	0.222689635895679	0.119718240242527	0.179594334367619	0.0750735726092688	0.0755365182472578	0.0240933352068089	0.060981287440989	0.00516376256576923	-0.0102064381490306	0.0665509270769786	0.0426791061432981	0.0716154506302054	0.044795450799985	-0.113537678744495	0.110539269871115	0.0374371675827343	0.0259776850571136	-0.024965368157805	-0.107012402140735	0.0528646464900633	0.0635525132122639	0.108106778566885	0.120477219023224	0.115062736281413	0.107413212286985	0.118976187050374	-0.0727458216319845	0.0425109624754536	0.0506666584934132	0.031123100619854	0.0457297939938544	0.0504971300020132	-0.058096273641286	-0.108563224313268	-0.0658995886489613	-0.00688168794373589	-0.066895312926367	0.0858486474430473	0.0132336303083136	0.0308063946842689	-0.0432537836711891	-0.0609675767147003	0.0478529837913488	0.0363772288226207
192	0.0180257230942631	0.0111972547272354	0.19127264804356	0.0791797500235394	0.20995057292725	0.197971187607799	0.114832679643977	0.180381946268658	0.065442089484669	0.0649732564773979	0.0201118489771188	0.055627199289799	0.00403658925935924	-0.0125771115420905	0.0822418829415485	0.0216799323821082	0.0582670362809052	0.023150828545915	-0.13169397482549	0.116050131098545	0.0388098735426443	0.00973828936097365	-0.046224413066225	-0.112157274400604	0.0236841326914132	0.0637076898292739	0.136302055819865	0.123300109079354	0.101830184897723	0.107990189143075	0.120442301402604	-0.0402964216441066	0.0952844895626637	0.0936581203544433	0.0391505121545839	0.0563642775072744	0.0679456683756032	-0.029810154085476	-0.0723346226516003	-0.0656732732004753	-0.0342541915800288	-0.0878667767685251	0.0740499028188273	0.00091258168787367	0.0108572434100089	-0.0598718645364181	-0.0993942333321913	0.0445793602178788	0.0226519391560507
194	0.017127556726283	0.00582911141373543	0.19987107143057	0.0897030256157993	0.2007136363272	0.227475853663859	0.111765484686977	0.179997809909108	0.064637542916189	0.0609842465634378	0.0148723794287289	0.0511660542867891	0.0106273861216193	0.00920168417008949	0.0928199675055685	0.0375402887171381	0.105165166527085	0.058665273169175	-0.120154156286085	0.134194691141985	0.0650813236130843	0.0629983377218137	-0.00504666336779502	-0.0813739137217171	0.0367411343203432	0.068772089220754	0.152126072278285	0.132458082199824	0.102763367282943	0.110184478247245	0.146641141255474	-0.0661114182508705	0.0417647842676536	0.0544016169497232	0.0466596846492839	0.0432729339660143	0.0685866414718033	-0.0502100978406661	-0.0684669157583453	-0.0783267962707023	-0.00388632655080579	-0.0630503116414051	0.0889466544281072	0.0283121499639336	0.0401649604909391	-0.00609873629830515	-0.0272168716025363	0.0656860019124987	0.0366319559227009
196	0.0248046597291331	-0.0059325765138345	0.18005412630681	0.0669947504532993	0.16204802630236	0.212818676600349	0.104668713355267	0.124172847207008	0.0556762061550189	0.077429958417778	0.0274353905848388	0.057909762679589	-0.00598839226198078	0.0059839189715194	0.0756637937050286	0.0443916401878681	0.0755946904758154	0.0439126427294549	-0.130785571212677	0.112201669700675	0.0490703046380143	0.0637943318410237	-0.0117006730711651	-0.106445141773245	0.00901016396690335	0.0678300895279038	0.122103388007215	0.111133960047854	0.121310987912853	0.080957438092335	0.125737584718294	-0.0459010818576364	0.0736711051582137	0.0835243074651832	0.0368235520131239	0.0550898881012143	0.0767025943226431	-0.040446515927796	-0.0511946264629164	-0.0325780198773062	-0.0137975043857159	-0.076324126659031	0.0828146823162372	0.0182369033694336	0.045818991433479	-0.0241526958851752	-0.0521401683647933	0.0507960077115888	0.0238018274465308
198	0.00293546976195302	-0.0390638686782445	0.18942161722313	0.0872642028698494	0.19649759433556	0.214326275846369	0.122862785660537	0.183271498070549	0.063665521505659	0.063125664701158	0.0188987694208489	0.0486171624952991	0.00708123848918918	0.00994765409185949	0.0780530704726985	0.00387917192742804	0.0443596635048253	0.0230242116234249	-0.16043316399796	0.0780438460703448	0.0332422955897944	0.0500541813552737	0.0109252601859751	-0.124121182391033	0.00157364923295322	0.0523636190399839	0.104205213810554	0.0986651316392437	0.099431061445203	0.0855107630669851	0.118366706959164	-0.0434427433153666	0.0724255765938038	0.0909724115872932	0.033527802123154	0.0663949730773243	0.0729402799720933	-0.0347117159071362	-0.0502309256343763	-0.0430665475940664	-0.0448451451722268	-0.092746353779978	0.0699391674758374	0.00686422605775361	0.023513038488489	-0.0523452197468591	-0.0749809973119253	0.0352969641386687	0.0515310030421108
200	0.00781484716542313	-0.00255382893420442	0.20977001180097	0.0887933666875793	0.21283501031765	0.220944533938579	0.127664034125087	0.175800045209809	0.0850983117035689	0.0645970652572179	0.0199319517560088	0.047821667782699	-0.0112244490119509	0.0170306886134295	0.0728986126314186	0.0250944543741181	0.0722641205615353	0.0515335945721951	-0.111869167965723	0.135567346559925	0.0447142802314744	0.0684532476517636	0.020324047197845	-0.0915002994060311	0.0235734143830733	0.061737108543914	0.120285822866345	0.114685620779884	0.106636112647963	0.0955831548687951	0.134033172312874	-0.0466083387242666	0.0858827930481436	0.0751371143546533	0.0389373334804139	0.0591262323105344	0.0772413843612632	-0.044110336978026	-0.0468282841814263	-0.0751648001791073	0.00120058762626418	-0.050601411743147	0.0997331267279873	0.0254402932049236	0.057692669398179	-0.00227596846292522	-0.0289383143747062	0.0570175776522188	0.0502656366587209
202	0.038206145875443	-0.00897215635777449	0.20321797637461	0.0901620789913593	0.19839233639737	0.208805088083789	0.118258119769127	0.186900290038978	0.0920988195120189	0.0732383489578978	0.0163410085146789	0.0456748997437291	0.0154625502479893	0.00278452069582946	0.0893827475855087	0.0137229849040881	0.0520298519772953	0.00981609454183507	-0.146076020646812	0.101486337730125	0.0323978244717344	0.0346072724017736	0.008785027232455	-0.119577360018267	0.00980000767070321	0.050747729105294	0.0971323795117045	0.113716357233364	0.106776617856833	0.085544466707985	0.121499150733114	-0.0571392193468365	0.0460375432834637	0.0632310560752833	0.0399055267921939	0.0424054744833844	0.0533631990464232	-0.0467356966716461	-0.0801959944203493	-0.0618616366441562	-0.0331117642957198	-0.0731557908928731	0.0649519459489174	0.00347907655613366	0.0253342740919089	-0.0432699766655561	-0.0865416779220173	0.0499030471478887	0.0371074457013507
204	0.0233761013519231	-0.0128543644401944	0.20579540787702	0.0998809939738794	0.20714705218924	0.226615996754689	0.128217794588347	0.208123497488079	0.0791291426151288	0.0585598917933279	0.0149599052474889	0.043930235787609	-0.000169589501540779	0.00330232485034943	0.0301193003989886	0.0165375919463182	0.0641676323220652	0.0509935032791551	-0.121661937203396	0.122711573546915	0.0325086180454544	0.0747673889159737	0.029322616265125	-0.133876118707361	0.0309557846610233	0.053161004038544	0.111535345052365	0.109838869858514	0.092232723361223	0.087041315733325	0.123931196527434	-0.0582627105859366	0.0778979556475936	0.0443201960168333	0.0488133461795239	0.0559258337295143	0.0612626430234733	-0.0460471972212761	-0.0663085629544663	-0.0391083975182862	-0.0374980981503398	-0.083083720849198	0.0611315078909573	-0.00229538336381641	0.0109436393465689	-0.0487913485970711	-0.0849494177953213	0.0491058679941188	0.0472527641065308
206	0.0238928047827531	0.00340952190032562	0.19814358402818	0.0922920029228593	0.21930363500145	0.227587640509789	0.123692096219327	0.213716428067519	0.0698198190136889	0.069809483398098	0.0226802363159488	0.072498463021929	0.0277115413443192	0.0115556022561094	0.0920306094899386	0.00987620502688813	0.0445077686530453	0.016627617141395	-0.112410304212982	0.0996682899900747	0.0275298103198944	0.0350265812191837	-0.0188856649352149	-0.130353257188292	0.00847819854595322	0.0501747302061339	0.105681842576155	0.111334720970324	0.098303808041543	0.0758365037116351	0.116769896937214	-0.0546875959377464	0.0706963897537738	0.0564071477796333	0.050644425353344	0.0524423206441444	0.0657774513872933	-0.0501285405223661	-0.0646234311836063	-0.0530742916865563	-0.0298180672212358	-0.0726383443001131	0.0723639051320872	0.0168887415140937	0.0331026066602491	-0.0231836634249951	-0.0495315920446393	0.0609732347611087	0.0398232983741007
208	0.0256998239779331	-0.00918270344069438	0.18747278543366	0.0676510686058194	0.19748173827195	0.217563532211869	0.101913492101997	0.140635859900998	0.054386896630239	0.0733355718853679	0.0197505683998489	0.0707808728184289	0.0113364668267193	-0.00487259707901044	0.0759327716799285	-0.00778370082675184	0.0383351843928252	0.020884547727265	-0.129577537677259	0.120287006210215	0.0266118924308143	0.0503616658129937	-0.063740392093995	-0.137742834756866	0.00563924546297323	0.0502941539364938	0.115470606818485	0.108470060982904	0.099943075134673	0.0780976221073451	0.118837714033904	-0.0396400963867565	0.0595579149940137	0.0621089393930332	0.052027362058704	0.0565150935671843	0.0638750792827332	-0.0627766925071691	-0.0762736537080133	-0.0476959182814363	-0.00326319275923592	-0.058529573461547	0.0875244978218273	0.0203268771591836	0.0271523684531489	-0.00977227921550505	-0.0385058508781952	0.0601538542183688	0.0403612401676607
210	0.0323510256132331	-0.000311581689034446	0.19282386544064	0.116734522722889	0.20424313139255	0.218021454975979	0.120596000725597	0.176794426417519	0.0754757760386389	0.0527820607099279	0.00642643132292875	0.053137156905219	-0.00236193062083068	-0.0146333244060206	0.0360616466251487	-0.0203768492137519	0.0247118713756953	0.00254461738073508	-0.160080032849902	0.0895549453683748	0.0200149032467845	0.0296645512653138	-0.07323998493553	-0.146187828791802	-0.0162319242190567	0.040322811200304	0.101068500956174	0.0957562951098336	0.0897360683546131	0.0707534198838451	0.115658096288774	-0.0557172145207565	0.0698123664524637	0.0789416050867133	0.047151197790934	0.0555799764537244	0.0659814420656333	-0.0635533152823641	-0.0869841178702043	-0.0478688257391764	-0.0301355811600659	-0.095544985919587	0.0547767043107474	0.0035513086311636	0.0229682566941389	-0.0169061502867152	-0.0617349452640282	0.0519280460745088	0.0542288684349208
212	0.0292052018900431	0.0198194805222556	0.199020614200279	0.102995505595449	0.20056863595544	0.210056282577939	0.114559667385447	0.212597355470789	0.0682885917130189	0.061212425940538	0.0158472304958188	0.0583025186710391	-0.00218574975397079	-0.00779568268617048	0.0900504472410586	-0.000157389133541797	0.0739667415728154	0.0535379144221451	-0.10878206044078	0.127010790558985	0.0450453159756643	0.0670035076284536	-0.0134550916064549	-0.120671838980772	0.0401176130991732	0.0633622478590339	0.122527983444965	0.116839466351934	0.0955232395364529	0.084913926664455	0.126847955839074	-0.0549455447085465	0.0670689152003736	0.0475707952580833	0.0436130569217339	0.0401687894783644	0.0538426298911632	-0.0628880431933191	-0.0945795844159653	-0.0710008856877913	-0.0143738043872059	-0.073898040435963	0.0759763646729974	0.00762574932076365	0.0308200770452991	-0.0272096515794651	-0.0657722013508802	0.0549932795904788	0.0453915071004207
214	0.0337605090783231	0.0091204515182155	0.21616123309581	0.110207916016659	0.22662277928912	0.245399126145629	0.129498084427427	0.232852819096618	0.0843320342639589	0.0666154970752979	0.0137791101034088	0.0606706440349891	-0.00582692364649073	-0.0148697375077904	0.0842414599323686	-0.0113849500838119	0.0535311887440553	0.0498038592444849	-0.141647019955237	0.107165491431925	0.0189166828357843	0.0570829999746938	-0.054222770204245	-0.13162737711602	0.0512441030521134	0.0526658837304039	0.106408792684815	0.111023493984804	0.082646789492133	0.070319205247825	0.111203245647104	-0.0375828058863965	0.0872293105595137	0.0777536000825132	0.0297064400465938	0.0510297500851244	0.0715496712019632	-0.0574726755100761	-0.0604627082570164	-0.0471886722287662	-0.00508073892683591	-0.062956769784512	0.103290983597627	0.0183097264474736	0.043751273538559	0.00611250992464485	-0.0405216181293953	0.0669809994058888	0.0472470570897907
216	0.027732213914673	0.00404523322832562	0.20863486823558	0.100753277457029	0.22535933269724	0.231620891412929	0.121158196005537	0.195315471552318	0.135236939972579	0.087939299145168	0.0256468464730488	0.0671654487444191	-0.00465814080429072	0.0192145106596595	0.102335316162799	-0.00798957212959195	0.118842674329335	0.069140432582615	-0.0804244725492242	0.155560352772645	0.0558575494638944	0.0998899617299236	0.0427310491499651	-0.0732376083115871	0.0562260303515332	0.084454557758914	0.135806494225374	0.116827089391364	0.119636061591183	0.115510815814815	0.145346402184284	-0.0390010425556366	0.0928821489638136	0.0607032074714333	0.0406194780092239	0.0608683180868144	0.0654585404822232	-0.059492071873956	-0.0576305796933263	-0.0396312104036063	-0.0127948996319458	-0.084158636757543	0.0732179690058574	0.00643466755010369	0.0295981868899191	-0.0138015192544052	-0.0519399813000703	0.0490504041128388	0.0383468675556409
218	0.030710104703793	-0.0275393659161545	0.22539738347214	0.114908676036119	0.22214139098915	0.228867665005319	0.127141846873347	0.178465248319188	0.0821766526644989	0.073190751290918	0.00825049019450885	0.0610247371126091	-0.0137326016802708	-0.000224245790820587	0.0752795098726486	-0.00575147045477187	0.0813325340722453	0.0407738329305651	-0.111599169571561	0.121889682532965	0.0344792412439443	0.0543338786844636	-0.0325803525648549	-0.111727838855552	0.0255817241484833	0.059240201444944	0.118286628769515	0.110175108817804	0.107398129054883	0.096576919763125	0.129066937049474	-0.0175272445783365	0.144654544917374	0.0960468794202132	0.0541010942893339	0.0733361343823544	0.0759828602293633	-0.0285931236560562	-0.0492625629364962	-0.0310821936834862	-0.0324565228466989	-0.076302993240808	0.0867690371201972	0.0091491935586836	0.0395582593526891	-0.0153626957084552	-0.0506829451947023	0.0587038188522788	0.0599224830269807
220	0.036959308335293	0.00340260454497554	0.20773443023821	0.0892182180415693	0.20136149753244	0.219565358110809	0.117582523789367	0.164185603012728	0.021333568901279	0.083468866971568	0.0173381268564787	0.070248620468979	0.00858559983738916	0.0191283570413594	0.0512020169405687	-0.0228940798791819	0.111875174274345	0.0763109888435149	-0.102545792549494	0.133667064573045	0.0515314940426743	0.0832441303878537	0.027035231595955	-0.0947714679986691	0.0461185228952732	0.0721836783665539	0.126232097289205	0.119934458632024	0.114521011631033	0.0999644497800249	0.153935041187144	-0.0137371900078065	0.128628776198804	0.0928642060372133	0.0554464665699339	0.0679415251593043	0.0909155137494633	-0.0413631922474862	-0.0497556763815463	-0.0319213802238163	-0.0192057445379759	-0.046363887162564	0.113080393820757	0.0192210997692035	0.0512555231039691	-0.0026607775602252	-0.0327934451240612	0.0591437448709888	0.0438654110976708
222	0.0350097881208031	0.0129787588278856	0.19542021933692	0.0846851302200493	0.19041175532282	0.232794539980769	0.118921044228497	0.181480217352709	0.022306180926819	0.0755887605356078	0.0205119148546189	0.0639026255254391	0.00207307603648932	0.00465389550620943	0.0534034766103786	-0.0285422455876319	0.0758081123058152	0.050326417617915	-0.126649324922969	0.113870437796335	0.0347767020376744	0.0490335231163836	-0.064311677113151	-0.116490290579016	0.0280864216376333	0.058221476363354	0.132297598831375	0.120265878119164	0.110567880446903	0.087382640544345	0.134305459319044	-0.0243191483223466	0.131322394383964	0.0862487479925733	0.0521516023023139	0.0778384253166144	0.0719475217013932	-0.0427662326012661	-0.0432419762595664	-0.0442299086780262	-0.0119098175070957	-0.0617434703252	0.102133501246057	0.0194511705053235	0.0540893638041891	0.0100036167712849	-0.0221286751414063	0.0688325527254587	0.0542240658650808
224	0.041370071879923	0.0200333310380356	0.22902562887954	0.111353395406179	0.22675131138591	0.251590240162849	0.129662193235087	0.207276787088648	0.125893751753819	0.071410735001358	0.0203162185065489	0.059547240882029	-0.00638590698222075	0.0087232186453694	0.0827324716679085	-0.0246870872062719	0.0499470185751452	0.0414711111551249	-0.132572858615716	0.0944170562034448	0.0341619723512443	0.0472934669709337	-0.103143479749869	-0.071234565221964	0.0317421379327532	0.058325453162934	0.115180632533445	0.108815482597014	0.103985998465003	0.0805931099334449	0.129381145648244	-0.0468215161292365	0.0905554206049837	0.0607069121880532	0.0373190117740838	0.0641673491633943	0.0598715899519033	-0.0627923365003881	-0.0649486420932013	-0.0854968048381793	-0.0460785214729188	-0.093444465664565	0.0853120443219373	0.0103028549147035	0.0457711799283391	-0.0244182101581951	-0.0674797415827153	0.0535585193984787	0.0367146822889208
226	0.0426134098851731	0.00448830315069548	0.19631986142075	0.0799808109811493	0.182708495107279	0.217205841814709	0.101858594763387	0.152697161133198	0.0339508191386189	0.0751430224919178	0.0193859648140688	0.060058549602469	-0.0150968377333907	0.0196649067182895	0.0732469662480186	-0.00819901598237194	0.0459520827995952	0.0298410740995749	-0.130311055599116	0.0986832682898149	0.0302838917167543	0.0512161770796538	-0.101797614534109	-0.108924476417181	0.0172182434971733	0.0631255573832739	0.118834019781805	0.0974690990738136	0.105858913993703	0.0806280430946351	0.128147793964954	-0.0191435195220466	0.127840655273374	0.0731185481941532	0.041159275990724	0.0541401005428743	0.0725251909705533	-0.050270300947026	-0.0656488877101883	-0.0143477722675063	-0.0423912248503269	-0.0934892803859301	0.0699318281429173	-0.00236596640775644	0.0376549160971391	-0.0215031496718452	-0.0564838327522053	0.0519820681771088	0.0511819841970607
228	0.0303060068166829	0.00637706918804559	0.21744139237877	0.109890040491039	0.21594872794607	0.255618310811279	0.127823380396657	0.175756955212929	0.109052589262179	0.075647845575898	0.00728156493850873	0.0571442127748489	0.00905625486935935	0.0120999858241195	0.0643655603341586	0.0257584571278182	0.0579937382630253	0.0356537911921651	-0.0966525418852812	0.123633803333825	0.0252474514773844	0.0812780270631737	-0.0389717571142549	-0.100221048200531	0.0231385006641733	0.0633341677131538	0.130429167643834	0.115467998239054	0.108243859894883	0.096815514957395	0.138285612611864	-0.0134057982895466	0.144578860053234	0.110507024093213	0.038970421077114	0.0704702396457744	0.0751629704663133	-0.0578222393915861	-0.0529699713633562	-0.0355721811336962	-0.0286401805601859	-0.089751398504205	0.0780264181651873	0.0165162198995636	0.0344388745688591	-0.0168761622961351	-0.0485224291138773	0.0616261127551088	0.0375497206156807
230	0.046483444777633	-0.00273063740287438	0.20937735745096	0.120988023704239	0.22764879788987	0.247980430749429	0.134653129131857	0.175391742243578	0.083514309341689	0.058090592889728	0.00839036964852879	0.043969494368389	-0.0100214251501107	0.000795650752039467	0.0886072269763285	0.0032532148542781	0.0639022229351653	0.021972813392245	-0.107804845106505	0.125432588311505	0.0219789592092443	0.0766605629583437	-0.0100907011385649	-0.09584365804364	0.0327281510519633	0.065828297109664	0.142550642415025	0.123938849830104	0.104826791863073	0.0964469193221451	0.146593040988724	-0.0509390359463566	0.0626673996257736	0.0820137784600932	0.0401434077118439	0.0468923413645044	0.0521278491587231	-0.0851103711330141	-0.0705936855663662	-0.0902414146177773	-0.0403584986845869	-0.089438928780474	0.0728881769108374	0.00768552898340369	0.027269149780679	-0.0206914891114351	-0.0705076571267153	0.0425106236981787	0.0457326407041907
232	0.0399343915307331	-0.0199956311833545	0.23207766098183	0.131547850549869	0.23617425872596	0.284488551811659	0.145150144199087	0.220007445138809	0.178130378556199	0.0728601456648978	0.0178632069431888	0.0643810303692591	0.00100984332559917	0.0149267598185094	0.0871557594908285	-0.000677647635581868	0.182862709902525	0.101826762958045	-0.0302793354186752	0.178221125260395	0.0734797893744543	0.129125430444484	0.043739583320225	-0.029969936879086	0.0529871258121333	0.0961364609001338	0.157052723045955	0.140256477101324	0.130002131554903	0.128792379367755	0.167567005703534	-0.0422262240401965	0.0897479677851136	0.0989018794807333	0.052064712166354	0.0628060414813845	0.0715085547035832	-0.0665168397845221	-0.0548959647211662	-0.0529837691713564	-0.0386551946991038	-0.091685742136981	0.0634994657393972	0.0163747301017936	0.0471051926109991	-0.00491139294336507	-0.0562495439617042	0.0524452925155887	0.0380410643091307
234	0.0480388197140231	-0.0168637177377844	0.21200982563366	0.100066447785469	0.20445685987719	0.222516911918639	0.126713431595927	0.137940520776148	0.043802842718909	0.0602368985647679	0.0237126128154688	0.0598384376601591	-0.0155222425961608	0.0172768265982695	0.0981289982034985	0.0316543312778981	0.100060046996545	0.0417094784389551	-0.0800477918438012	0.135758305221675	0.0376356182311943	0.0798477720222937	-0.040378029961285	-0.0846960470626361	0.0250712844714533	0.073786138586194	0.141806538530975	0.130795417817104	0.113636986033373	0.094373683083915	0.157433620543694	-0.0497547054717564	0.0906726078293536	0.0786064008958032	0.0524831878605438	0.0649685672967044	0.0662025095126233	-0.076114399835955	-0.0547355201706763	-0.0483865795910863	-0.0308745607714869	-0.097825652541354	0.0673919315758174	0.00143089027361354	0.042057314551859	-0.0198565816398051	-0.0646931678500323	0.0485207286422489	0.0533785022265207
236	0.0353739364440031	-0.00658303575410457	0.22547543798932	0.127363708699739	0.23124245728339	0.261588978175399	0.150829646114557	0.198995257644869	0.128581512481969	0.080356994984218	0.0361481502396388	0.066230600856199	-0.00701788748849075	0.0275138527610994	0.0808081015873685	0.0101349034912581	0.0259052666398252	0.00910218951753494	-0.150252845421361	0.0907423459984749	0.0053955238636243	0.0534901209124536	-0.119401905258976	-0.134258146638855	-0.00684382278543683	0.050335507321204	0.108758105467665	0.103951335538984	0.0862031154159331	0.0716100813653551	0.134956386321214	-0.0351199958484965	0.110792987427064	0.0727049921762832	0.0309976734505539	0.0700541503391743	0.0593547122520632	-0.061685516896236	-0.0372127616748863	-0.0369568036520362	-0.0497051904343528	-0.094799263547903	0.0555631063451973	-0.0062286597589265	0.0257080215909291	-0.0387304253695011	-0.0891466281783833	0.0322198773855489	0.0418634724983307
238	0.048675881584533	-0.00573439513251439	0.201152776776589	0.101528976700629	0.20020104213423	0.226614734558539	0.170979995949717	0.150428807101348	0.057892188014679	0.0653701734296079	0.0238669795494788	0.0539328932638989	-0.0162419763427908	0.0113415689013194	0.105886173104799	-0.00256553387626179	0.0806509706076752	0.033463652061045	-0.118994796262828	0.110711825935125	0.0296196949635643	0.0778836465184336	-0.00884313239917489	-0.132346612141999	0.00824943192242333	0.0526320634419539	0.123364203440025	0.121677476927784	0.115276018999783	0.088247744010665	0.150451933258214	-0.0381453450053266	0.0837434476295338	0.0724503319370233	0.025348122217254	0.0460061349892744	0.0304364654132432	-0.0738271079714371	-0.0740076743250453	-0.0859482660953773	-0.0513597900914878	-0.09725704701751	0.0629678649992174	0.00177930642285351	0.0538323410118391	-0.0209149754149351	-0.0725847037178643	0.0284785780506487	0.0689345788428508
240	0.0258702389029031	-0.0164159147846046	0.18751965400234	0.0863510746460594	0.18981429953269	0.210700790667239	0.151985279342187	0.129621346870199	0.0154225582820988	0.0717038531904679	0.0232523808134288	0.065176750993909	-0.0120162327844808	0.0237285967566594	0.0616687320722487	0.00993619065638818	0.0708017234340153	0.0442474614968251	-0.110497145535414	0.132193432588225	0.0375314669578144	0.0744973378541638	-0.050111334295325	-0.0891518570204861	0.0331158975229333	0.054199901629594	0.131589669124815	0.120295190495814	0.126242552653393	0.0920455256687751	0.146375573579584	-0.0333710578618864	0.104455865851814	0.0651339450623634	0.0237184340511138	0.0574104953612344	0.0374520910466432	-0.074532053779311	-0.0478892378157263	-0.0522837489255863	-0.0257890627122759	-0.083831336552481	0.0643048160115574	0.00667156949960357	0.0417442398973391	-0.0167309525644652	-0.0629547996153352	0.0533180328327787	0.0511911621790708
242	0.0334175805320331	-0.0122540546002945	0.19230410972746	0.0877338277856694	0.18975537299903	0.213802348538539	0.158423468535637	0.133973462572268	0.042525678695839	0.0631863912845478	0.0185460155204888	0.0535455184008691	-0.00929653120793072	0.0116044747705994	0.0387559846472185	-0.0318813355634719	0.0682874976932353	0.059737488386765	-0.0961359826704822	0.121795643695735	0.0371133797949343	0.0801926912330038	-0.056500666301845	-0.0701280800950641	0.0334040107722933	0.051473896259614	0.141882491711415	0.120409219770914	0.126116828640493	0.092290179638405	0.151936573096384	-0.0196787839203465	0.130556392289964	0.0914196755314332	0.0463135911788939	0.0614370113939444	0.0367280973988133	-0.0647621439046091	-0.0615069716246763	-0.0668759548457672	-0.0427071375227568	-0.104512050375577	0.0545960659908773	0.00492174695837355	0.032449550293929	-0.0380250310216671	-0.0722436374969992	0.0392909906198087	0.0479814412122808
244	0.026786313927033	-0.0245592000859645	0.189315873687619	0.0874559209526593	0.17120212662324	0.211374140148959	0.127480673268087	0.112871843434228	-0.022332244736321	0.0588489692570779	0.0237282934029288	0.051806030552549	0.0006514955586292	0.0129968332504495	0.0541710041721686	-0.017420536844492	0.0558651736985754	0.040978366167745	-0.123628097462851	0.0975609718187047	0.0269669114088245	0.0652895584476736	-0.053071980492605	-0.0936182844770781	0.0260686437919133	0.057980980129144	0.133272410939085	0.115141135838934	0.117520761479623	0.090261467385395	0.152010906970424	-0.0239685212494665	0.108063615969174	0.0942424440140133	0.0363262497472039	0.0632366305281644	0.0536272600637533	-0.0650733257728111	-0.0709948557556543	-0.0829874634443453	-0.0419590272427268	-0.09585185500563	0.0694890782544073	-0.00188602903204638	0.028658883050549	-0.0473384340074922	-0.0702219577667302	0.0354733086246688	0.0568009353689207
246	0.036361738127703	-0.00346458367569458	0.21275240187652	0.114242937000199	0.21515949877622	0.238159313988559	0.138110248806307	0.197034829020468	0.0815190075787089	0.0677258707883279	0.0292240925319287	0.0552606899057591	0.00619230080060929	0.0252344029602394	0.0792409954937885	-0.00389593912667197	0.0746729000134252	0.0402050911906151	-0.107334815234581	0.111335356161645	0.0267271179463744	0.0419084675114236	0.0000800684333150947	-0.0623592673374911	0.0281125229669932	0.0517518182722139	0.136061205286715	0.115761165535244	0.116766397211523	0.104749265740695	0.152493621184414	-0.0257692785039565	0.112491552342584	0.104445738691493	0.044735987098274	0.0608797386720243	0.0502196194306932	-0.0594323025012862	-0.0581569638489463	-0.0929411828235803	-0.0133555519833459	-0.076362832803981	0.0636186722280974	0.0174046402737436	0.0394674385419189	-0.0124306433482551	-0.0374545299290823	0.0376881142073489	0.0596323388174809
248	0.028137951223693	-0.0174747975397345	0.22491150708221	0.117800410716279	0.21937051803449	0.245405411738689	0.144652781472727	0.181977168122109	0.0614722395233889	0.0542635624517078	0.0205100624227688	0.0508602037303689	0.0099940623596193	0.000801586625859496	0.0772058969177385	-0.0348333703455919	0.0540540157410552	0.0232393291724751	-0.131831646379823	0.0966955907982248	0.0216746226570244	0.0498484765605236	-0.0690986487291809	-0.0997085888504081	0.00362860056500325	0.0479414739981339	0.127328462996725	0.123462580228804	0.112589857026283	0.0936346371148551	0.148157201561564	-0.0388857705171666	0.0927930297037036	0.0648819438866233	0.0171020766010039	0.0501875980766744	0.0357556836080233	-0.0706903006179731	-0.0718826873544723	-0.108144170779358	-0.0296419094303959	-0.0884287433426211	0.0692991625191774	0.0042172117434236	0.030904523497689	-0.0237324397940051	-0.0753642959689853	0.0360625686945988	0.0568177617191308
250	0.0318480092916031	-0.00450330859798442	0.22222838924258	0.106664449172319	0.2101346801457	0.230360385726799	0.140914213030117	0.139110692605628	0.0351245917334588	0.061635537989958	0.0167618278660289	0.0558104618679189	0.00107360943323931	0.0147769238374995	0.0813764070762586	-0.0197834264153718	0.105721489190185	0.0699262447751849	-0.0835868517351142	0.149769928429545	0.0569440012221543	0.0966822917512937	0.0122694773728049	-0.084814045007881	0.0386224475895331	0.0667268291522238	0.166505607967575	0.131899970352504	0.132112465519963	0.111109465829835	0.153890846122184	-0.0540715571518566	0.0761531995155238	0.0740641255552532	0.0159256116729538	0.0473623572927644	0.0344040073813532	-0.0675572628755071	-0.0955996377635763	-0.121487006118499	-0.0347667082372248	-0.090648457123237	0.0644324162596774	0.00414305041543361	0.017968068050269	-0.0277071923184251	-0.0685626771316092	0.0273239128432687	0.0666504980115807
252	0.035099672047423	-0.00392474972615453	0.233821709271059	0.116767496887439	0.22269996467396	0.252109916783509	0.158804196545257	0.166413292749019	0.082597286884569	0.0644634558200579	0.0257765623184087	0.0594061541843491	0.00803861715770915	0.0199395969428695	0.110528769255039	-0.0397736281885519	0.120959968735535	0.0902700006107851	-0.0614213461559462	0.152992666901405	0.0662264755657644	0.120220516623374	0.0155499474080851	-0.0369876168369261	0.0386057688102333	0.068256438988394	0.169255949923115	0.132424436482694	0.136866135534633	0.122525237398905	0.172509792854094	-0.0505976294458765	0.0805229447351337	0.0531408733015233	0.0189301200374539	0.0467675055639845	0.0443450202317932	-0.069930959334863	-0.0873410380496673	-0.0924495064404492	-0.0261650530876358	-0.077919833997921	0.0742552270818972	0.0130281470186135	0.035412099168719	-0.00506130695260509	-0.0574325559350313	0.0435505142003387	0.0512643269048407
254	0.0375332794561329	-0.0122416859802346	0.24688526537737	0.128252616730859	0.235840025509169	0.261991776166279	0.160196993880667	0.180531200691979	0.103831779459569	0.075157470337218	0.0259337839661489	0.0626816098164091	0.000665495758089163	0.0310475478934595	0.125414523518789	-0.00699860577086175	0.146614328387255	0.091663906771785	-0.0492631397018353	0.159135843261605	0.0640623051844345	0.118635588200074	0.0794468348345849	-0.0634822016025151	0.0526118977186532	0.068468506611314	0.165094192049125	0.129928767415224	0.132857380313743	0.117956031105925	0.183024654346244	-0.0420536899226165	0.0915332230470738	0.0828207125530533	0.032289213054584	0.0649939165487743	0.0482724256859033	-0.072275585923346	-0.0648429808637033	-0.0808789524932894	-0.0602610782638638	-0.103462511951408	0.0420394190930273	-0.0170795531605663	0.00496526650446905	-0.0648702583636351	-0.103333886263331	0.0353956009659988	0.0578487622927908
256	0.039778762892593	-0.00456179464983442	0.23447192573671	0.129415323856929	0.22057662521554	0.255607004226809	0.154401189273957	0.152542637833329	0.0744597900646489	0.0578906364624379	0.0284227878539087	0.0635983625025089	-0.00788104864535066	0.0286266878540895	0.121566094319729	-0.0288090245179018	0.0444501219881053	0.028043863960485	-0.120530535257667	0.0962881013754948	0.0178811347905443	0.0508233987078137	-0.057832195967331	-0.110437073535136	0.000498708660353175	0.040303145348324	0.122241195482145	0.106550116341304	0.114618229783433	0.0789736577138751	0.140710075650484	-0.0463730420701165	0.145862336655834	0.0540691092565533	0.0351413320713339	0.0577813341711844	0.0543941516487032	-0.0802616457744861	-0.0792004246744463	-0.0759085799776233	-0.0322500223611548	-0.088897682094305	0.0564596756544773	0.00633244080762352	0.012789613660529	-0.0367367282748361	-0.0932347471028683	0.0417546058289888	0.0612479473612209
258	0.043230737114103	-0.0231809472867646	0.21448718296322	0.116908036060399	0.21858295434334	0.254072316300649	0.160770279377247	0.172382546907218	0.101371040191189	0.068995249111538	0.0146776477274189	0.060797502771829	-0.00969432048609065	0.0250490282114295	0.113348481161549	-0.0337322498260118	0.163852023726335	0.0862835609711949	-0.0624389522575312	0.160684539737875	0.0843635308188344	0.0903190496936537	0.0592476462136851	-0.0495825428351662	0.0371310252328432	0.074345804425074	0.166538033929855	0.135695632777694	0.124564398471473	0.121659023878765	0.183146615621794	-0.0534061436868964	0.0933457889063938	0.0746211523011633	0.025254752589394	0.0497591342360544	0.0257658955855533	-0.0955091766424401	-0.0850157615184323	-0.11365214184086	-0.0464467220051128	-0.084659960761318	0.0534289313591074	-0.000835139548026387	0.014614755121299	-0.0429369722575551	-0.0859056969827933	0.0271861308046688	0.0563094035217409
260	0.036036724166433	-0.0231285462088744	0.21553184631013	0.109872701376889	0.21901186083244	0.256620950738399	0.163824220276597	0.146054475671128	0.0937374939173989	0.069256586710198	0.0242267398051488	0.0576474909316291	-0.0051830687028207	0.0261644364426294	0.125023681046829	-0.0407783002303919	0.108098583584685	0.079651985233365	-0.0729625735888811	0.154718530356045	0.0608096403462244	0.0885464961632336	0.015249907305275	-0.0198128766397561	0.0423912394467532	0.0755805152767239	0.169267024791565	0.131819372158794	0.131486142356953	0.119045939555955	0.171577227834224	-0.0573255502379766	0.0494551608102336	0.0516376108793433	0.015591339208624	0.0542833329967645	0.0348171282149732	-0.103908893975478	-0.0965329874515113	-0.103581451799052	-0.0375667383933468	-0.0772219251440101	0.0604998496581874	0.0107746986842436	0.0402857949138391	-0.0110640395881751	-0.0719781954664532	0.0378185696986288	0.0522791123238309
262	0.0384836131082931	-0.0325880711834245	0.21685289701761	0.0905479835986893	0.20196364915952	0.236406456540899	0.153328642862607	0.162518458216949	0.035313719098379	0.073485948150148	0.0308059777286489	0.064991942539119	-0.0179594375828507	0.0265472114296594	0.152067555129699	-0.0301502311332618	0.137031877504605	0.083586875850105	-0.0410933526186652	0.164931220676095	0.0741270381821144	0.106803494313894	0.0397734907128051	-0.0554421611845262	0.0439429558166933	0.0751964174568038	0.155701515483015	0.139290614239854	0.135202734628933	0.117092268201705	0.175140500849044	-0.0466055406449966	0.0929838819784536	0.0908936216592233	0.0281583619288039	0.0608304223791845	0.0619099946294233	-0.0793857529699421	-0.0629938059207893	-0.0486157566207464	-0.0496302027744948	-0.093497578819115	0.0640802794777273	-0.00613261907994644	0.0172232944807189	-0.0279664741923851	-0.0934062401585403	0.0511213655748288	0.0456485559505109
264	0.019556745716123	-0.0478975319201175	0.22723392356508	0.122594878186849	0.23322559224865	0.254905882300469	0.168648738060977	0.178472906223448	0.0983415130561789	0.0715677710720679	0.0249225449334087	0.0654481152535691	0.00057439543516935	0.0331710865099195	0.0995256542031886	-0.0342790185676318	0.113361720330005	0.0727246388844349	-0.0694377256842552	0.134537883671085	0.0603168863929444	0.0996121841975737	0.00606706517981492	-0.0529591626458961	0.0421453660701532	0.0702397346315839	0.147835466251245	0.133431224227324	0.131195053851923	0.103013898660895	0.160233612570024	-0.0556937025917266	0.121923690154574	0.0854796210783533	0.019708115417614	0.0556420477514143	0.0483770668910832	-0.0924853130912271	-0.0747641400867973	-0.0793164124769523	-0.0203604236413357	-0.086445548293222	0.0741697784380573	0.00229774780824354	0.020356013673279	-0.0224784301990351	-0.0823124436369562	0.0637313231624788	0.0384038009438907
266	0.0460989850936631	-0.0134711846203845	0.24285117804077	0.146518622680459	0.25952325005232	0.294432244326419	0.175788322532727	0.219509257808108	0.168916527369289	0.0785629737645379	0.0214377823525889	0.0744392612199389	-0.000671677480890809	0.0233930082257694	0.146618717231719	-0.0207667554380719	0.118091337048935	0.0802204716566151	-0.0694017356775032	0.141590210014355	0.0630507345851743	0.101832087398984	-0.012999032504635	-0.080357475069557	0.0324040965361032	0.0723000540643739	0.157553590635115	0.134858568999704	0.135241962717473	0.114452150344015	0.154741647207354	-0.0567005803118465	0.0844075024596036	0.0728615866492033	0.0172422071030338	0.0448131714038043	0.0439769110897432	-0.0936398095316811	-0.0843021216405003	-0.0749071498622433	-0.0466811353905179	-0.106360041181971	0.0635839001257474	-0.0058343451211964	0.00920817095110893	-0.0201833272399052	-0.0881862613359783	0.0566981983259087	0.0516074946191607
268	0.058532333478273	-0.00707106872919439	0.23267456356112	0.130501911610169	0.24269575850308	0.284733098905479	0.179848255207137	0.192362222566078	0.124642331076789	0.0762134521732178	0.0147861613205189	0.0553481343835089	-0.0095553581978407	0.0126525904932495	0.144778823721128	-0.0536723518698718	0.118540579925515	0.0828149446865549	-0.0815629396258172	0.147397131769185	0.0532359884866944	0.0779513478478238	-0.0395940502162149	-0.083208396449122	0.0329063602829331	0.068476117689094	0.160632414811845	0.136370523071564	0.132112860866973	0.115551227504045	0.160812839363964	-0.0324881967023765	0.131678862106674	0.119161912326743	0.028559693181474	0.0810315811558644	0.0937102348157532	-0.0505128586524661	-0.0583712932875964	-0.0326847052182864	-0.0300595516906059	-0.0970488820144381	0.0740519662997274	0.0000895138752836644	0.030399473569779	-0.0116881782573652	-0.0720410586030322	0.0650296841827687	0.0364042403588807
270	0.0629969435400231	0.00643997249301553	0.23157866299224	0.107027057996919	0.22857837415336	0.274245641321659	0.154734346511047	0.161781769955718	0.0759162222578089	0.0874492559226379	0.0359333909376589	0.066656468340349	-0.0114027181327807	0.0270109535656196	0.138005403005769	-0.0129266276728719	0.100011714282565	0.051277317933875	-0.0835402408977242	0.142148845053985	0.0468116828007643	0.0670291295052836	-0.032656039519805	-0.0795208792975041	0.0410918445857134	0.067018779766564	0.157964154007015	0.134750046951214	0.130372255711423	0.106166897530005	0.159321327314884	-0.0545107270810266	0.135019172879044	0.100161635509113	0.0230292653897439	0.0621430368154643	0.0778915394510433	-0.0772769762501571	-0.0663236534800963	-0.0851837374561053	-0.0447331195389018	-0.099725687090898	0.0492786507083474	-0.0086660099568463	0.00135195639386909	-0.0394440645492581	-0.0989608992848713	0.0520728417346488	0.0437348695422508
272	0.0397685299523631	-0.0303338161935245	0.24960180922708	0.125187959009129	0.25041603611984	0.293494199734069	0.175582835946587	0.188943227694998	0.129627897725909	0.0855725665793079	0.0340306773355588	0.066310532788459	-0.000780292798850724	0.0378832546904495	0.140493771582499	-0.00521089724463186	0.110704407543935	0.0770825270252951	-0.0720128165459571	0.154006520656085	0.0541600799371245	0.0938936461107438	-0.000570627089635067	-0.0781155258298881	0.0435717968926232	0.0734378392608439	0.167747410847745	0.138963813560074	0.137762948216983	0.115562021814475	0.159310534993054	-0.0508621925858366	0.167784846681494	0.120129810009313	0.034710296673484	0.0562320545947743	0.0622020775005832	-0.0608732843058162	-0.0694395245560163	-0.0773792505018783	-0.0414120714980948	-0.100207751225148	0.0557537448280374	-0.00789307367643644	-0.00637862551062107	-0.0549634050207032	-0.116721199197047	0.0592184523739487	0.0354462884301607
274	0.0479980833003431	-0.0293852152866145	0.22559969726381	0.102284728545749	0.20517133457231	0.253117761583349	0.144377927767077	0.160352091825338	0.0489224594522588	0.0755404145640779	0.0308141724954287	0.066897145104799	-0.00219605206304085	0.0502994678465194	0.136465470284279	0.00983828774394824	0.141832943496245	0.112488774785275	-0.0194194364840052	0.175012588259755	0.0583800938761043	0.114263805673644	-0.00733991228075492	-0.0865098670753091	0.0574445900521432	0.0811934596433139	0.176602520619945	0.148624950033464	0.143867148293403	0.141642203447845	0.178190317888574	-0.0542914690977065	0.111958667914254	0.0978011499531732	0.0230838435399539	0.0599389564592143	0.0641758883787533	-0.076387265829676	-0.0865884501378174	-0.118450812081543	-0.0351349918928958	-0.101935283877657	0.0529602267284874	-0.0204095750625564	0.00410589908731906	-0.0386705729994361	-0.0980021897849993	0.0425263562427989	0.0473526681824108
276	0.0405225200098029	-0.0317346657536446	0.24732599748601	0.107115155568089	0.2314680494603	0.276949973802899	0.149760686489887	0.187228620265449	0.0725014334264289	0.0783452743984279	0.0326566507194987	0.068623312519509	-0.0104794372055508	0.0493822952696295	0.121792220715559	-0.0035736704738718	0.133620361678235	0.110180781358885	-0.0627348206856652	0.167590737079635	0.0557631446350344	0.0926712531686238	-0.0216372521442549	-0.0685516931193521	0.0514455706030632	0.067629246824084	0.167564356401635	0.137944797913064	0.134393324606913	0.131454237639025	0.168979374013674	-0.0481551633973665	0.114296484614974	0.0943672308007932	0.0137871014958739	0.0575200306817443	0.0594930557986733	-0.074268053408259	-0.0952553858421403	-0.0958126766668653	-0.0399145717109438	-0.11106331503268	0.0670222468243373	-0.0147901898348963	0.00139465220415902	-0.0563154602478151	-0.0981995057075202	0.0399878342352387	0.0459018012192707
278	0.0442185078873329	-0.0359831239376145	0.25761975783188	0.129482537942419	0.24192861779446	0.284518568278279	0.167779824661667	0.259011638522529	0.137043704518899	0.069310094972648	0.0250182510317589	0.071725585704429	-0.00363426812156065	0.0484986230256395	0.129558463729829	-0.0067902329550118	0.122236981624645	0.081817015380705	-0.0543579007532953	0.154551200422245	0.0562808192597744	0.0638231631819237	-0.036040486629205	-0.076129945594785	0.0382101120697733	0.0636251611413738	0.159828439401295	0.141475822533074	0.122376414992133	0.115107071204545	0.176374097904234	-0.0505156449812865	0.109511303215144	0.0924981429683334	0.018577526731314	0.0520852754938943	0.0511865821452133	-0.0815017997653361	-0.0758047518410453	-0.0847741193549663	-0.0176992773299358	-0.085839705422616	0.0703873973606672	-0.00276508768424644	0.020362084247959	-0.0231647790556451	-0.0820215162338422	0.0621450514842188	0.0610933065231207
280	0.054070739306773	-0.0172383121908546	0.24951035291044	0.117558976303209	0.23850427175186	0.272146472841049	0.152072727634277	0.200137912445209	0.125506523802639	0.071959258218488	0.0324920795163588	0.0587325621885191	0.00479539676450935	0.0470774826143094	0.142062886433029	-0.0107722219019819	0.119342836641745	0.104797173910595	-0.0652829969786192	0.154605262335655	0.0452649920365944	0.0918677904815437	-0.0116082484763349	-0.077703306945973	0.0438822060130133	0.057825622325834	0.154304452280555	0.142275242972974	0.131367178660533	0.112246910455725	0.182690417798194	-0.0706835868350255	0.123105327023684	0.0925447167430833	0.00777549705840386	0.0486328336142443	0.0536817783221832	-0.0778360483924041	-0.0900223227685493	-0.0836050290419833	-0.0453379414957439	-0.10232604759788	0.0804357393714072	-0.0122776362422563	0.00954005132232894	-0.0425962737699991	-0.0885709931830193	0.0424186505937088	0.0610189374050207
282	0.0646815596003329	-0.0382447256855345	0.25394873673394	0.128463026077709	0.249861638095989	0.283600884716229	0.165431532760617	0.208025219507989	0.161394509043619	0.088527680807718	0.0384387734494389	0.072771846774379	0.000729958663169272	0.0608164069847295	0.143696682045299	-0.0353998725712019	0.126251907156985	0.091769780834005	-0.0635324929981702	0.156588210720615	0.0581611066697945	0.100080080996204	-0.015523492410795	-0.0584699760789501	0.0430840258430933	0.057286112432434	0.150196794805745	0.125246868701454	0.122682246731153	0.114712192186115	0.165712846778874	-0.0571593267739166	0.112402554048144	0.0903189650137033	0.00346404167810399	0.0650863284121543	0.0549040311624733	-0.0704434072491941	-0.0795529669190393	-0.0557589001698362	-0.0579658421621948	-0.134357006009219	0.0412831618537572	-0.0344963913135314	-0.018814122537101	-0.0688020211158541	-0.116945900679156	0.0280581034026288	0.0641926427803208
284	0.0423823596273831	-0.0437869480006415	0.26707129800254	0.125598329529689	0.25607497137175	0.283642891197019	0.155980076212617	0.216705481280389	0.139849192329879	0.0826415807163379	0.0358601852266187	0.080377753991659	0.00799615556521927	0.0677540112681896	0.140567888075649	-0.0184044807230519	0.125146190613505	0.109784261535885	-0.0567103804489051	0.164324776475595	0.0468064254119043	0.0870675962975036	0.00281821259932502	-0.0619324451306401	0.0473980016614133	0.0637036646218538	0.145564265137704	0.124327620794324	0.115851900851903	0.104208797833045	0.165155176307674	-0.0721938039969855	0.0560434547326938	0.0765164161545833	0.0136611630974539	0.0585321389804443	0.0408073423743232	-0.08409915756353	-0.122448356348677	-0.0707332747434433	-0.0390053241867488	-0.107181371233597	0.0725981889384473	-0.0154469960163264	-0.00124590415631087	-0.0424066381784441	-0.0976977813608613	0.0479049760061487	0.0381434762087407
286	0.058131786926243	-0.0186415564307845	0.24302981301568	0.116938693002969	0.234747283691449	0.269949027584579	0.152848859066797	0.158342055271739	0.114777058971509	0.0794419525782679	0.0255057188136487	0.060119699084429	-0.00448650727639066	0.0462605423887095	0.151113374453409	-0.0579495929631209	0.0656094160252954	0.038931297996605	-0.125440744685032	0.119898256545145	0.0295269196714043	0.0778108387797436	-0.0389955625058849	-0.0656375274057481	0.0177940948429132	0.0469337805622838	0.135457370924495	0.115715019312844	0.120330790258573	0.0971945726623851	0.148287468612184	-0.0675988169578056	0.123049652362114	0.103292262411413	0.00293488723645385	0.0499898896026443	0.0471799674674434	-0.0825177402327271	-0.0859775043661333	-0.0314043651746563	-0.0369998217176868	-0.107251942383136	0.0545177135274573	-0.0141991719139465	0.0110777150728991	-0.0422197697131751	-0.110836151518225	0.0469526520322787	0.0488285896839509
288	0.056849972751843	-0.0460427790004995	0.25687101630495	0.125970586908419	0.24482437751125	0.282654276419039	0.162500351951847	0.217678991861678	0.157068749330379	0.068111874190828	0.0216191870979787	0.0728332299251191	0.0134669000763092	0.0461181605041294	0.103000375478079	-0.0531436217945228	0.0491315781571353	0.0436494607591751	-0.113488966751065	0.0971241447341049	0.0138430180804543	0.0518339686920937	-0.055949512409575	-0.119603102086538	0.0178671113538134	0.0432698029932239	0.130781334842395	0.115692278832544	0.124942977500543	0.084145928289725	0.139385323605324	-0.0588133921082865	0.113331160360534	0.0667696478567332	0.000990297183743882	0.0560781504706944	0.0526779980645233	-0.0626443347460661	-0.0924867746152803	-0.0288677803052464	-0.0527652866198919	-0.108754445318237	0.0650676368522274	-0.00406455281527629	0.0174340528406991	-0.0287800257931752	-0.0777187258969703	0.0657058533940187	0.0548510931099007
290	0.056484713608433	-0.0490923080688845	0.23567975016552	0.110654154852549	0.246454505288979	0.267569079098509	0.151619154626907	0.159602816174089	0.109251818207399	0.0749810266973778	0.0275434849504388	0.076553231365079	-0.00626386377222077	0.0656135887933595	0.125285944671069	-0.0225113297212518	0.0948037804933353	0.0646523946265851	-0.0936757196451892	0.124420829587525	0.0290273879784144	0.0663873462904936	0.00323550517557503	-0.121854954231842	0.0281978391202833	0.0497853771044938	0.135646496103545	0.122660466877484	0.122171050365353	0.097586264467225	0.155721247710414	-0.0887788301608885	0.0821210400071337	0.0810585690431032	0.0103372871285639	0.0449067439321444	0.0330573168715533	-0.0812023181493761	-0.103379050829257	-0.0468775822466763	-0.0402062421389768	-0.108810137568911	0.0728862322599373	-0.00557477224957648	0.015865668205699	-0.0356533775400552	-0.0829228475166873	0.0542572013097287	0.0510364306252007
292	0.053617531240443	-0.0461402527748315	0.26924117331768	0.127443473423249	0.26115069092626	0.289757523508659	0.168387616659417	0.218252575184499	0.210027766575869	0.070522480697558	0.0151125894573889	0.0775042421569589	-0.00510053577970071	0.0550755458470196	0.149596111727239	-0.0302622670721819	0.113206779226475	0.0827752282298351	-0.0783534749613392	0.145998245626325	0.0375688165047843	0.0562786210413637	0.0408211943626751	-0.0860250848728811	0.0268065262219632	0.0626198513468039	0.160748189233765	0.135236400486734	0.126610173305043	0.101020000530765	0.158356670028854	-0.0739990970196746	0.116540761802474	0.0675344744664732	0.012944076505814	0.0589313190107144	0.0485209756267733	-0.0724895980033521	-0.0851728575758564	-0.0254510877261762	-0.0437858608773338	-0.11081244412207	0.0542736662189574	-0.0170710558857663	0.00339117369719899	-0.0495825401873571	-0.0897894657531163	0.0574150289271287	0.0373405318068007
294	0.0521394586387331	-0.0601448556818985	0.25161807172857	0.118070437070699	0.24326027178145	0.281020110119959	0.162938542300417	0.187761829095278	0.148512888980779	0.0566858523015878	0.0243158977926088	0.0618096156893591	0.0021177806618693	0.0451066686104196	0.127633676436809	-0.0404508799872219	0.115138409091025	0.099439873890975	-0.0586560462256652	0.143522791111095	0.0410716242031643	0.0546264658972337	0.00851682593032499	-0.103930046879974	0.0275250261691233	0.064056181913714	0.156616015993485	0.133697860418144	0.107857555183463	0.0977904321414651	0.147281955171284	-0.0577810492495066	0.120925171246884	0.0873063865868033	0.0261604167497038	0.0675112020685844	0.0597551539595733	-0.0650956637130231	-0.0829898773915932	-0.0183265681277063	-0.0205563063956358	-0.092832095551204	0.0836196793137174	-0.0023762158369165	0.016511264592739	-0.0310779239157952	-0.0569462382145163	0.0739317442541987	0.0594303013477007
296	0.0613168302286531	-0.0507025662530315	0.2428000690727	0.120895264238809	0.24842538163883	0.262180208382669	0.152270391200197	0.137348804361088	0.158239588925139	0.066814094766908	0.0127602055221587	0.0637035697735091	0.0165694286379992	0.0326947722646496	0.135351208287809	-0.0419653977270118	0.0770738953631953	0.0639188367906951	-0.0897052964385942	0.126118646557675	0.0152556009341644	0.0431092517242737	0.00155492688400494	-0.132768642783229	0.0014936347023633	0.060098744050324	0.151286675721755	0.122157020411974	0.104548019746843	0.092860821310065	0.140691573754604	-0.0543810625889565	0.153916231264624	0.0806889811238833	0.0235323520818038	0.0548887661057744	0.0715746519621632	-0.072201342351175	-0.0702715994858583	-0.0130965478162564	-0.0278044570395959	-0.094959368188546	0.0769032399961573	-0.0019857899851965	0.00559485436342899	-0.0295013045192751	-0.0688832314286992	0.0593066052596587	0.0436585010581707
298	0.0624598978024731	-0.0455031951747145	0.259637002591059	0.137477115017439	0.25573175837226	0.280501835111429	0.161417553026957	0.196106916871809	0.188809449785379	0.0640698197246579	0.0155690131346389	0.0543394393889491	-0.00425739861545082	0.0503678104089296	0.101207689860689	-0.0165986858931519	0.117418182568695	0.080710133073215	-0.0873237396912622	0.155132948360145	0.0379284916113143	0.0501237556055636	-0.0254635684372251	-0.100136469443803	0.0261148895436332	0.066932954445764	0.148905472945175	0.122068810485514	0.112450946940593	0.105268560738505	0.153494229495934	-0.0745720377355755	0.109751504007824	0.0874794805875132	0.0171289281965539	0.0569250172350744	0.0526269934553432	-0.0754275472467861	-0.104178308775932	-0.0253580477520863	-0.0404423992521348	-0.099337223574011	0.0676289985206073	-0.0065752325207864	0.025965138241119	-0.020481931683435	-0.0627564346210413	0.0802999959938688	0.0422127167061508
300	0.046527469085033	-0.0551617861026185	0.2603237378139	0.129839568306509	0.25204303762958	0.282314303603279	0.163761223705527	0.188472902361428	0.259237567884749	0.0761021441638179	0.0263369531042288	0.0709946840380691	0.0075631216398393	0.0413704156524894	0.121119349976399	-0.0117757473185118	0.132505667695805	0.105939045059105	-0.0722649910319701	0.147952395381475	0.0452325473590645	0.0246867982096437	0.0133441243692449	-0.0940076874468091	0.0207201025307033	0.0635579937163839	0.159293225865125	0.122778985976584	0.121652276249613	0.110889673336225	0.149164166237124	-0.0904000675164706	0.109512097911614	0.0673237767607233	0.011338169499344	0.0488242028225343	0.0580919870169132	-0.08088366414373	-0.100409119495393	-0.0419196878943864	-0.0414028638407359	-0.094755248121235	0.0706879588158973	-0.0115569424994364	0.00236230362817902	-0.0367395840315992	-0.0691730759115903	0.0713451512791188	0.0603338277728307
302	0.053530811298383	-0.0503013946343305	0.244820661985309	0.113214392905609	0.21969658232678	0.261661920308109	0.154904183017537	0.198450982826879	0.169406474923339	0.0768313322734979	0.0194256203123389	0.0719208460136291	0.00713360068773916	0.0477373865797195	0.124732806803779	-0.0398129131174019	0.0947059906693952	0.073096759399335	-0.104930684871494	0.138432030395195	0.0190346414701843	0.0379750256401936	-0.0366298338604549	-0.109604193469928	0.00593730213879318	0.055710304376104	0.149743723052234	0.116609425535514	0.103382823689713	0.0949072673765849	0.139432208183424	-0.0600848512731265	0.150652189641244	0.0934000006646232	0.0189028902564039	0.0586587132598744	0.0767859036422331	-0.0523516639893762	-0.0593315508486063	-0.0283164065396564	-0.0148076905046659	-0.069277518645278	0.0978544195470974	0.00663433615085363	0.020346012507749	-0.00163634826628511	-0.0421929994020923	0.0940489614255688	0.0663342468878907
304	0.0607768038917531	-0.0573363744520675	0.26945269672322	0.142164482880739	0.25983133159949	0.274742565201709	0.155282472828207	0.274217752240888	0.172786487850099	0.0835529946756179	0.0251584830643188	0.083483028240479	0.00596338371581928	0.0658393211774695	0.110634354105519	-0.0183602780461019	0.162001827368805	0.150887036100885	-0.0359598821829252	0.194453280853415	0.0503221859597645	0.0994976501213838	0.010741921655165	-0.0652998274335761	0.0490943833711532	0.0685197736866339	0.191756393214395	0.134374935763714	0.115724340096033	0.123327536997405	0.169563578621244	-0.0695090965139266	0.158952540016844	0.0909622080796733	0.00877062003514384	0.0526640878251543	0.0532257884179732	-0.067533004348412	-0.0853106738121823	-0.0460174581451063	-0.0395575315214508	-0.104301676125745	0.0661895295130472	-0.0107872201857864	-0.00790192661690092	-0.0330200752426891	-0.0853340223790753	0.0655940288522787	0.0537705841365907
306	0.066128926484543	-0.0561060473404335	0.25411469749798	0.136187744710489	0.28876353326757	0.294890200552149	0.165432037326927	0.204626038110129	0.189072291758889	0.0988348535810879	0.0300083455239888	0.0683252858754391	0.0176747538086592	0.0333014867994594	0.110890422328199	-0.0314743516220819	0.117660033152495	0.0992066667885649	-0.0625299171849992	0.158249795066295	0.0213508928874344	0.0720806945731738	-0.014474310030965	-0.124480095484774	0.0263165936586032	0.059675449643084	0.166101802725165	0.123679339407014	0.106464680150123	0.100190627936685	0.146792013078024	-0.0363594491602166	0.185805771861944	0.110040574200513	0.017687352006494	0.0676176300967144	0.0664186246356833	-0.0580759278076362	-0.0594614467888364	-0.0338778285949763	-0.0534456950807208	-0.116721449629921	0.0783064960497373	-0.0217419363638764	-0.027028210587571	-0.0534630657122012	-0.109596269830199	0.0559955650694888	0.0393693860380508
308	0.058431840480063	-0.0456228523358245	0.25907510640748	0.142793531387679	0.2830296328783	0.292731552111049	0.164336892410477	0.234295054498068	0.184480393452869	0.098974549477028	0.0361654174889088	0.0774344507950391	0.0162309834486594	0.0592224973102395	0.126010146763369	-0.0173048160945619	0.137399360792255	0.115506976913175	-0.0557347801385453	0.147507747441115	0.0276382808368243	0.0831065020503137	-0.00403350372550504	-0.089077326871245	0.0444526183897032	0.069922270588634	0.166106940613945	0.131087429237844	0.126373421018163	0.109301761275555	0.157920661750384	-0.0631188975533635	0.162645391123954	0.102441211901873	0.024825125205904	0.0516369835884645	0.0595166500830333	-0.0690081006757091	-0.0847398474042254	-0.0303630853958163	-0.0487778797496968	-0.107472902564156	0.0694688766602674	-0.0155155741048163	-0.00188737875298095	-0.0224885068018252	-0.0688359308557943	0.0751447342835587	0.0472826116895908
310	0.073603475502243	-0.0361726932022446	0.26449700302125	0.139006949486479	0.27311712976464	0.297798238683059	0.161986359068107	0.231775810324178	0.208671204345509	0.0870984853033479	0.0170609201208989	0.062483129605049	0.0211842155207294	0.0467837106868794	0.131844990784989	-0.0334344377429519	0.0768268882802852	0.0856793029283149	-0.0887604451883072	0.125559734509425	0.0105625225636843	0.0372670511280837	-0.083241247641592	-0.105537048670786	0.0358996658561332	0.0518999744609439	0.163158251242355	0.119876866078094	0.119188595359633	0.116404392305675	0.141844280734694	-0.0780750456404046	0.126149606869054	0.0994613689736432	0.00255086342159383	0.0417215825738944	0.0542430381565833	-0.0720099205193531	-0.124141677763205	-0.0636398482017753	-0.0432740303685688	-0.111310304141009	0.0793281411042572	-0.0195135847412664	-0.0197856562091709	-0.0290887170570751	-0.0915629244775723	0.0777089891711789	0.0555981781966308
312	0.062861358992863	-0.0323224567630145	0.25402890384935	0.128712762184259	0.23876206877083	0.269459400107849	0.153056839077147	0.184638520475809	0.155678553930209	0.0901663241937078	0.0269608076578589	0.070794436115259	0.0125152158264092	0.0497376595609196	0.136821685924739	-0.00827350915895186	0.118846118168375	0.095397807507615	-0.0776286856710272	0.138231760221515	0.0316588658878945	0.0530884174462738	0.015767704430715	-0.131091502171008	0.0514737504437832	0.064888216362214	0.160998745289655	0.126414919070674	0.106949560074233	0.110499376930145	0.157255573126264	-0.0792710646769236	0.141476128126984	0.104113227824143	-0.0039420104358161	0.0558366608623944	0.0485127339222533	-0.0736464646003621	-0.107824635139646	-0.0470995636733562	-0.0586644147321398	-0.117889185597011	0.0744663818182374	-0.0226780438193863	-0.0143472868717409	-0.0336048839631051	-0.0925596542386683	0.0663284399724688	0.0486819517067307
314	0.071097250225223	-0.0298342111029746	0.26015531046085	0.114466803052559	0.25217686904155	0.275283285029429	0.147649258367777	0.210277762663269	0.177067797095169	0.0784133743765578	0.0252008534274488	0.073393655151869	0.0234566797184792	0.0472375848929194	0.138734755424569	-0.0405545763267119	0.115738606725025	0.0906649654980449	-0.0805163501586792	0.133438207943685	0.0341277892453444	0.0740386360179237	-0.0279819648129249	-0.0976798962358981	0.0411727683322132	0.0594039596455138	0.151836750684725	0.126169305762644	0.097707175319323	0.116309454273175	0.160959151126414	-0.0613956679458465	0.167933846003634	0.116376215895773	0.0131707576787239	0.0560527145096343	0.0722187677714732	-0.0647028540008701	-0.0967474603222093	-0.0424547793037262	-0.0834076264701288	-0.130696608340373	0.0604894110371774	-0.0265031798610564	-0.030354697746781	-0.0395909868644231	-0.106681145099363	0.0663547142555287	0.0464601344700608
316	0.071412232769313	-0.0266095157110344	0.265767895885419	0.132252528482619	0.25241316702035	0.279354127006629	0.144067344366517	0.167901733227048	0.216717570031809	0.0778721156622779	0.0261401058893889	0.0597822181531691	0.0147294821969892	0.0385742962885094	0.157434893066429	-0.0189940490452518	0.143539737001755	0.103441616712195	-0.0467508795790152	0.128089505999115	0.0287878013100045	0.0726786657305738	-0.0165070590524949	-0.097285880904007	0.0493037017580233	0.0588527528596638	0.160569472515375	0.131780769366034	0.101194830416753	0.106305589313195	0.153180741147454	-0.0817111510732785	0.131303508625714	0.113948308384153	0.00176441610670386	0.0407870876510044	0.0596421512557632	-0.071979645724462	-0.132325321220483	-0.0397038336316462	-0.0833925466438808	-0.121812002507848	0.0557512211840574	-0.0402984315487304	-0.0236577493225909	-0.0486829456620151	-0.100730604675709	0.0512428934037388	0.0422135006334108
318	0.095743353559163	-0.0233065817800744	0.26692333381423	0.152399287109589	0.26636865140968	0.289184699483139	0.169030773568117	0.199602506077438	0.238629041556449	0.0881860771465679	0.0251104091504388	0.053774402014739	0.0292157321100492	0.0437749561498295	0.131730495115238	-0.0237493447430319	0.0965721459726852	0.0864408404261849	-0.0928189407246092	0.123780775131815	0.0130852327736644	0.0689624278961838	-0.0411842412345349	-0.0859388671080981	0.0243568357355832	0.053005596186154	0.147818225131465	0.125995523440164	0.101330782463603	0.0969042997366449	0.146563309616764	-0.0828690955673496	0.164316910402374	0.108506690324803	0.0145281129464139	0.0604367277697344	0.0653940057223632	-0.091223791095379	-0.114144623644415	-0.0391440170727964	-0.0802561849722319	-0.127534282025169	0.0651000890308673	-0.0332063554211424	-0.037111447596515	-0.0572984272747811	-0.118000439525337	0.0680254227379788	0.0487407374054707
320	0.0767981926692831	-0.0488495665935905	0.26782426564215	0.148558742570979	0.27237465237864	0.294961476991449	0.162839458263237	0.177018264945908	0.203111169692959	0.0834894688632979	0.0232233959629589	0.0690895710557491	0.00982723436093935	0.0420020115650594	0.109127298541069	-0.0191594212506019	0.107404976765015	0.091840605900525	-0.0856969923549702	0.120906605457055	0.00147037695590435	0.0565579355398538	-0.0936275351077049	-0.115160336341114	0.0235495130722432	0.064752797390544	0.154474847212755	0.132616367167164	0.108474473530833	0.100859110915095	0.144912588024194	-0.0704387123299955	0.136745108423954	0.109232197265943	0.00423879560090401	0.0733235960670544	0.0632777528375832	-0.081998039665197	-0.109811380058014	-0.0470735848493262	-0.0619208762981198	-0.102507197377216	0.0910467622782074	-0.0101132545176263	0.003128726354519	-0.00592105149488509	-0.0640501328846723	0.0805375330267588	0.0493595449445507
322	0.0715685580175931	-0.0313186284195144	0.26741529572911	0.147948536776559	0.27389109961594	0.284456981439499	0.161923155550597	0.173916741264009	0.241052932836409	0.0866052980336378	0.0321787465960088	0.0727347353803791	0.0199425861526092	0.0657373308175795	0.160318296710439	0.00451524788951807	0.200959196977705	0.167411487295755	-0.0324909995648952	0.171278475107495	0.0559404617718944	0.0903001527724536	0.0383154340089151	-0.0651005988195841	0.0633578345222232	0.0851774830460139	0.183539008406514	0.142740431297124	0.119221838952833	0.123267381507335	0.180635158411604	-0.0914899047992135	0.115342380471824	0.0823107163007932	0.00188167734225386	0.0413238130313243	0.0411049965916832	-0.0998781717529401	-0.137092425631801	-0.0864150833080103	-0.0770233538242329	-0.113641576324215	0.0795468098185974	-0.0220943613024764	-0.0209316738522809	-0.0344281819636312	-0.0984042524396612	0.0556342175055888	0.0331470072206108
324	0.063726206759303	-0.0332937396373745	0.26932147342265	0.156497920852229	0.25926434090692	0.292143515572259	0.165623557561697	0.193385314883499	0.191289631460679	0.086027162799158	0.0306028932366988	0.0737806722558891	0.0169817944707893	0.0393592159758696	0.163994671357759	-0.00257684607503195	0.116695151663305	0.095570602748855	-0.0660582168906112	0.138362197540745	0.0230620950252043	0.0591921821211536	-0.060502743830829	-0.119760514696476	0.0409776002009832	0.0654561032644438	0.154976422570885	0.128922749368164	0.114923309623443	0.0993407553165551	0.157061046732194	-0.0975334745664895	0.112449893430674	0.0939883494780334	0.000281118939393865	0.0431010079113243	0.0456961038721932	-0.0791114994173491	-0.118027839688594	-0.0582066364704164	-0.0755744313587579	-0.12173631970325	0.0763335895678174	-0.0252917948546163	-0.00879546642230089	-0.0361981156667501	-0.0979933876714593	0.0625892928338787	0.0531733670306809
326	0.0755596191598231	-0.0250688303626845	0.28009561490171	0.151129756036459	0.25827950317331	0.285872867631949	0.176954328908687	0.222263007120209	0.192279266092749	0.067562216904598	0.0209906607017789	0.0561938378757489	0.00130525907607915	0.0366564239688996	0.149338564267389	-0.0350303780424119	0.102877075309255	0.0681391634227051	-0.0935544238495072	0.144062918857795	0.0118404430129844	0.0531893891399937	-0.116144333567233	-0.0965422878570181	0.0253280337864832	0.046725149027854	0.157479192779285	0.115505495749814	0.116238937601113	0.0919589550566851	0.148644792006814	-0.0950202585146536	0.0845717282429037	0.0836100853266033	0.00496211139533398	0.0427804153943743	0.0391209784771833	-0.0776534577608071	-0.125584338203451	-0.0633292501892653	-0.0822888133326989	-0.118623505280377	0.0666677579092974	-0.0275804703839864	-0.0213571518591309	-0.0465174715704961	-0.0973525348863823	0.0544789453351189	0.0635180691165407
328	0.068677061437693	-0.0214968098389345	0.29414128744028	0.156224928974699	0.281654148572	0.298222271899329	0.171718570150217	0.241458186922648	0.227222476421579	0.097801078745118	0.0392888508710687	0.089378100916369	0.0127473823962092	0.0694020988915496	0.192189403463038	0.0149742195298881	0.121117963261025	0.116935818755005	-0.0679597425829742	0.144784449658095	0.0349291429313643	0.0922239217430336	-0.057956058799401	-0.0787424127561441	0.0284700981851334	0.0669129116776039	0.158996945556145	0.118663944329904	0.126577927110083	0.101689606404325	0.156622353839084	-0.0821009569548445	0.133457424671254	0.0976369200385432	0.00063004068615391	0.0674486760863544	0.0417948414175133	-0.0803991209111481	-0.116692492312544	-0.0483148387198562	-0.0709594535791769	-0.124500377161531	0.0665874140214773	-0.0260165457177064	-0.0123283637655709	-0.0400564955483271	-0.0930775845542773	0.0456064328231687	0.0540856936389607
330	0.074633224825563	-0.0373483011335745	0.279910468715679	0.150444123790369	0.26456395265253	0.286643221982289	0.169291993423847	0.183134152516909	0.221906060925559	0.0808521395519179	0.0309683110214789	0.068366213471909	0.00754024567855915	0.0535086509987994	0.200476932352469	0.000392306419888078	0.106344571751245	0.0829817797512351	-0.0835460128639072	0.112863316993525	0.0105937796956743	0.0734588204918336	-0.0220391066704049	-0.107658250928818	0.0199407113476333	0.0571841033569138	0.150268823762945	0.110731021852814	0.117440062668793	0.0936983129513251	0.142212034445514	-0.0966422177794075	0.103548535089044	0.0931771063530633	-0.00840289773554614	0.0551856851792845	0.0408658444364933	-0.0804120134723381	-0.118308912362197	-0.0531697774334863	-0.0541302011779499	-0.101804092803801	0.0777159032140473	-0.0179102117878365	-0.00881344593190092	-0.0219487595489851	-0.0880488206326693	0.0582855235516888	0.0636142208164308
[truncated: 71 more columns]
