# Supplementary material for: SAC1 degrades its lipid substrate PtdIns4P in the endoplasmic reticulum to maintain a steep chemical gradient with donor membranes
Source: eLife. 2018 Feb 20;7:e35588. doi: 10.7554/eLife.35588 (PMC5829913; doi:10.7554/eLife.35588)
Supplement: Figure 4—source data 1. [file elife-35588-fig4-data1.csv]

Ctrl	Sac1ΔTMD	Sac1ΔTMD/C389S
1.85738203	1.004577047	1.531904917
1.477265076	1.060556157	1.199097995
2.246605832	1.007860477	0.981783541
1.367006201	1.103908218	1.397475977
1.733531349	1.078058169	1.578122672
1.245280681	1.259466176	1.563854845
1.297939233	1.007130921	1.297305
1.386783134	0.985570275	1.634202996
1.159688496	1.016480091	1.729331077
1.273442869	1.063342083	1.976622508
1.269986706	1.045288711	1.706921353
1.306880795	1.022433401	1.737454452
1.387903756	1.028919022	1.21692121
1.263653176	1.016029955	1.734018298
1.652001634	1.011245062	1.707289584
1.26060484	0.996903282	1.340031365
1.181306767	1.012948823	1.658812716
1.265209406	1.015175819	1.384603689
1.418167561	0.989776002	1.013230167
1.87996372	1.012916975	1.805372915
1.802678556	1.017121465	1.446271884
1.167623625	1.020169958	1.640402421
1.76668661	1.01522177	1.088675446
1.357846808	0.999706108	1.008289471
1.164402473	1.047312551	0.971514954
1.712277752	1.047689144	1.452218184
1.347892315	1.071695426	1.519688846
1.33170669	1.022439206	1.287160093
1.570543186	1.109430118	1.219240728
1.72797435	1.0461279	1.349185862
1.822614435	1.488386483	1.264662978
1.363445397	1.182557354	1.120881981
1.389649747	0.875699192	1.304483838
1.129912834	1.711094312	1.633986882
1.336884721	1.567156462	1.161159194
1.25150289	1.280108106	1.591817132
1.439571988	1.09831432	1.725610777
1.783904285	0.918721759	1.746112527
1.839023439	0.903511344	1.440617727
1.925557419	0.958588481	1.124593718
1.446802142	1.062257893	1.195828281
1.586420126	1.256514809	1.225273884
2.315904361	1.320923536	1.179520696
1.343662814	1.400732625	1.05011478
1.678293304	1.273553422	1.089146885
1.444555561	1.042246688	1.408486645
1.547543274	1.022615659	1.362987011
1.240372177	1.053656063	1.316611365
1.278725644	0.917063733	1.215717172
1.479591192	1.128159144	1.335294143
1.305903527	0.99900898	1.577916717
1.44478183	0.867901958	1.252166436
1.652339007	0.811908988	1.707445557
1.415356494	0.894471335	1.90443319
1.550490736	1.198572629	1.03251603
1.299360701	1.1379499	1.42388554
2.47419385	1.301430272	1.239951357
1.78728367	1.061265238	1.294187233
1.271454257	1.229408314	1.491995561
1.150050233	0.941492007	1.589338566
1.49509288	1.511189378	1.13803451
1.261565222	1.010441605	1.050935083
1.29935103	1.547887884	1.709916548
1.141617178	1.160471342	2.033306222
1.162275722	0.887404999	1.300331961
1.230135322	0.956467543	1.14472313
1.517940009	1.683309925	1.007159951
1.306919324	1.075245389	1.484619646
2.094354929	1.254000942	1.82278184
1.06199659	1.373546018	1.267599908
1.672498401	0.927841095	1.662742251
1.280592177	1.133228268	1.452941654
1.383529968	0.989342608	1.301074431
1.505347662	1.038435036	1.882745325
1.444966847	1.177087784	1.620245235
1.373669921	1.221359537	1.368458992
1.176592974	0.98084332	1.128889694
1.133017307	1.140055901	2.165235044
1.187000408	1.45324337	1.920675124
1.587468637	1.39487432	1.181551542
1.200812183	1.290274572	1.033087185
1.263762094	1.230649385	1.334880105
1.235384097	1.10298105	1.397124234
1.28047685	1.407205495	1.64047372
1.164805306	1.418111443	1.671751906
1.153135098	1.661829769	1.97990781
1.175325102	1.199497497	1.301825645
1.361337917	1.094707131	1.398532684
1.291778822	1.135347947	1.130140376
1.274569796	1.213868758	1.419493733
