# Supplementary material for: SAC1 degrades its lipid substrate PtdIns4P in the endoplasmic reticulum to maintain a steep chemical gradient with donor membranes
Source: eLife. 2018 Feb 20;7:e35588. doi: 10.7554/eLife.35588 (PMC5829913; doi:10.7554/eLife.35588)
Supplement: Figure 4—source data 2. [file elife-35588-fig4-data2.csv]

Time (min)	FKBP-SAC	FKBP-SAC	FKBP-SAC	FKBP-SAC	FKBP-SAC	FKBP-SAC	FKBP-SAC	FKBP-SAC	FKBP-SAC	FKBP-SAC	FKBP-SAC	FKBP-SAC	FKBP-SAC	FKBP-SAC	FKBP-SAC	FKBP-SAC	FKBP-SAC	FKBP-SAC	FKBP-SAC	FKBP-SAC	FKBP-SAC	FKBP-SAC	FKBP-SAC	FKBP-SAC	FKBP-SAC	FKBP-SAC	FKBP-SAC	FKBP-SAC	FKBP-SAC	FKBP-SAC	FKBP-SAC	FKBP-SAC	FKBP-SAC	FKBP-SAC	FKBP-SAC	FKBP-SAC	FKBP-SAC	FKBP-SAC	FKBP-SAC	FKBP-SAC	FKBP-SAC	FKBP-SAC	FKBP-SAC	FKBP-SAC	FKBP-SAC	FKBP-SAC	FKBP-SAC	FKBP-SAC	FKBP-SAC
-2	0.993021527441506	0.998206169653468	1.02357274629038	1.02874966520266	1.01088344585754	1.00740940448815	1.00603116994022	1.0075584777965	1.00158901065317	1.00325307023874	0.963248517391146	1.00118032201062	1.01995581970056	0.998420606323079	0.992896497712315	1.01395016357441	1.0170899523186	1.01692499099596	0.989538196968114	1.00883202115459	0.981863541767314	0.986523109824671	1.00539795155424	0.999697060469983	0.993431781898788	1.00901578568435	1.00403522869311	0.996692652778282	1.00089644922631	1.0103392645344	0.980457427308832	0.969134644925477	0.995224038025909	1.00065565101763	1.01790759308258	0.995709270255217	1.01762741247158	0.990542999840191	0.964789599722085	1.00051160315049	0.976100352211628	0.983541829302983	1.00185844232589	0.992757947656073	1.00061174428865	0.99063214497919	0.99367590243683	0.977046715364853	0.986162502440561
-1.5	1.00206874618096	1.00092193684855	1.0085213829337	1.00150301252597	1.00309572408018	1.01296962968837	1.00196928649254	1.00725115414765	0.998965685672671	1.00265438275522	1.00025152901394	1.01128384813745	1.01614688704814	1.00861928849133	1.01003161692078	1.0038299013861	1.0067409378456	1.00344368734634	0.994486363979148	0.999065555934319	1.00656128192771	0.996056949540016	1.00654410217455	0.998524609939941	1.00346678824545	1.00837640636585	1.00117022245264	0.996822925466652	0.998586368527737	1.00663551687891	0.997771378100817	0.982195254397724	1.00020437434289	1.00425837234562	1.00215530906536	0.980900480085637	0.983048701704738	0.994101339677353	0.978271139401454	0.995190661453813	1.01062587077384	0.999771185790825	1.01023620524185	1.00053664376541	1.00500791071245	0.999613578591008	0.994436508305889	0.984257140912584	0.990800258809391
-1	1.00229901475087	1.01175042282563	0.994559660211856	0.99819794518945	0.996336421206887	1.00437078740782	1.00122942371684	0.999201800495591	1.00301549881597	1.00360381644121	0.997951450865085	0.997197965515518	1.00325958332434	1.00066000636639	1.00110529457474	1.00885092791229	0.99207937986569	0.997105676428906	1.00095405670775	1.00636521951267	1.00331694628028	1.00202798620969	0.99800617548342	1.00387179761742	1.00444284583632	0.998757508677291	0.997765632372333	0.995583361098522	1.00028671857846	1.00094561112149	0.985986991932661	0.983983726267564	0.991146666800543	0.979584052201041	0.986462340573005	0.984913906291805	0.99460074505982	0.998500323126656	0.997469703357254	0.991452307264486	1.00519995739336	1.00367913080349	1.00123482222752	0.99968916182354	1.00108073453229	1.00320054415764	0.998284114503408	1.00605215014732	0.997434655562816
-0.5	0.998870015394622	0.998914099978477	0.990453849366169	0.983677491997368	0.995745014915999	0.991715169296646	0.992314261315115	0.987064621322536	1.00008744416602	0.997753006943162	1.01274054983973	0.994540537512133	0.988554945720635	0.998205104637752	0.997165011014779	0.992763308653137	0.9917614796493	0.99719949566946	1.00333544037559	1.00285016330989	1.00495864086781	1.00779391972862	0.994981113885287	1.00155061665476	1.00377506510405	0.994040071352583	0.992837331107959	1.00459191488219	1.00066598555882	0.997519800684663	1.01847629072537	1.0242880590237	1.01582828524143	1.01420715529077	0.9949624756142	1.02319957385704	1.02098123850101	1.01043658290827	1.02582982673665	1.00395564500495	1.00547470123357	1.00571952965385	0.991999067424863	1.00393028440592	1.00114030451939	1.01015424239855	1.00579305167523	1.01651688377877	1.014172148207
0	1.00374069623204	0.990207370693882	0.982892361197897	0.987871885084551	0.993939393939394	0.983535009119023	0.998455858535293	0.998923946237727	0.996342360692169	0.992735723621668	1.0258079528901	0.995797326824275	0.972082764206323	0.994094994181455	0.998801579777384	0.980605698474061	0.992328250320807	0.985326149559336	1.0116859419694	0.982887040088522	1.00329958915689	1.007598034697	0.995070656902498	0.996355915317897	0.994883518915392	0.989810227919922	1.00419158537397	1.00630914577435	0.999564478108674	0.984559806780544	1.01730791193232	1.04039831538553	0.997596635589227	1.00129476914494	0.998512281664859	1.0152767695103	0.983741902262854	1.00641875444753	1.03363973078256	1.00888978312626	1.0025991183876	1.00728832444885	0.994671462779878	1.00308596234907	0.992159305947217	0.996399489873616	1.00781042307864	1.01612710979647	1.01143043498023
0.5	0.997631904678156	0.98612456562982	1.01089444050183	1.01692319293948	1.01927827497776	0.979950836571247	1.02584182396419	1.05273084426437	1.05403784477512	1.02398539605697	1.01618394168831	1.00782767752906	1.00895223648244	1.01560621662645	1.03265046280394	1.01650369186226	1.02742988392827	0.999333883392066	1.04207770902122	1.03382676626809	1.00583228274523	1.00609778580778	0.992276914765494	1.01684669091087	0.972350950425788	0.973778731772317	1.00772493977968	1.03518231070589	1.01279345555771	1.00933993970324	0.918637584713468	0.996042851646962	0.966083898224618	0.970555051335377	0.948753872068792	1.05257652957761	0.999833532246521	1.03997956453894	1.0560310618413	1.03735788421159	0.993871422292494	1.03159613014053	1.02170529596413	1.02548206302125	1.00432458370315	1.0535882390496	1.03316280357367	1.01294484012134	1.05959800037974
1	1.02419121502045	0.965907865716196	0.979102489969268	1.012047503517	1.00927408803056	0.974866386487987	0.990968888954327	1.02791761705453	1.02269043616973	0.983860232073039	0.961661328960943	1.02080062021795	1.00001493699079	0.952496677898718	0.982849614291886	1.01423953737732	1.04270907661432	1.00859592730677	0.98253434842161	0.96576645650751	1.0069040851147	1.02678094061688	1.00826780525588	1.03140744214668	0.969291051042964	0.983466134387861	1.02249911321235	1.03695086114195	1.02506972886948	0.988666407258596	0.966461141101656	1.01780655021974	1.00502534142606	0.958958841464744	0.908605442912006	1.05661645250049	1.03082670046866	1.04287598514032	1.03717226432908	1.01467045534648	1.04633244096267	1.05072697934557	1.03689306884296	1.04372788789715	1.01149355208333	1.03648495603306	1.0589400638475	1.0152533124009	1.02712898744537
1.5	0.986230273242025	0.927077480532933	0.970171930127075	0.997274814658793	0.985466059559324	0.95330743002141	0.963783533084013	1.01189889809737	0.993445220646362	0.942630419129617	0.952319783496737	1.00082826958282	1.00561630853848	0.938831793924307	0.962279532661913	1.00111604436961	1.03156621988668	1.01725596442791	0.983680569387457	0.954616839814723	0.99604286515193	0.992860566729964	0.98702372442241	1.01900521977687	0.94301799568449	0.958079014388721	1.00060151334872	1.01325702248743	0.998947488762628	0.962574660495003	0.974449872676505	1.03511228715973	0.985146176516956	0.932058377311331	0.893146668476768	1.05236757176221	1.01752779602046	1.02960997750685	1.0166510381518	1.01878598239449	1.03267010955939	1.02328910260313	0.997682029472565	1.02639914149905	1.00251806620419	1.01236828235711	1.04020411457226	0.997546703984663	0.989982656744177
2	0.976997838478946	0.913754964157976	0.96318194162166	0.995602778232842	0.973507091641807	0.965287447466498	0.951826099119527	1.00222451802811	0.977983502200678	0.920906328187174	0.936965753046931	0.99574054417463	0.983244015660605	0.934495796159293	0.94955490520267	0.964291272720732	0.983412511680562	0.983830253890501	0.983585364148764	0.941468732608504	0.982200559246516	0.9766528087609	0.974550382124826	1.00407850132358	0.91857081750632	0.943554626634716	1.00004046878799	0.991268571753407	0.973088376465123	0.943553136911874	0.971575181596935	1.04566526847721	0.976163286626793	0.930614746272566	0.883474933809807	1.05218740847554	0.999086192309711	1.01762898509402	0.981513926645266	1.01635346883581	0.995736142061204	0.994888779134795	0.973009699333268	1.01259635604491	1.0008965118726	1.00657758247129	1.02807641332595	0.984418023416267	0.968785071036848
2.5	0.974186225868104	0.908559406542822	0.954915557063328	1.00353650006111	0.966703302454598	0.959743081436841	0.944101710886658	0.99477297202176	0.971774083139086	0.911690169349942	0.901200210369721	0.982964448004506	0.974987179082902	0.915543331676827	0.944863509859869	0.970477615372162	0.958612661656801	0.983017153805699	0.990358715801589	0.95212553352073	0.977679028602804	0.964715344481112	0.967704818458995	0.999724169152759	0.900370590863369	0.929360674410858	0.979356932563977	0.978501848293112	0.96865512654633	0.946135767022406	0.963102673391963	1.02905613009214	0.958784978111532	0.909848380208396	0.855282280381852	1.01893740885885	0.965989601085175	0.982144603206455	0.944604990574066	1.00386030694862	0.973200763973865	0.974678577290654	0.966027850483154	1.00358151177441	0.99707424140143	0.997010266441245	1.02542785964437	0.980607456951864	0.954583923239876
3	0.971162699428434	0.900263602331939	0.954120793404416	0.999401915430842	0.970586695975297	0.959356117675046	0.945923761005919	1.00691436110781	0.968634042632122	0.909909225270175	0.878663479735773	0.987851541383952	0.954282850177003	0.925399288273229	0.924795696068418	0.966887816033342	0.93695184919831	0.954120827715038	0.984925753693525	0.949421853575447	0.966177041501461	0.953026769417968	0.965091654740034	0.991550901295931	0.904305923343163	0.924948151172912	0.985974499145097	0.971352641061635	0.956438737494624	0.944611796654885	0.959743018685457	1.02386144088777	0.953483040404495	0.905420858594731	0.853084695238477	1.0099249361751	0.949355278001261	0.969384672099011	0.923784569845053	0.980730289026305	0.963473028047932	0.969222992588482	0.951652435664287	0.994733983573636	0.996473028824015	0.99460416679583	1.01527736757065	0.981289610559401	0.950940343397147
3.5	0.960788933492764	0.903831733912589	0.945257634013862	0.986610706753935	0.968105929763961	0.949073031480454	0.94014841426426	0.997972505900193	0.975505917496871	0.900398762148115	0.885099663327742	0.979311430877345	0.93230057872541	0.928359190939167	0.928317677537941	0.953975487692619	0.935987249113149	0.949648777248626	0.996858978743426	0.951967614651821	0.963363741084947	0.946364373813167	0.956417921139465	0.981469859888773	0.896308105614005	0.916574431274783	0.978682452764187	0.961333487028788	0.955397114304535	0.949577191909716	0.94535494834436	1.00014060193946	0.928123386982285	0.901425892761196	0.83023783385884	1.00345657875656	0.929262206782721	0.961031695231902	0.931696829924701	0.983837195163767	0.964015994031852	0.971910059518858	0.956103031231502	0.994916704092525	0.991553485744689	0.997528961430514	1.01411126315758	0.980793204008547	0.950925099558084
4	0.956395475923419	0.898166257029972	0.952966560670095	0.986179045717064	0.963000471031559	0.954944096423757	0.940345342913513	0.981537005556243	0.969274416575174	0.906730335837473	0.870324015102501	0.988055958922674	0.93361171458398	0.929009590603919	0.946461912373345	0.958175318291631	0.929285912551645	0.931596391712008	0.993784851694039	0.955188615029738	0.96706514764837	0.940538522519865	0.951527380016088	0.98509903479535	0.900967019681785	0.915969976036708	0.984387938706955	0.961933530926736	0.947290963102223	0.950173663918315	0.955870134916229	1.01119737257639	0.925324882298671	0.898632558586339	0.829399235053449	1.01366808154972	0.910798947320497	0.955133859472648	0.926387655059348	0.983084484854193	0.971018839947814	0.973878442557338	0.943753163353725	0.989315012765834	0.986907438028262	0.9957554541905	1.01334268944596	0.980896888212228	0.949927172563485
4.5	0.945811464771746	0.888120969831997	0.943544539201366	0.977275386739685	0.941835452975349	0.941308381571644	0.93657057039371	0.980513996697744	0.960552081833607	0.895389541957712	0.855185196643231	0.990770169575705	0.932159507145691	0.927899627104192	0.953067726772402	0.961847237223169	0.909007511891285	0.936094503078574	0.986459059116691	0.951681727044314	0.955638374748394	0.937365185007651	0.953867437532553	0.984339991677635	0.898802678294711	0.925191276502004	0.97880048672915	0.953505282754896	0.94415702015922	0.946320017538151	0.935473768067366	1.00172937852919	0.910732958772008	0.879468763274269	0.826959825075392	0.993827501001149	0.893539693434327	0.949099901842847	0.929602653333984	0.958397197919902	0.971252510976161	0.966468995917112	0.930756890112931	0.990247021713404	0.98369732324314	0.993085824567406	1.01282531809688	0.975128508462276	0.958354172123888
5	0.934741887287874	0.877335203788322	0.944461466178874	0.97380909660626	0.947534934840634	0.941206882880025	0.929952295415059	0.978148025592903	0.95187391081225	0.895527623077649	0.864735228723268	0.99343895410902	0.919106236857523	0.933318326107536	0.950168618488647	0.956708896993093	0.898211620542676	0.932956770700043	0.998500016410377	0.95360670360153	0.964820293022957	0.928153979462031	0.952492952218354	0.989887105890581	0.892424914917417	0.91853555271387	0.976510321227136	0.95236440981735	0.952310352899759	0.951516506660188	0.941873626148366	0.995146874413451	0.908386318355942	0.888002370197187	0.818989281700303	0.9813739741884	0.881134305234763	0.943009873817152	0.924260594857839	0.935295829870013	0.974805170882449	0.960499791794923	0.916669582337394	0.982303379451984	0.971622716933706	0.985370847241692	1.00459109197416	0.966989544189969	0.961253526000206
5.5	0.921496438679647	0.868783079977005	0.954540642051085	0.968644766369965	0.945177160203067	0.938485449211006	0.91388144527224	0.997732540859311	0.954938872994857	0.889367390923978	0.887083648865497	0.98935060333458	0.932184402130347	0.91539533654353	0.960015510763645	0.945700961112071	0.914631620862393	0.929649642470511	0.997930037678726	0.944613496291085	0.966140880827726	0.934173411257167	0.947544208133789	0.985546328061147	0.888530747003311	0.914108253903438	0.978933849780472	0.954314552485682	0.950702551250946	0.945145810861537	0.927933277314351	0.991411076760494	0.89347851927786	0.869634854287428	0.789327271003672	0.963245052558386	0.85833686394225	0.921534913267989	0.901749585982048	0.907158444023229	0.975753384040235	0.955179761933311	0.912438358257777	0.976416350245914	0.971021422076163	0.981229652298019	0.985128992360162	0.963284824064396	0.95565195979492
6	0.91770201311463	0.865656387708214	0.957024629529205	0.964876833584269	0.934544931177055	0.945596701292522	0.915631717659531	0.996743211304795	0.952434790058923	0.88437933645269	0.879934575554877	0.980587147739369	0.939827162419859	0.919238017197554	0.957107242580099	0.94352674713344	0.91069510789715	0.931731908392809	1.00479483646872	0.948583249926758	0.955104643204079	0.932232997179256	0.949411180042652	0.976736006159093	0.882263670569311	0.907620434348102	0.975135302180747	0.948969424605274	0.939188441249004	0.941607576381208	0.927263067519402	0.987188665324811	0.879578659042498	0.864030796759809	0.80367793073198	0.965982399946774	0.851532573107143	0.909677124550712	0.903177197870616	0.898377348705553	0.965624424976584	0.954438153867573	0.908584546810143	0.967827853856271	0.973302195671414	0.983423950929069	0.978585348452532	0.969073350981789	0.959573316251765
6.5	0.920617079720648	0.869920243918614	0.954695101419425	0.967807447973143	0.933657821740723	0.937432400285465	0.912386996083513	0.993093216735583	0.948702955701139	0.880950489956161	0.876450831458075	0.975563776000775	0.937345962282439	0.920276579536479	0.956933204484076	0.939029721817924	0.910061124037035	0.931737120572839	1.00265772940015	0.932165133038479	0.954450858222966	0.936994155712468	0.935352926340422	0.981690117936325	0.876598511562486	0.901343502509161	0.964936861026196	0.947769336809377	0.939899793671504	0.941289041591275	0.922836596693668	0.983183599601737	0.865856490734591	0.876535327661599	0.799160668010606	0.973478959075282	0.82900783184656	0.898109032863505	0.905504153376315	0.880807465606366	0.966194449067495	0.955884440700432	0.905403407075128	0.966695271024719	0.976729033318925	0.989473429490353	0.977169333757833	0.976333505635519	0.963347739042156
7	0.909864538673607	0.871035030752249	0.960370781117876	0.96030798754944	0.932982676505992	0.933052097375307	0.91222135516358	0.994533006980878	0.952072647553197	0.881730597889234	0.881481411736855	0.970112641634856	0.942183887633997	0.918518812777848	0.94041179856159	0.911781658862698	0.911250979132667	0.911404406272754	0.989297678470362	0.942783815603037	0.953299502371272	0.940600744824026	0.935740946081672	0.986786550298128	0.86963346704804	0.89458837941521	0.973567136646235	0.955901510689466	0.945810188671713	0.945914041825492	0.921001049795949	0.978206572711479	0.844884358247401	0.859959687407985	0.785328901126548	0.97599449523047	0.820656454221809	0.89201955454839	0.910633070472782	0.891498471719508	0.966022803545805	0.960030472785977	0.910836490695795	0.969991113133141	0.975299024475896	0.993512638735956	0.970642056228376	0.974710921561298	0.967037836793508
7.5	0.90472020533282	0.862375089966146	0.953778174441917	0.951375724527448	0.931064531323599	0.936423757037507	0.915524971288907	1.00386217418431	0.950314931488821	0.883474249987704	0.855178471268527	0.98378590366937	0.944333154642666	0.91594577458316	0.959180433232727	0.918875227490824	0.902604093246855	0.917935267851326	0.978215037066155	0.94404172107607	0.955762767466039	0.934403864235541	0.944128142027164	0.978914866537178	0.869453257727138	0.900877400358912	0.968329187837412	0.956860791394739	0.949145560489454	0.945192654212997	0.91089515560963	0.982284535520989	0.836724557969515	0.8584333260421	0.780973300744504	0.978632031157132	0.808621487632896	0.898037295744213	0.918371556871496	0.881121826796773	0.96873874356598	0.958984216462476	0.909978182346831	0.965976712511595	0.9741100930732	0.990394646784859	0.974188607214237	0.975623833945958	0.963087867890804
8	0.900790622128943	0.865774376095716	0.953376580084233	0.961631574704663	0.921612498037368	0.93815875029736	0.912766129744692	1.02661254402516	0.951953405508629	0.881220604847716	0.848056299456724	0.976631289814101	0.942515820762749	0.922184937834255	0.967776999186295	0.911281120392798	0.895751981154149	0.917489626458694	1.00003707993507	0.943960038902496	0.960447744355029	0.938335392046607	0.941313506519478	0.983597891486654	0.871806956116377	0.902792851846678	0.977598686358615	0.956446287386288	0.941845124786095	0.940623866000533	0.917346277250465	0.977275927808205	0.833859442669932	0.848109885371994	0.78535446816294	0.9821760562488	0.798323041511838	0.897202492795448	0.923201557309741	0.884500391879335	0.975851070744636	0.96145877409633	0.907933584390878	0.969065502959069	0.965756471797621	0.986960459007689	0.976951833212762	0.974207144095055	0.961015068811081
8.5	0.905002200900317	0.869346576241452	0.950398322627427	0.95468079186397	0.9231381169205	0.925683926730632	0.914597382137283	1.03235907526735	0.951255618729304	0.876971334762658	0.857545803164423	0.970589615891874	0.931122216118341	0.922514681376864	0.972489767628609	0.910604611367072	0.905477911203022	0.92701488546495	0.993506752181014	0.939470242095071	0.953863608881524	0.931640733024834	0.936984101637294	0.982093359592611	0.863193499438149	0.897221117785491	0.965865803659543	0.952885500570831	0.940520412366644	0.943240847902136	0.911190866947015	0.97979384545246	0.81335749714394	0.849451486731551	0.774698363247224	0.969788519898168	0.794709833736431	0.890218430599951	0.916212909880426	0.868604254975198	0.97296521968888	0.954121195843603	0.902499741261182	0.966469813021002	0.96055010416082	0.98185769415885	0.977440240378491	0.968973303096495	0.957819851389037
9	0.903155046502571	0.867981572655011	0.962701713403731	0.964746815199669	0.924545977913853	0.929334707794782	0.907975426249301	1.03479661489316	0.946265118345521	0.881405048971427	0.855265901139682	0.955341581707204	0.918102139143048	0.914182815012834	0.965447331339528	0.91225091367823	0.902386104527045	0.927126947335612	0.996374183646396	0.933845063074974	0.952255182113831	0.924641876071606	0.926476228567506	0.98191715315457	0.863398407498464	0.892695762903104	0.971457854363256	0.943474285750379	0.941427749640241	0.929902984296235	0.9125976843353	0.97836123167871	0.810574070506659	0.854732856461998	0.780365827951294	0.970760927712783	0.792668508586748	0.885923136148736	0.931379479915165	0.877762826002572	0.96482877790234	0.956444055892506	0.903720208770335	0.962682213358576	0.961260583237348	0.975500050142974	0.977106667758776	0.972684902742776	0.968412201908338
9.5	0.89246090690442	0.851005484832593	0.957169259665014	0.949742693616877	0.91889359920448	0.925160574101975	0.916136002237993	1.03498185106507	0.950672657622526	0.876700211979716	0.872435782759636	0.959263370042685	0.909944882503971	0.903582988141176	0.962198620213761	0.912747541691335	0.903588675631332	0.917093500776354	1.00118330090092	0.938879407706223	0.947046598669171	0.930695875813499	0.921500621577778	0.978237149467789	0.853349679629907	0.893931538056502	0.966678245236563	0.948886523803583	0.930140473956699	0.932710462493778	0.911527381409283	0.972747681033944	0.799138421284099	0.848990871143534	0.764741457785571	0.991073063586392	0.828817477803984	0.888214188901638	0.939749239028148	0.852034512910479	0.961554816487151	0.952031410511299	0.903246718263796	0.960247124723581	0.95405310829146	0.968065198894538	0.978300121250973	0.978323849226104	0.96953728187436
10	0.900550341882082	0.838260704699884	0.951038626917999	0.938467499304402	0.919136965510022	0.917158036634684	0.917970935539916	1.04384792783872	0.951692839559387	0.877507532980222	0.890762428828722	0.955723918214814	0.897862516617402	0.915710799853978	0.963079497243633	0.915207219016082	0.902753052205392	0.918941218597267	1.00294083971522	0.939018267401298	0.943220799388103	0.927810604524253	0.918012921057384	0.97571943055501	0.855340215072964	0.88751356666201	0.975152164175741	0.948033829843341	0.928289505918561	0.926698899056325	0.884787687346126	0.959246206438116	0.775243008500698	0.848639925932537	0.75802212585515	0.950877334883553	0.748696941028337	0.857294253093657	0.90041710499292	0.835997004325666	0.965726621359421	0.954783195846035	0.899753673542785	0.960993095265489	0.953294084608513	0.960822474253628	0.980626946401656	0.985317471596161	0.963557946735009
10.5	0.900406841179095	0.840950026221902	0.955303109660254	0.958890787157304	0.909211283822683	0.904058361747681	0.914947068523808	1.05229722322558	0.949153425647286	0.876670983129511	0.892968351731717	0.966406627368026	0.888692863935632	0.919591128392788	0.952435693686844	0.908543800635527	0.901931961360773	0.907677697550744	0.994958632071087	0.93216241029936	0.943259852915736	0.925713482421047	0.908493005944164	0.971382041310922	0.848066893699919	0.8796677376718	0.966203043559438	0.950058977998917	0.933697236069197	0.925271738281823	0.88953331275467	0.947447800935989	0.762948864882042	0.824975693026622	0.751594808818369	0.920774412314243	0.739942820589638	0.858276103396401	0.910417798603463	0.833588961272765	0.962720673941237	0.953597846547706	0.903483241992648	0.96075720963242	0.948559011026568	0.958016127579647	0.985145681758121	0.980636350938513	0.964722043668693
11	0.887243154599314	0.839410074336753	0.962946040040923	0.951003871947493	0.913631129952373	0.913063198794703	0.912975941576607	1.045321397388	0.942484703895505	0.86859374155891	0.898637842607401	0.972221170691673	0.89421955052935	0.903433694804955	0.960957453792122	0.905626599865637	0.904059167951589	0.900977440121173	0.989536944267605	0.932657948819039	0.934422184255122	0.920325491786656	0.902113065967833	0.970883919264921	0.853673507546654	0.866645085375944	0.972336211011618	0.940963575756332	0.925863286048964	0.92016581297261	0.867194123901161	0.942032758320197	0.750506994573983	0.820788721695426	0.740643542296474	0.925309802221521	0.739280912590208	0.856691771222912	0.913779522630128	0.832216735311215	0.968054659148675	0.948649910662917	0.906986097037754	0.958610144782432	0.948802556835668	0.955847659969916	0.979653362273352	0.980445198544362	0.967002025867981
11.5	0.891995363926126	0.840242095896893	0.959776814637805	0.947982244689399	0.921049877008426	0.917129490127666	0.916625563179128	1.04708114102114	0.938426058008163	0.866632384920977	0.888475801429277	0.975495636821201	0.895348123167107	0.918103387842278	0.965083988647831	0.888236798493379	0.900427839194081	0.892546738921381	0.996912844865318	0.936317310195133	0.9277613881533	0.915029682343615	0.902342893045343	0.973421969689782	0.84122717241879	0.856256514684233	0.964224058510509	0.93540132672864	0.924057684874506	0.925053135975007	0.878620629610911	0.9493682157423	0.754955209419207	0.829194149305433	0.744651824317481	0.938103693311491	0.746822256880529	0.865275832319798	0.940151438016648	0.846063528000003	0.970490235567813	0.943317792169246	0.907659085214716	0.955282229813406	0.95325467297489	0.958092884533711	0.983054446308168	0.989426510975978	0.967043402002014
12	0.891139365546683	0.843903804474527	0.96157416001485	0.951874995124311	0.914997121473805	0.919219728808183	0.914439103036014	1.06516692726028	0.93647402157486	0.86562953299151	0.898449532115682	0.969741661657175	0.903447291508653	0.911004814255722	0.962132974265261	0.90507131500059	0.907532454887235	0.882849477974109	0.988846706287078	0.94123457704426	0.922072590961451	0.912872642466031	0.894018377211899	0.963601849354339	0.837172005314437	0.860623367970857	0.963212338810825	0.9282244858966	0.921910924885177	0.925818244048865	0.877914067943718	0.935713902628209	0.754827618600164	0.83933585990138	0.735294446201055	0.93275329611351	0.739020935306417	0.856686067984365	0.925839286099782	0.843004836025314	0.96949324844309	0.94027344720639	0.904133191733899	0.951415869942806	0.95390994284906	0.963882781384573	0.982879369135962	0.992841701562574	0.971761974914385
12.5	0.881943640265763	0.83680822696409	0.959352753462909	0.951331518276684	0.911121578479091	0.90945047973991	0.915788156306134	1.06393342275189	0.943133910582599	0.859371535373359	0.884823922964868	0.978035714015321	0.91353805862271	0.907362056851941	0.959119367234122	0.902803250058852	0.900115388695686	0.886430245655257	0.988870507596752	0.938310355230327	0.923543607168955	0.911026714109253	0.891093305316318	0.967173418310018	0.836032204228937	0.869385282455217	0.966826937374244	0.92726915284855	0.914978868114898	0.926242957102108	0.891460481206009	0.944334200901462	0.769607206557463	0.838576203161135	0.74896384273477	0.938951229084891	0.747793463131744	0.850258312040656	0.935903986969995	0.827825248806686	0.966980729867638	0.942254729698912	0.901476999235408	0.951005242509443	0.952052165537236	0.963947559699899	0.979846959294265	0.992758164526333	0.97461335909166
13	0.871883573541274	0.828492079927775	0.963841904377294	0.943613626966853	0.91059035955409	0.912108476726667	0.913984510733532	1.07367095151612	0.939185673995783	0.860489286920876	0.879578130695552	0.978535401332197	0.911587951491293	0.900993073308481	0.963674890730029	0.898701180879743	0.908891251240719	0.885604115120378	0.986824847665354	0.928219884054877	0.918083345435105	0.916511494994561	0.882518069034681	0.969789406197858	0.831673334106617	0.866893583640486	0.954278547280881	0.918718527302787	0.917691806562952	0.919419442239337	0.874635351790332	0.926325295963436	0.74206085454186	0.817642598003315	0.743531358765144	0.918319050264477	0.736007321117235	0.838970022608833	0.924465121659926	0.833921796482319	0.972481781533066	0.939641521358523	0.893021576533139	0.947648098576843	0.947005912814479	0.964310331671788	0.975971357978045	0.995107422534656	0.970784554513991
13.5	0.877666985594198	0.827495281481641	0.95570049148971	0.936561429786172	0.90357983984927	0.915305685512648	0.908695044023676	1.07808715025095	0.94394210666245	0.861341963033769	0.873848111447529	0.975718981909805	0.928806982545297	0.90964429759173	0.966148063673517	0.894704694034129	0.907674147555111	0.872412087462466	0.99551107299561	0.922504854643849	0.919388022543432	0.912704411791818	0.879121403915119	0.968925316934388	0.833941959060101	0.860068612385691	0.962793854753228	0.92343203002746	0.916156591896027	0.922080144602303	0.875466177501328	0.91631362103191	0.730629261122971	0.814994898186119	0.747400556105883	0.912547649742539	0.737747739617234	0.828519696957671	0.930488380357008	0.810908195169699	0.96707161735266	0.938413567005277	0.889458024069355	0.945654446283881	0.949430756922744	0.967296290957921	0.972335976323408	0.999368106204267	0.968755551222967
14	0.874798640147292	0.834680367423976	0.951138323419382	0.933906454372648	0.905131627152352	0.925179605106653	0.915300435819665	1.08599336686108	0.943359145555672	0.85708462981762	0.867842351836632	0.973110765536111	0.942947333830127	0.910916536456914	0.96363061788104	0.911406255010273	0.909238216619751	0.871526016857233	0.976860867815794	0.916190822626615	0.906341251460168	0.906334691469553	0.878218511824902	0.966122956852465	0.824960765595059	0.852234872500242	0.960725961003418	0.922117460172086	0.910913997129185	0.922130110843861	0.871777204516541	0.92299292551598	0.732606012223534	0.821243540891888	0.739434260792366	0.920354701511905	0.735392947486551	0.836377110498689	0.94303824858638	0.81674695455496	0.9635049427324	0.935095679897767	0.892996132985848	0.944009329632734	0.949272534424665	0.967275144318138	0.970457826805961	0.995270368894068	0.970259972897991
14.5	0.877284873257176	0.827621406999315	0.962972719386364	0.919531621771319	0.906102475532527	0.907518832765046	0.906580361612533	1.08495772826359	0.943076497746325	0.856909256716387	0.869907041870838	0.968992130681861	0.948830848537254	0.915527753241743	0.970718853669074	0.902721130466134	0.906219072850377	0.87197426433988	0.985362946171208	0.920421959217724	0.908788605858492	0.905894526280858	0.877109670795097	0.966268666022384	0.825424553035146	0.860009510095746	0.959168525829357	0.916582844744958	0.904089006157191	0.918085968167757	0.873785682458721	0.920360873668514	0.724959915298008	0.803491628198183	0.7278093618528	0.920516554063091	0.73190431441517	0.834131271370665	0.948617346956788	0.818151525194354	0.960309588583464	0.936020460215258	0.890294686414098	0.944520362510701	0.950875164588523	0.963964155799498	0.981404995385038	0.999853407243536	0.96484508322203
15	0.876972842658821	0.819653122277876	0.959813323215776	0.90978024292635	0.909920448003349	0.904391404329554	0.902724609087429	1.08991279586216	0.946883410428467	0.855473011490768	0.868346754939451	0.980693142018706	0.958141572798744	0.916034052381969	0.968831914312191	0.91519939810249	0.897891903753621	0.871601593467679	0.986653227695605	0.917731892968036	0.906775179544977	0.902831806198263	0.879403464419336	0.956811124319064	0.82350994334658	0.862013615018429	0.962222079832042	0.907159786952835	0.910119169677514	0.914457169874604	0.867848383379014	0.915724745536542	0.710565676424289	0.814847353653194	0.722429270641489	0.927425230836175	0.736807338667139	0.840205976237291	0.948047024712969	0.819243551761344	0.959619815020072	0.938101547630227	0.890287344494866	0.939796962034545	0.943907368339678	0.966136170156815	0.980273023482487	1.0015694545198	0.956456858660254
[truncated: 407 more columns]
