# Supplementary material for: SAC1 degrades its lipid substrate PtdIns4P in the endoplasmic reticulum to maintain a steep chemical gradient with donor membranes
Source: eLife. 2018 Feb 20;7:e35588. doi: 10.7554/eLife.35588 (PMC5829913; doi:10.7554/eLife.35588)
Supplement: Figure 4—source data 3. [file elife-35588-fig4-data3.csv]

Time (min)	FKBP-SAC	FKBP-SAC	FKBP-SAC	FKBP-SAC	FKBP-SAC	FKBP-SAC	FKBP-SAC	FKBP-SAC	FKBP-SAC	FKBP-SAC	FKBP-SAC	FKBP-SAC	FKBP-SAC	FKBP-SAC	FKBP-SAC	FKBP-SAC	FKBP-SAC	FKBP-SAC	FKBP-SAC	FKBP-SAC	FKBP-SAC	FKBP-SAC	FKBP-SAC	FKBP-SAC	FKBP-SAC	FKBP-SAC	FKBP-SAC	FKBP-SAC	FKBP-SAC	FKBP-SAC	FKBP-SAC	FKBP-SAC	FKBP-SAC	FKBP-SAC	FKBP-SAC	FKBP-SAC	FKBP-SAC	FKBP-SAC	FKBP-SAC	FKBP-SAC	FKBP-SAC	FKBP-SAC	FKBP-SAC	FKBP-SAC	FKBP-SAC	FKBP-SAC	FKBP-SAC	FKBP-SAC	FKBP-SAC
-2	1.2976	-0.435399999999987	0.0301999999999936	1.46279999999999	1.6546	-1.0712	0.644800000000004	0.070999999999998	0.0803999999999974	-0.259799999999998	0.370199999999983	1.2292	0.9922	-0.712199999999996	0.472400000000022	1.7692	1.8228	1.54320000000001	-2.54820000000001	3.45700000000002	1.50540000000001	1.4096	1.2808	1.4208	1.2954	2.1764	0.704599999999999	1.27159999999999	1.7032	1.2572	-0.588594818199994	-0.782365417000001	-0.790990829599998	-0.402410888599974	-2.08587036160003	1.4583908082	0.226638984799997	0.35942459120001	-0.664048767399997	-0.657806396600002	2.0069885254	0.0497573855999889	-0.603857421599997	0.0209251407999957	-0.263183593400001	0.38137054420001	0.0414962770000074	-0.964923095999993	0.04365387
-1.5	1.28659999999999	-0.659399999999977	0.237200000000001	-0.306200000000011	0.0746000000000038	1.0958	0.824800000000003	0.0660000000000025	0.157399999999996	0.312200000000001	1.73819999999998	1.0732	0.978200000000001	2.69280000000001	1.39440000000002	1.18820000000001	1.51780000000002	-0.466800000000006	-2.35020000000003	-1.42599999999996	0.716400000000007	0.568600000000004	1.2268	0.308799999999998	0.912399999999991	1.57140000000001	0.620599999999996	0.908599999999993	0.6282	0.298199999999994	0.0220161438000055	-0.868260956	-1.0412502286	-2.9351562496	-3.52906188960003	-0.7957786558	-1.4399765012	-1.55376815779999	-0.786992645399998	-0.1977500916	-0.700332641600006	-0.917604065399999	-0.521650695600002	0.373414611800001	-0.109840393400006	-0.349601745799987	-0.33318328899999	-0.738810729999983	-0.377725220000002
-1	-0.740400000000008	0.421600000000012	0.470199999999991	0.0137999999999892	-0.172399999999996	-0.438199999999995	-0.585199999999997	1.005	0.0103999999999971	0.3672	-2.96080000000003	-0.441800000000001	-0.00479999999999947	0.106800000000007	-0.284599999999983	-0.0917999999999921	0.137799999999999	1.3022	0.766799999999989	-0.20199999999997	0.53840000000001	0.448599999999999	0.615800000000007	0.950800000000001	0.201400000000007	-0.518599999999992	-0.6614	-0.588400000000007	-0.610799999999998	-0.502800000000008	0.839391326800005	0.622969054999999	0.272525787400003	3.98006591740003	3.9369110104	0.935197448200007	1.0358888628	2.6041831972	1.9254993436	2.6621322634	-1.00359344460001	-1.1571365354	-1.1782669066	-0.369619751199998	-0.698898315400001	0.818580627200006	0.0625228880000037	0.568928528000015	-0.0160194400000009
-0.5	-0.4024	-0.0613999999999919	-0.116799999999998	-0.729200000000006	-0.598399999999998	0.787800000000004	-0.441199999999998	-0.460999999999999	0.0653999999999968	0.240200000000002	2.22619999999998	-0.937799999999996	0.0312000000000019	0.515800000000013	0.648400000000009	0.269199999999998	0.442800000000005	0.181200000000018	1.88279999999997	0.617000000000047	-1.32159999999999	-0.949399999999997	-1.5042	-1.3652	-1.51060000000001	-0.906599999999997	-0.444400000000002	-0.698400000000007	-1.0398	0.0232000000000028	-0.135307693199994	4.49334182699999	3.9331932064	3.5401397704	3.53395690939999	0.669431305200007	1.6521369928	0.938686370200003	1.1953834536	1.0358657834	-0.588306427600003	0.576612853599997	0.474435424399999	0.279084777800001	1.3769454956	1.05864715620001	1.401412964	1.66488342300002	0.783491515999998
0	-1.4414	0.7346	-0.620800000000003	-0.441200000000009	-0.958399999999997	-0.374200000000002	-0.443199999999997	-0.680999999999997	-0.313600000000001	-0.659800000000001	-1.37380000000002	-0.922800000000002	-1.9968	-2.60319999999999	-2.2306	-3.1348	-3.9212	-2.5598	2.24879999999996	-2.44599999999997	-1.43859999999998	-1.4774	-1.61919999999999	-1.3152	-0.898600000000016	-2.32259999999999	-0.219400000000007	-0.893400000000007	-0.680799999999998	-1.0758	-0.137504959199994	-3.465684509	-2.3734779356	-4.1826385496	-1.85593566860001	-2.26724090579999	-1.4746883392	-2.3485260008	-1.6698413844	-2.8424415586	0.285243988399998	1.4483703616	1.8293395994	-0.3038047792	-0.305023193400004	-1.9089965818	-1.17224883999999	-0.530078124999989	-0.433400726000002
0.5	34.8496	143.0056	54.5372	55.5488	58.3406	129.7768	26.4358	25.375	31.0114	21.2592	32.9802	-0.1128	6.5512	142.2908	52.7154	59.2782	121.9678	162.5332	161.6908	172.824	-0.907599999999988	2.34660000000001	8.5818	18.5778	69.6164	41.6774	52.8166	66.0506	31.2832	63.9942	33.3616977688	6.535398865	82.6613845824	369.7684265134	358.8281768804	60.3285385132	31.5020210268	186.9690437312	96.1309360506	112.7326927184	0.662185668399992	6.10798492459999	5.1586547854	3.0997711188	13.1189651486	23.6214828492	33.212532043	231.280041504	16.282049561
1	171.4706	208.7876	74.8332	77.0518	68.3706	154.1178	32.7658	33.983	38.4264	25.8692	104.2542	1.0302	11.6542	184.0918	76.5824	89.6312	156.8158	192.9882	179.8618	175.189	76.8794	142.8916	69.6278	37.2758	378.6614	126.1444	76.7946	83.0836	44.5012	73.3122	85.4444004058	78.64079895	130.5939559934	452.3851867674	438.7678131104	73.6877685542	45.8463661188	215.2036170962	109.5491947176	128.3850822444	54.6033096314	76.7547973636	191.4816452024	16.6731964118	54.2519989016	33.4931945802	57.61492157	224.23182373	24.328165436
1.5	186.1476	227.6136	85.9962	84.0428	73.1716	166.0038	37.2088	40.42	43.5504	29.8892	106.7032	0.113199999999999	14.0142	197.5868	94.7004	113.3322	176.3768	215.3022	197.4978	181.44	85.5984	153.8646	77.9458	41.2308	407.9984	130.4714	85.7436	91.4006	49.6912	77.9862	89.6576114658	105.383734131	138.8195266724	470.1023498534	455.1233428954	76.6886001582	50.9631034848	222.7148780822	110.7084888456	134.1008110044	76.8046417234	91.4023651126	210.6506820674	18.1773506168	63.3342208856	40.7682495122	67.299354553	209.593487549	28.058363342
2	200.1916	242.5106	95.1742	90.2298	76.7866	176.8318	41.0018	45.791	47.5974	32.6782	116.3282	2.3662	17.2872	209.3558	106.9784	116.7072	169.5988	215.2992	216.0728	188.269	94.3324	159.4516	84.9148	43.9438	426.0444	133.0574	92.9596	98.2146	53.1042	82.0552	91.5226932528	120.589422607	144.4639511104	486.6586853024	467.4995635984	81.3757797242	55.1307441708	230.1463661192	112.2654651646	140.5077171324	81.2303314204	102.2526611326	225.6556259154	20.2923828128	72.1680068966	43.7660064702	81.698112488	205.955548095	29.090567017
2.5	208.2566	248.6976	103.3822	95.4638	80.8396	184.3138	43.4858	49.529	50.6844	34.5272	126.1822	3.1762	19.7442	218.3758	117.4434	121.7502	168.1048	213.4972	228.6168	189.393	101.6104	163.5526	91.8168	46.2498	443.6864	134.4344	99.7026	103.3926	56.3362	84.3802	93.3430896758	133.390692139	149.5992507934	499.4807678224	483.1310943604	86.7164855952	58.5903083798	236.5687904352	114.2045520786	146.2581901554	83.6511993404	109.8421539306	239.7973800664	22.5880561828	82.6687240596	47.3086318972	92.80757904	202.866375732	32.493265534
3	216.5456	253.4116	106.8822	97.4768	84.0536	190.3198	45.6778	50.842	53.6754	35.5332	131.6922	2.3322	20.8342	222.6468	123.2744	128.5622	168.3628	214.3902	239.2038	189.008	108.6424	165.3376	97.4658	48.2398	458.4604	136.3224	104.3806	106.6026	59.3972	87.7472	94.9104419708	143.787466431	154.2766799924	515.7964416504	489.9788726804	88.9741073602	61.6288063048	238.5905494692	115.5387348176	149.4409751894	84.4247131344	115.2789062496	243.8113876344	23.9589859008	87.1673507686	51.0196685792	94.249931335	210.274395752	33.677271271
3.5	221.2656	255.2856	112.0782	99.6728	85.4186	196.5818	48.0258	52.476	55.4674	36.6552	146.6692	3.5262	22.3072	226.7478	127.4324	132.1872	171.9438	214.2252	252.6878	193.055	114.4804	165.3556	102.3578	50.1768	470.2484	137.9354	108.0886	109.1876	62.0922	90.2552	94.8621021268	151.932150269	156.8697128294	522.7581726074	501.3438018804	91.8877273562	64.4122764588	242.0967445372	116.7892993926	151.5374565124	85.2727661134	120.2117828366	254.0116134644	25.6631752018	89.5407638546	53.3299407962	100.020759582	219.684277343	33.925409699
4	225.3936	258.5666	114.8812	100.5958	85.9326	199.1548	49.2068	53.826	57.2414	37.2992	148.3422	3.7082	24.0992	233.8798	132.7594	135.7162	172.6648	214.0812	256.5438	198.573	118.9144	165.6316	107.0428	52.0578	479.3594	137.4504	110.8856	111.0276	63.7092	92.9862	95.8017230988	157.166906738	156.9537277224	525.1536804194	501.9307159424	93.1847854612	65.1916877748	240.4315528872	116.7132648466	152.5911521914	85.8665771484	122.1855682376	260.4308639524	26.8873725898	95.0250778196	56.0225753782	103.428627014	206.1722229	34.534670258
4.5	228.0106	260.6136	118.8952	101.0938	86.6876	199.0528	50.1648	55.344	58.8404	37.2192	153.2252	4.9682	26.0842	240.4028	139.9454	137.9702	176.1348	215.4092	263.1468	200.334	125.0084	165.2016	111.6868	53.5838	494.7274	141.8434	113.0286	112.8946	65.2342	95.3102	95.6018634798	163.421713257	159.0678329464	532.9655700684	505.9653839114	94.5428939822	66.2750160218	241.2129249572	117.2693561556	152.2795066834	86.2939910884	122.9991516116	257.9246994014	27.1461463928	97.3758621216	56.9374618532	106.659660339	206.188793945	33.462877655
5	228.0156	262.6306	119.7572	102.3378	87.2076	200.9118	51.0048	56.746	59.3594	37.4522	156.9342	5.5502	26.8022	245.4618	147.7384	139.3372	174.4058	210.4802	270.9438	205.679	129.5704	165.9146	115.8758	55.1368	505.2924	143.1834	115.3646	115.0256	66.7652	97.9302	96.6935230258	165.977148438	158.4766921994	534.7051330564	508.6359771734	93.5590988162	68.1212989808	243.5063819882	116.8615192416	153.4767112734	85.5506134034	124.0613159176	255.5407882694	26.9470649718	99.5351638796	56.9059524542	108.06198883	199.627148437	33.129663849
5.5	229.4876	263.4156	121.0362	101.7368	87.9326	199.8928	51.9318	56.703	61.1604	37.3482	157.9312	5.6542	27.6712	248.4748	148.8634	145.6042	178.9808	212.2542	275.8218	205.706	133.8324	166.1566	119.5108	56.3528	515.7724	146.7564	117.8416	117.3366	67.9462	99.2032	97.1856571198	172.36257019	159.7054214474	541.8457580564	515.1777252194	96.2984176632	68.8674385068	242.0654335022	118.0105365756	156.6516838074	84.7384643554	124.9126342776	252.6282821654	27.2058540348	96.9009628296	57.3922500612	106.825187683	199.401043701	33.755487824
6	225.8976	264.6626	122.2532	99.3208	86.5056	203.2518	52.4898	58.065	61.0554	36.9892	158.7102	5.6442	28.5632	250.0458	149.1544	147.5992	185.4498	214.4292	283.5198	206.378	136.1294	165.7496	123.0638	57.9828	526.7244	148.2654	119.2486	118.0046	67.9302	100.5172	97.7484622958	176.023229981	158.1720046994	539.1404968264	510.8907379154	96.0536361692	68.9841148378	241.4830055232	115.8972705846	156.0166893004	82.8128051754	123.8728698726	253.4267745974	27.3328681948	96.9638137816	59.2727890012	109.729164123	202.762402343	33.725267792
6.5	226.2546	263.1236	122.8502	95.2868	86.4746	201.7558	52.5018	58.418	62.0884	36.8542	159.2492	5.4992	29.2292	252.1688	152.4124	150.5072	188.0608	217.9512	288.1008	208.206	139.2094	165.2736	125.6078	58.2338	531.0494	147.3914	120.0516	119.1986	70.0942	103.7922	96.6656299588	179.146078491	158.7756271364	536.5646301264	509.5716461184	98.4963699342	68.5137016298	237.5065345762	115.3721851346	156.2524986264	82.6074523924	125.5817169186	253.1188522334	27.7430320738	97.1941299436	62.0955123902	110.089881897	216.691082763	33.633417511
7	226.8786	263.1806	126.5002	95.3798	86.6626	203.8038	52.5288	59.739	62.8114	37.1632	157.8072	6.1462	29.5792	253.8128	154.0574	152.8602	190.2628	219.5872	292.3968	210.233	141.3264	165.2226	129.5688	59.8128	536.3514	148.1444	122.5676	122.5316	72.6662	107.3302	99.0020709988	182.800665283	158.9818344114	539.5947814944	512.1940216064	98.3908554072	69.2231285098	237.3683815002	115.3884357456	155.5864219664	82.8468475344	126.7785095216	254.2806869504	28.4678817748	99.5382003786	61.4442520142	111.322364807	224.123272705	34.162386322
7.5	227.2456	262.9616	130.9372	97.1368	87.7856	206.7468	53.0808	60.353	64.2404	37.6952	158.1272	6.5722	30.3562	257.3058	158.3154	153.8502	193.6858	220.3742	297.1108	209.88	144.6974	168.6036	134.2178	60.8728	546.2934	149.8504	126.7566	125.2276	74.1272	109.6132	99.1672931668	186.185964966	159.3198165894	539.5560852054	513.3134063724	99.3991561892	69.2994453428	239.6704750062	115.7566608426	156.0389366154	83.3706054684	127.7079986576	252.9936691284	28.2001167298	100.0462417606	61.0007553102	112.673362732	217.876629638	34.550600433
8	229.3176	265.4796	133.8242	98.8248	88.6406	205.8258	53.5448	62.829	65.8754	37.6522	162.9412	6.7922	31.3052	259.4068	160.3794	155.9412	193.6638	220.3872	301.5828	212.967	148.0714	169.6196	137.2628	61.9658	556.5444	150.7174	128.3406	126.7356	75.4732	111.1682	98.7437778478	187.226339722	159.5278396604	533.0520568844	510.7996734624	100.2494369502	70.1564018248	240.5176429742	116.6336292266	155.5855064394	82.8581695554	126.9494842526	251.3044906614	28.2930427558	101.7949752806	59.2684555052	114.883216858	212.813763427	33.85936966
8.5	230.2666	267.0496	134.5932	98.3958	90.0166	207.2908	54.0318	63.481	66.4174	38.1112	160.3362	6.2162	30.4512	258.3018	161.6054	155.3762	198.7038	222.5032	308.5898	214.04	151.4584	170.2716	139.5388	63.2248	562.7424	151.0324	130.2986	128.1586	76.2642	113.3852	98.3805271148	190.028799439	158.6037216184	529.3411804194	511.8582061764	102.4920822142	71.4710838318	243.4554176332	118.1593250276	157.5429801944	82.4976806644	126.4854339596	248.0411239624	28.6057601928	100.6426467896	58.8967056272	114.948646545	215.069378662	33.81878891
9	230.4736	266.2766	135.8622	97.1868	91.1366	207.6188	54.5108	64.068	68.1524	38.2602	163.6882	6.4882	31.1802	260.5638	163.8724	160.3352	200.3678	222.6452	312.6728	213.241	154.6684	170.3786	141.6898	63.6478	570.2894	150.5194	131.8756	128.9056	76.8882	115.0892	95.8832736968	191.054006958	157.7533798214	527.5666442874	508.2150787354	103.9707656862	71.7631294248	241.3462257382	118.8502429966	156.5902976994	82.2733154294	124.9769653316	247.2470260624	28.7122245788	100.3947372436	59.0408248902	115.05077362	212.519604492	33.205156708
9.5	230.9516	264.8826	136.0202	95.8258	91.7056	207.0048	54.8738	64.378	69.5004	38.5842	165.8962	6.7202	31.4752	258.3028	164.3094	159.2212	202.3618	222.2912	317.6318	214.805	155.5034	170.4756	143.6688	64.7048	574.7424	149.5204	133.4336	130.6866	76.8542	116.8432	96.4839969638	191.38348999	157.3357925414	527.8664489744	504.2363800054	108.3367935182	79.4436408998	246.9688453672	124.7647022246	152.1849327084	81.3060455324	125.5035003666	240.9740158084	28.2219062808	99.2783584596	58.9340438842	113.499778747	206.131207275	34.261415863
10	231.0676	262.6906	135.4962	95.4898	91.9836	210.0208	54.7538	65.807	70.5764	38.9452	166.3362	6.1322	31.3042	256.9338	165.4934	160.4312	205.7808	222.0842	319.8898	216.306	159.2304	171.1766	145.5008	65.2618	582.2004	149.5104	133.6886	131.8466	77.3392	117.8602	94.5655246738	189.951452637	153.2817459104	525.6499572754	503.7763580324	107.9937606812	69.5874320978	238.2959632872	117.2843097686	152.1224327084	80.4362487794	125.2937530516	234.5496383664	28.1464935308	98.8229141236	60.6190261842	114.377525329	201.94465332	34.409578705
10.5	233.1186	266.0296	134.7162	101.1158	94.2016	205.7028	52.6648	65.522	71.0314	39.5012	162.8232	6.4112	32.3432	257.3698	168.3844	159.3542	207.3338	219.8162	324.9808	218.619	160.2504	170.3596	147.1168	66.7228	580.7654	149.8684	135.2316	133.0266	78.1252	119.0452	98.4532886508	193.7724823	155.9791946414	521.3449645994	499.8422149654	108.5269485472	71.5872566218	236.6767311092	118.8728107456	153.8127708434	80.2600097654	123.8242706296	234.4282394414	28.1474929808	99.2231216426	60.0886764532	115.599723816	200.949078369	34.605310822
11	232.2636	266.1676	138.3802	96.8668	94.0526	211.6128	55.8238	66.704	71.9844	39.3792	166.8112	6.4452	32.6462	256.3678	168.0344	160.1312	207.1598	216.3232	327.4298	215.887	162.1814	170.8526	148.4028	67.9458	583.9384	149.2684	136.6986	132.9946	78.4012	121.3312	96.8287387848	194.22649231	154.4542007444	520.0772033694	494.1198028564	109.6961685182	71.0155784608	234.4952430722	118.3621143346	153.1550407414	80.6269989014	125.3879608156	230.2879806514	27.8765045168	98.7718276976	60.9437179572	114.966133118	201.652325439	35.144533539
11.5	230.4796	267.3326	139.7502	98.3268	94.0316	214.0918	55.7188	66.551	72.6424	39.2612	169.1152	6.6692	33.1282	258.6108	169.4484	160.5822	212.1188	218.4582	331.7738	223.163	162.6564	171.1686	149.8708	67.2198	587.4774	147.3024	138.6176	134.8686	79.4612	121.3062	96.3681140898	194.493688965	151.8793106084	512.1350036624	484.0852569584	110.7382522582	71.2305671688	228.3377723692	117.2041858676	152.8693504334	80.6784057614	125.9029907226	227.2969528194	27.7281890868	96.5627365116	60.9345474242	115.05091095	198.348645019	36.02607193
12	230.1646	269.3496	140.0702	98.9448	95.0316	217.1078	56.0038	66.761	73.1124	39.3792	174.5512	6.5972	33.4962	261.4118	170.1404	159.8022	213.5418	215.7092	332.5388	225.61	164.1634	170.6356	150.3528	67.9978	587.7144	147.6224	139.3256	134.6196	79.2572	122.2382	94.4056583408	194.163320923	150.4172286984	506.7669006344	485.6190093994	111.2738357542	70.5552131648	229.3137550352	116.5032733916	151.8840751644	80.6903686524	124.9315704346	227.0124984744	27.9110198978	96.5926132196	59.9083328252	115.287864685	195.130230713	35.010363007
12.5	228.1516	268.4686	141.4072	97.0348	96.1296	213.9678	56.2198	66.161	73.9984	39.8372	177.1642	6.7252	34.3472	260.0268	169.7484	161.2552	215.5148	217.2242	334.1508	226.357	163.3914	170.9256	151.3268	69.1138	587.8844	147.0554	139.9446	135.5696	79.5222	122.9592	96.9980121618	198.784338379	156.3552169804	518.9110656734	482.6724761964	113.3810897822	73.3584892268	231.0426979062	119.5903705596	155.5273094174	80.4326477054	126.0362304686	221.9587265014	27.5844131468	96.6675796506	60.1942977912	113.813499451	196.8675354	36.48323288
13	229.4786	266.8086	142.6572	100.4248	96.9126	214.9548	56.6558	67.879	74.8104	39.6942	176.1332	6.3812	34.5742	260.4888	171.3014	162.8792	213.6498	215.6302	336.1088	226.961	164.3764	170.3206	151.9468	69.3358	584.7124	148.5354	140.6046	135.7206	80.3842	124.4072	97.2690692898	203.672842407	152.4399032594	509.6644836424	479.2109893804	116.9523788452	73.5234901428	230.2670936582	120.0430225376	156.6263999944	79.7667083744	124.3697723386	221.4342514034	27.1999679568	93.8927536006	60.0205612182	115.284416199	197.302838134	35.962046051
13.5	230.8966	265.0106	142.0972	99.7768	97.3206	214.5398	56.1818	68.767	76.1404	40.4082	184.5332	6.3912	34.9622	261.1888	173.7434	163.5522	215.5608	218.2322	341.2788	226.424	165.6644	169.7626	152.4538	69.5458	586.9234	148.2364	140.9786	135.5506	80.6762	125.1512	97.9998584748	203.32074585	151.4849472044	506.3061462404	472.9881500244	117.8105178832	73.4084617618	227.1336097712	117.9104389186	155.9050407414	79.5584716794	124.5029205326	218.3272262574	27.4884086608	92.7265090946	60.9057388312	114.34172821	190.585766601	36.778231049
14	229.8076	267.2426	144.4532	101.2488	98.1946	217.9088	56.9958	70.008	76.2934	40.2032	179.3132	6.7772	34.4772	260.9888	173.2224	160.1522	221.3078	218.2232	347.0818	225.005	167.8404	170.1156	152.5948	70.1948	586.7834	145.0444	141.6776	135.8206	80.9882	125.6912	97.5665546418	205.14180603	151.9857406614	504.7206359864	468.6394561764	117.7371841432	73.5668861388	229.4288978572	119.8599781036	156.8984642034	79.9648742674	123.1644195556	213.9460922244	27.9741798408	92.6190414426	61.2774124152	116.436317444	194.117047119	36.255884552
14.5	229.7396	266.6616	145.9282	102.2738	99.3736	215.7498	57.5098	69.183	76.7164	40.5442	184.6332	7.4892	35.8042	260.7038	175.9644	166.0212	218.9888	210.8532	350.9948	228.104	167.7244	168.6026	152.2548	70.7078	582.4994	146.9644	141.9116	135.6006	81.1152	126.2202	97.3064380648	205.89206543	151.0656967164	502.7351623534	463.7738555914	119.0739151002	72.7669136048	228.0915565492	118.0877307896	155.0180015564	80.3246002194	122.8256439206	214.9681869504	28.3075309758	93.2912063596	60.7937393192	117.337379455	193.441082763	36.970140839
15	229.6586	270.0426	147.3832	99.3338	100.3516	217.3708	57.0378	70.876	77.5534	40.6822	182.8662	7.4012	36.1852	259.9228	179.7344	167.3012	219.5458	212.1732	355.2918	229.107	169.7934	167.5546	153.4558	70.9858	582.4914	146.2154	143.0386	135.5006	81.5632	126.3092	96.3481403348	206.373587036	148.6857986454	497.3867126464	456.5634063724	118.9556747432	72.5663825988	226.6336402892	117.6994709016	152.7813835144	79.0550994874	122.8108428956	210.4122177124	27.5888420108	91.5481338496	60.2301864622	116.125343323	186.366375732	36.211771393
[truncated: 407 more columns]
