# Supplementary material for: SAC1 degrades its lipid substrate PtdIns4P in the endoplasmic reticulum to maintain a steep chemical gradient with donor membranes
Source: eLife. 2018 Feb 20;7:e35588. doi: 10.7554/eLife.35588 (PMC5829913; doi:10.7554/eLife.35588)
Supplement: Figure 5—source data 1. [file elife-35588-fig5-data1.csv]

Time (min)	HLx10	HLx10	HLx10	HLx10	HLx10	HLx10	HLx10	HLx10	HLx10	HLx10	HLx10	HLx10	HLx10	HLx10	HLx10	HLx10	HLx10	HLx10	HLx10	HLx10	HLx10	HLx10	HLx10	HLx10	HLx10	HLx10	HLx10	HLx10	HLx10	HLx10	HLx10	HLx10	HLx10	HLx10	HLx10	HLx10	HLx10	HLx10	HLx10	HLx10	HLx10	HLx10	HLx10	HLx10	HLx10	HLx10	HLx10	HLx10	HLx10
-2	1.07860654210519	1.04470231303176	1.1156203882393	1.11615021157897	1.09208445963176	1.06361115412227	1.0512922448743	1.04975734758055	1.05023746326513	1.04835012467713	0.997016678304816	1.00844531067204	0.996187830609651	1.01975694717857	1.00864128767698	0.993895475506525	0.960848086668038	0.975458366110333	0.95764352552806	0.986014156898841	1.0463113207976	1.004970361166	0.994812207502382	1.026516453068	1.00359039609058	1.0684249833585	1.0333038189844	1.04250950724169	1.00039025213452	0.996450501535886
-1.5	0.982748983618462	1.00840837041597	0.992072501608204	1.00001897569214	1.01277604937012	0.987082576727993	0.992135962133353	0.9998531027954	0.997620517860665	1.00789062703835	0.986336964740211	0.987528037720918	0.993498625845917	1.00659564814711	0.989611081513053	0.992387930553806	0.987894838911202	1.00261456428222	0.997232495222021	1.00220336083801	0.970224216061924	0.982868550243425	0.982011614878039	0.981189182866292	0.989439540770735	0.938580682869807	0.962275491672429	0.946855530382717	0.971745393882183	0.972416304351209
-1	0.992733648320045	0.984832817947589	0.966341241911681	0.950587297671683	0.955951105897554	0.980748206434782	0.972962452221518	0.978593812907368	0.987097128779772	0.97859429802492	0.991950660331862	0.987221781894401	0.994266970064127	0.99576851112336	0.994595663615376	1.00269292961417	1.00690306544663	0.994559843700772	1.00669537590906	1.02010312217453	0.979678288812832	0.986891690941313	0.999506146381008	0.994714255426478	1.00176318857048	0.980833860990697	1.01107111234626	1.01027085524719	1.00112856698361	1.00266718122205
-0.5	0.967963080627362	0.987046827518922	0.98365308207515	0.956374883773886	0.969636694377858	0.973968084157975	0.984806132210254	0.986945191020772	0.973243757900624	0.965716585971307	0.996567886922828	1.00336146395185	1.0156328496705	0.99604036131703	1.00315219321612	1.00999316441946	1.0272732521388	1.01547437647744	1.02956141874953	1.01218161232253	0.994632086577489	1.02982216699599	1.01083915513759	0.990291191156796	1.00004267929974	1.02024580715341	0.999825499104875	1.00068775790922	1.00605066597757	1.00844814868991
0	0.977947745328945	0.975009671085765	0.942312786165664	0.976868631283326	0.969551690722701	0.994589978556984	0.998803208560579	0.984850545695912	0.991801132193811	0.999448364288297	1.02812780970028	1.01344340576079	1.00041372380981	0.981838532233934	1.00399977397846	1.00103049990604	1.01708075683534	1.01189284942923	1.00886718459133	0.979497747766093	1.00915408775016	0.995447230653276	1.01283087610098	1.00728891748244	1.00516419526847	0.991914665627587	0.993524077892029	0.999676349219193	1.02068512102211	1.02001786420095
0.5	1.24106038094601	1.47768108043667	1.75852347977447	2.15165373156986	4.10032131381649	3.48338752739029	3.17538999250452	3.3931622071577	4.13653248672049	4.20993093371799	1.47523051903104	1.83638343719489	3.21002393687757	4.35653059158352	4.9752788944318	4.12866999427959	4.77589093659927	2.25390500383417	1.53584104842513	8.35861835835363	1.30663921349387	2.22703754252307	2.67999450238424	3.0322481594935	2.01927103756045	1.54494017177277	3.07321928299521	1.61367727971519	3.20087613362092	3.27236993212226
1	3.82321888391514	2.51791279721862	5.04531350512733	5.08425207309437	6.4990819605243	5.4022325136189	3.94448378533951	3.93170368113514	4.45428710909085	4.28907947654244	2.96651103494335	2.70806102086092	5.52507461804427	6.83687301033781	7.10516862821072	5.10663299127896	5.07404918156557	2.57145716136984	1.78919804413115	9.19495874298468	1.95010704010254	3.14192010755536	3.53325475159396	4.97273052937865	2.28326918101091	1.86587761596285	4.16808313998203	2.0087587992556	3.46454242937227	3.49470765266267
1.5	3.97380100419929	2.50668460582114	5.65747152533394	5.7629177024232	6.73177946651706	5.55824570787761	4.02254440344709	4.04678675966529	4.50161811251459	4.25775178629334	3.0822535716948	2.80927244640829	5.87712402848784	7.27550798489638	8.07165286320854	5.49194496015332	5.03144351492309	2.74400453362871	2.20202784879247	9.53857714206586	2.0978496529719	3.24061436923265	3.70813018167756	5.51841237580693	2.37552982349442	1.962276557401	4.74206182502084	2.19015494781131	3.60213267517838	3.55486706108997
2	4.10692190463451	2.55620786387004	6.01326295077005	6.32877284198941	6.99677836146954	5.86079400158594	4.20034454341785	4.21901013046648	4.5838007700987	4.37240255988788	3.1554217802261	2.87425380767869	5.97024143739472	7.42964704470717	8.71966871700489	5.87296145847746	4.91248665797183	2.86145187081536	2.53173943259947	9.77807554147287	2.21557103962984	3.37510949053798	3.78536469459114	5.82122778415446	2.45660715571809	2.01492052668323	5.08734739250422	2.32057609838984	3.70052191828261	3.61361040480777
2.5	4.28901065827127	2.62546865230075	6.26698073939531	6.76787035807131	7.08883732000476	6.07747638687519	4.36077257235619	4.30657718632006	4.64068526499219	4.39323798980965	3.18258506878679	2.92297910967756	5.80424953456071	7.44603304948423	9.03950937182157	6.08199392438733	5.00376759630317	2.96071911911277	2.82971158380699	9.8854944732705	2.30074859893369	3.45435008453688	3.86362418671394	5.96528808404553	2.51765856026717	2.10105044404397	5.352524123133	2.3880876284489	3.75211606309428	3.64753371323289
3	4.37299649820133	2.6216245477703	6.39979944753472	6.93485644888897	7.05092568980466	6.14762367271482	4.36091751249591	4.30003482007813	4.60447575417622	4.32584897854212	3.24287524664509	2.97436883736713	5.57410088950619	7.45757262149829	9.33725238533443	6.30451168966877	5.02920072183888	3.02167938447272	3.07729777358584	9.9283805908754	2.37140415706487	3.50802591106313	3.8988811420132	6.07268447102344	2.57958355673279	2.16229928725667	5.5096718736872	2.43653410470103	3.8149079831172	3.67773790665177
3.5	4.35357656422433	2.58619431218508	6.42269270064707	6.87271105713581	6.93192057258462	6.15529529895882	4.34507762579769	4.22285938129074	4.50939345836391	4.22944318338533	3.27363647289528	3.00960663276619	5.42069801117054	7.45611025493924	9.49528583652185	6.43295245451035	5.04276110774733	3.05107960996526	3.24654372161136	9.99097884610685	2.43531005267918	3.59439612148866	3.94311831288422	6.09114436735559	2.60971914353315	2.20134593216762	5.63282426467262	2.46791305930901	3.84872983477568	3.70373280881882
4	4.39650106773807	2.57822631070583	6.46980360994438	6.90876487219871	6.94428860440999	6.27295036199753	4.37729574828453	4.20565336612224	4.46894872797928	4.19464913359648	3.34011084386472	3.03925832188957	5.36590915807205	7.48909786981938	9.66637606754815	6.61191662656873	5.05512237656126	3.1408456564944	3.43558415448385	9.93780902033934	2.49092090850003	3.61792385569656	3.95817851876527	6.12046087598605	2.63891445201113	2.28869352036757	5.75368229203694	2.49377983655636	3.89843424515217	3.74056605241618
4.5	4.42791215406003	2.59831662283252	6.52240133197109	6.98561642535911	6.98351779126502	6.39769053551236	4.40924469622617	4.20878173251651	4.46419622968469	4.16380598822929	3.41531763019894	3.1312146963596	5.37273560093383	7.49680341668823	9.68849388934631	6.73139472689687	5.055810758597	3.22106096422832	3.60678473032341	9.93499881890084	2.53182795405684	3.67465523211994	4.00410457583332	6.09911319389105	2.66640925714011	2.34121572256588	5.87505735909053	2.53084796504572	3.92955773182647	3.76273291152241
5	4.48399826104404	2.61608344139809	6.60016271237749	6.95373726256665	6.95890923309702	6.50209034219676	4.3792627930379	4.19609144623018	4.41618629793315	4.13022330064519	3.42317528270054	3.15198496651399	5.36369278051952	7.41930736320311	9.67166335706559	6.79702456059195	5.10717294081247	3.27718641575832	3.77426220556479	9.86071175478752	2.59566567126189	3.70638202521847	4.01725459318808	6.07045466176352	2.69052973013345	2.39657915672235	5.9262119733466	2.56761267092807	3.98010593060192	3.80008745366667
5.5	4.47430023743437	2.6129205705819	6.59439209898967	6.8798269416877	6.88436102752418	6.54626670983423	4.35056464537289	4.13115744115951	4.33786706583342	4.07192882408412	3.47649778418763	3.17178746825658	5.35021720500015	7.28631637363091	9.57762225343472	6.83990698654155	5.05583296446912	3.27715173983946	3.90056839335799	9.81185905007046	2.63236838158092	3.7389236316229	3.98061158645816	6.04530533765161	2.72280595056137	2.39739093728183	5.97180841094315	2.57911744477709	3.99830890741708	3.82219984874562
6	4.45542969888353	2.5871796680932	6.47992583342793	6.81900984838422	6.75026776151375	6.50150382642887	4.33416570385002	4.04875899065299	4.30579578482498	4.00781980894023	3.52016746764518	3.16956405095607	5.36044209344248	7.13139925981754	9.53451671752151	6.8536917297736	5.04345689174045	3.31310076029429	4.02886023480354	9.73606506634519	2.64593588502393	3.77513189790389	3.96353636463169	6.02000979653904	2.72607358444766	2.45068433101164	6.00573914055078	2.5497360223319	3.99901206441621	3.80982873397591
6.5	4.44460899766388	2.56836666918074	6.49326446437356	6.79064118863736	6.72106900596726	6.53711706385514	4.30557108485624	4.01561190846672	4.27941456980192	3.98588483486338	3.55360622892012	3.17085032542744	5.33756907710039	7.00695749012902	9.38843011898419	6.89061625546485	5.00621024223646	3.33402024677365	4.06888356623396	9.59968884146391	2.70025135106881	3.79494204640362	3.95173745623455	5.97534050284026	2.71266961687326	2.49435812511162	6.01659697402522	2.55051986406667	4.01707440983154	3.83261025853296
7	4.51266237023519	2.59343850284293	6.54501078442502	6.87290081405719	6.76990360585505	6.74169376369514	4.32818174665292	4.02647958128856	4.31593121486142	3.9695221269284	3.57193060924571	3.21616393751891	5.259789000857	6.98120671488727	9.24119323226942	6.89581005759648	4.99919318664628	3.30686900230446	4.13723348804885	9.46771119274723	2.70745553631409	3.80181703367216	3.94889546842715	5.91001805779958	2.71895147630365	2.55824525514263	6.02567748356783	2.58015413868436	4.01367288784822	3.83868688786324
7.5	4.64162697483769	2.64016991915216	6.75918568131078	6.95715288715156	6.90391186821033	6.93066914410927	4.41850015943415	4.06852210530897	4.35382188153671	3.96160168174347	3.53320523762363	3.2625310696536	5.18375247495493	6.83457634490853	9.03143717408502	6.8626337429863	4.93316772687369	3.29619377299756	4.2010846633076	9.41274935446822	2.73461326933653	3.82646513617567	3.94817332398428	5.88351622643165	2.73275556231311	2.5907164775218	6.04716694565267	2.55236568492596	4.03521586040927	3.85303426876597
8	4.6896154709752	2.64293134867245	6.74887425738828	6.88419135087952	6.8694428860441	6.92377171867888	4.38065007723239	3.98313130433836	4.2792044253195	3.83653319318804	3.55022888360481	3.29491456074952	5.10730222524306	6.8095661270909	9.08606577226716	6.91756620290729	4.94173919351233	3.34414561508145	4.36915162947703	9.54334226624418	2.77499761375568	3.83705770915239	3.90895622174027	5.79198438402433	2.7461661985281	2.61604403097755	6.01417335048182	2.55294724492273	4.02996855130321	3.83759760731748
8.5	4.60555797077216	2.59294582488887	6.63894880236122	6.68902635723638	6.73500960541303	6.82922537689503	4.28730862725123	3.88403009760503	4.15772474952394	3.72790195793405	3.63186327532515	3.36454488546645	5.17015869263276	6.80336981750415	9.09423887247542	6.9733143892068	4.89238294174511	3.40199990885187	4.45239395368463	9.44563685681005	2.79386030698465	3.83797437412153	3.90913093410548	5.69526183809391	2.71240953989047	2.65415712824509	5.98321559908742	2.54574095800631	4.0210999836516	3.79971398605098
9	4.60087616627094	2.55819682301791	6.55513300790858	6.56217385529137	6.71783886707128	6.8335421329467	4.27999950306238	3.83646532681908	4.12206484735428	3.6800997417003	3.5928792781609	3.36103519369456	5.14660598717456	6.56369168813346	8.76935309407339	6.7874320314065	4.74740820462563	3.35703019579015	4.37951425947529	9.2297808042878	2.83397193776675	3.87382615958119	3.8866163339755	5.63787166533853	2.73911077678993	2.70188982514247	5.97668797301053	2.57309956307145	4.05852551493066	3.8457438696847
9.5	4.62920586085486	2.58089042112408	6.57670185794831	6.50088236968443	6.77789394943983	6.95337903464197	4.36884780871214	3.87869827314175	4.18863215339901	3.71968333128334	3.53951113687224	3.31510294483353	5.14846774431868	6.40831524123424	8.65371886149723	6.69405717519118	4.6429443802119	3.39409875305396	4.40476929186627	9.20664755186654	2.85647081282299	3.91069646167322	3.90860679700986	5.62504112353143	2.74832016943682	2.73208806195509	6.01427029542355	2.58973723602233	4.04859342231785	3.83617376203266
10	4.7193067107457	2.62922152017303	6.72758920800696	6.59737376420805	6.881555906904	7.08572045250865	4.45055263604703	3.92967704377537	4.19239858912228	3.71990696738267	3.57043210242789	3.36499814408969	5.24120098111646	6.36194134785201	8.71831662388402	6.75124062689089	4.66988750505184	3.50986678502714	4.53479858025764	9.30028020559271	2.8710382662685	3.95388156688599	3.92408631256741	5.54739989618593	2.75929008319796	2.77365122660043	6.03595364739186	2.61545230196618	4.0660668737464	3.8439465567842
10.5	4.7703527118636	2.64023682603481	6.68908691868165	6.40144974287937	7.04285034256473	7.3117401688227	4.47879525755863	3.91833331519788	4.1578863991258	3.68501973588577	3.6103212889897	3.42765808619509	5.45624870711309	6.29407254088064	8.7796451461875	6.8066170897774	4.73424012245798	3.55466807219724	4.63491896051031	9.36155481521907	2.88635568221589	3.98077040598073	3.9141510027325	5.55803718298326	2.75700273947755	2.80060234117513	6.04170571393487	2.62202645845133	4.04629058314568	3.84733888762671
11	4.76918226073829	2.6568175680443	6.82408143186892	6.53484885861212	6.91185970996753	7.21944604758754	4.49740971264582	3.90599667033003	4.17104467671696	3.71388742904213	3.59656088881992	3.45388583517801	5.47084724725908	6.14534236250942	8.66072149303369	6.70436217425155	4.68654931109983	3.56645293090774	4.59160689021817	9.22057637638779	2.93789855961747	3.98061762848587	3.90832725722552	5.51918001506035	2.77092019237694	2.8371324663517	6.06978743205775	2.60154543247836	4.07882917328074	3.85135366449537
11.5	4.79151637914973	2.6610752787584	6.84489348015287	6.49642308203192	6.90280682069329	7.24117059163019	4.48699472832006	3.88432933265144	4.15306924099046	3.67531020190612	3.50606476896372	3.45947806657022	5.48668695883448	5.95709079046537	8.5268844545616	6.59294840685541	4.61102714001691	3.55331571136161	4.52955521358187	9.03048050371843	2.97644208698656	4.0247703244994	3.8456521080794	5.44811855274413	2.76305119648749	2.84748266848506	6.00173208295902	2.5881695525528	4.03334370489907	3.81479274103444
12	4.79777470965646	2.66815524343157	6.8355280584251	6.41330955046585	6.85941245473555	7.24321166650244	4.44713618989643	3.82852199649623	4.08507941844939	3.63721751965202	3.44353063419547	3.52873475917879	5.33278170158693	5.78772811980907	8.3802731631714	6.50011048445886	4.55634888089806	3.55644149776192	4.52043361711633	8.78253113621739	2.91864952206935	3.93549734167159	3.73707419684726	5.28819370828246	2.6802000058684	2.8067312843992	5.89137642428277	2.52943199287968	3.9325461490728	3.73126048432525
12.5	4.79328399921651	2.66307640279403	6.78245733530102	6.33759653883375	6.83544142398123	7.3135466373878	4.42752785956543	3.78260301846552	4.05604714995587	3.59903165568986	3.36973868170955	3.537456925118	5.25565176275895	5.69557090415499	8.23440855007184	6.40122173095072	4.47464607540818	3.56108807088947	4.57112983692819	8.56488307118362	2.90721827544986	3.89297427226987	3.67223261437254	5.18573214507651	2.65776669894289	2.80896368093777	5.79252489869254	2.51142891819727	3.89810024557758	3.71313174381367
13	4.81975052670301	2.65495025777397	6.77914632761948	6.35420026945483	6.84347426939358	7.34385777227235	4.43282852753241	3.75252989630146	4.02106617611401	3.55846034000142	3.36108233268068	3.52649296652869	5.21989420491149	5.67337292972016	8.21029285933388	6.35745129907007	4.44992353778033	3.5672207548254	4.59604358509767	8.54221818566879	2.94105749257992	3.91894644639547	3.66880825201443	5.17856751204462	2.68812235088253	2.83002938645625	5.83644095729898	2.54622137713407	3.94235518921076	3.74485314942128
13.5	4.78958155177932	2.63208026879536	6.8069587921444	6.24841078578341	6.80832525798609	7.30636768438883	4.3881662587637	3.72834626391443	3.98050829100808	3.5084590354575	3.32469219757166	3.52935952106489	5.29572386890865	5.62980190557612	8.06652701764582	6.25621862292997	4.38126298118274	3.56006265443168	4.66969892526496	8.47226860638445	2.98541891087264	3.94502047218431	3.7160854180401	5.21841164472193	2.7228326251237	2.86972545581478	5.83530993297873	2.53180880330124	3.95115344116246	3.73581990146679
14	4.75217488928488	2.59878497101107	6.74754985431566	6.18142659253496	6.72332160282892	7.34578154399103	4.40379908811946	3.71955963482443	3.95365829213963	3.48944996701368	3.32635805032853	3.54360654211446	5.29466000768344	5.60301060028272	8.08834213202887	6.27410264935537	4.39146287844358	3.63695898136021	4.79712204323761	8.61534451440534	2.98516892337201	3.91960848220651	3.68001313836986	5.10004898269522	2.69015628626073	2.85478869352037	5.72434028967149	2.48728153572295	3.88140905631057	3.65839539638919
14.5	4.77954911356242	2.59595663460813	6.67972149695387	6.07895785498776	6.68825759507659	7.32056136597176	4.40328144476331	3.67521844158388	3.91744878132365	3.46423499681319	3.40650914849822	3.61250185284775	5.27846567569964	5.65057501003033	8.04025201401333	6.27260543005301	4.43146305609055	3.68075466688331	4.82026731862295	8.5058281134181	2.95232965624446	3.8368030799943	3.62290548992841	4.95046899102959	2.6433824412026	2.80790836621045	5.59162266443478	2.4333734525447	3.79746968953861	3.59520156358442
	4.78833944038104	2.58783048958807	6.62305596548984	6.02468737547202	6.6667941721494	7.33778146891701	4.39398457008684	3.66071914342608	3.8879962238653	3.41326460250547	3.32446399856387	3.5834626753774	5.14099116404149	5.39799805767724	7.79863095526388	6.08691925960957	4.30682889783374	3.60573083957335	4.7475427536052	8.34151278438017	2.91251346523583	3.7643356216007	3.57753851242904	4.87977307121499	2.60259036674856	2.78501615443313	5.51649033458931	2.37673456590339	3.7452514928902	3.54513356135606
[truncated: 350 more columns]
