# Supplementary material for: SAC1 degrades its lipid substrate PtdIns4P in the endoplasmic reticulum to maintain a steep chemical gradient with donor membranes
Source: eLife. 2018 Feb 20;7:e35588. doi: 10.7554/eLife.35588 (PMC5829913; doi:10.7554/eLife.35588)
Supplement: Figure 5—source data 2. [file elife-35588-fig5-data2.csv]

Time (min)	HLx10	HLx10	HLx10	HLx10	HLx10	HLx10	HLx10	HLx10	HLx10	HLx10	HLx10	HLx10	HLx10	HLx10	HLx10	HLx10	HLx10	HLx10	HLx10	HLx10	HLx10	HLx10	HLx10	HLx10	HLx10	HLx10	HLx10	HLx10	HLx10	HLx10	HLx10	HLx10	HLx10	HLx10	HLx10	HLx10	HLx10	HLx10	HLx10	HLx10	HLx10	HLx10	HLx10	HLx10	HLx10	HLx10	HLx10	HLx10	HLx10
-2	1.03008021343493	1.02918747625421	1.0311594490411	1.0300478820159	1.03200254654436	1.02384805471248	1.03253129015906	1.03096542108379	1.04002795526014	1.03737497660685	0.992482780060452	0.985089813589418	0.992187926051154	1.01421039818434	1.01599777802044	1.01040313183727	0.973022807812449	0.972065486792938	1.02324626354891	0.946917273092549	1.01401268720052	1.00935571058271	1.00564274767046	1.01391876185342	1.02181908677519	1.008419971194	1.00549660712009	1.00754682054924	1.0080581051692	1.00237454577535
-1.5	1.0149854013933	1.01243698472036	1.01094892868248	1.01699943557298	1.01275331381097	1.00743154236507	1.01395828228203	1.01436016550261	1.01033443304043	0.999609074462997	0.987014349013248	0.999188651765347	0.989438475941176	1.01450489386376	1.00862678814754	1.00680688400634	1.00532462349556	0.994255291541005	1.01627736227087	0.99472446686608	1.0018735782128	1.00604346220449	1.0039187130099	1.00306599592036	1.00094830296859	0.998763004714858	0.989460114182096	1.01254570863227	0.995728065977103	0.993518059304333
-1	1.00001683240743	0.999152374296913	0.991901028426677	0.991235667764932	1.00167653223807	0.995238087000596	0.991709580933533	0.993145034760076	0.987994546292137	0.984354660955272	0.994280620404739	0.991407689187122	0.991358546472524	0.995663714729234	1.00250210091016	1.00040237737969	1.01184349897828	1.00251257269356	1.0091217939943	1.02169739720523	0.999731547002345	1.00061383488954	0.996554241240793	0.998913380242593	1.00074221802975	1.00052497754614	1.00341412968026	0.997534829535547	1.00049986369212	1.00174268471802
-0.5	0.980810354174893	0.982539822876206	0.984170219885909	0.978891183750536	0.9769704187298	0.980862826978782	0.979966067643984	0.977879069225767	0.974553416865291	0.976752406895261	1.01042372849614	1.01150019618666	1.00903682899784	0.998307631495593	0.99006281365283	0.991474629267925	1.00527961399855	1.01595359145856	0.99443732344413	1.02965906216051	0.996779962220833	0.994661452193947	0.992319692190496	0.993417600464197	0.988984447768865	0.998225377107364	1.00135998526683	0.995025119215189	0.997099319196278	0.997918733130502
0	0.974107198589444	0.976683341852312	0.98182037396383	0.982825830895654	0.976597188676801	0.992619488943073	0.981834778981393	0.983650309427761	0.987089648542006	1.00190888107962	1.01579852202542	1.01281364927145	1.01797822253731	0.97731336172708	0.982810519269026	0.990912977508781	1.00452945571516	1.01521305751393	0.95691725674179	1.00700180067563	0.987602225363495	0.989325540129309	1.00156460588834	0.990684261519423	0.987505944457611	0.994066669437632	1.00026916375073	0.987347522067761	0.998614645965307	1.00444597707179
0.5	0.985584796408525	0.986189262089908	0.98457006277841	1.02923706814733	0.998763621824434	1.01388613790735	0.969975289612846	0.990469689666439	0.750936372454483	0.759917656110291	1.03520021574084	1.00588061210239	0.963966297649561	0.785701383998806	0.917302478836594	0.891634741933591	0.54219940407426	0.827248503531626	0.996303993429322	0.482908463175439	0.975505062156656	1.00974814319339	1.00254303999209	0.960279503494913	1.00041123312797	0.957329535905392	1.00684714804479	0.997741734539932	0.741825512012873	0.639906854142624
1	0.78487236476388	0.693801840229723	0.881019980764481	0.902253559724298	0.549982368097496	0.48225451129738	0.658235330428943	0.751490526302168	0.591674368431444	0.578499095464848	0.623120226827523	0.556114373499505	0.636588591372635	0.467580606739632	0.423909069759713	0.551231861582182	0.439967833212808	0.798564281623093	0.735467974165287	0.516057264461211	0.83242241079181	0.726200938968236	0.849629163699224	0.785285368644819	0.706156287948122	0.797462126619885	0.713203662515878	0.87468379861162	0.559029896589932	0.470875079876775
1.5	0.685771565996012	0.618098785540487	0.759659973604218	0.766401381777681	0.532093065557215	0.327943187450104	0.60054097229107	0.694683924313937	0.545324289601616	0.547349815973883	0.549802050287093	0.553977933988176	0.605401646943339	0.418628880471403	0.375576266599564	0.502234032743459	0.432151183899803	0.769486855850153	0.677414537625845	0.501064035596827	0.759386417117234	0.615805838401522	0.782219408471266	0.704330629693239	0.608870145567784	0.636856044108957	0.60451345110428	0.805756002456326	0.511896388025015	0.428763924787075
2	0.644807447779209	0.601448219127971	0.710754574279583	0.718915344746743	0.527798774947426	0.301456641119298	0.573026582839656	0.65517486793112	0.501005759870897	0.518870474725	0.504163124047238	0.55742782658429	0.578611550417189	0.395586229643804	0.331243501421972	0.460889756980828	0.414679997479468	0.754630303173286	0.610338862824645	0.469812640445258	0.72130244446029	0.589593390029107	0.752470923799978	0.661900075754455	0.563450274046131	0.586811497821479	0.555676757946233	0.767884489516392	0.489405587274443	0.402823345954659
2.5	0.60109754309973	0.572310270977378	0.666621146091213	0.66645128768556	0.499274560896988	0.271198967610688	0.531999109603006	0.606209906217347	0.456322409703365	0.483279615728515	0.475940776142659	0.544060531898621	0.548265346930614	0.371424495234406	0.304762537804513	0.440863099479424	0.424619594734489	0.742840740638799	0.552472093283721	0.436887063410569	0.702182159340836	0.577003331870009	0.735075058603848	0.637279877789976	0.537521041740631	0.564940445318303	0.534176713085608	0.729330663890244	0.472649118167695	0.386117774132324
3	0.565395305581837	0.552570714944693	0.632995896689209	0.633603897940533	0.488236389329567	0.250001513640496	0.509075128181626	0.589798750642956	0.436289475717266	0.464856210101682	0.455434159715642	0.540544135348846	0.514522095580884	0.349514016685471	0.289937471216344	0.43025877895231	0.413509750557368	0.719930062139317	0.501698669686524	0.418880307156569	0.682701140505782	0.568415207759388	0.713737907985248	0.618992698559949	0.514887607207102	0.54537125219343	0.506995896433344	0.703014242645554	0.46197234850513	0.380639657984339
3.5	0.551545390340022	0.547169327679889	0.621860272133073	0.63037949860276	0.487511379226616	0.240236370099805	0.505313387941855	0.577809840223344	0.41970802919708	0.461753758499511	0.450227913718645	0.531183703871195	0.477574939557543	0.317060592813258	0.280691092615716	0.417424617112775	0.399939387210701	0.709857489812743	0.463867491319985	0.368059585993422	0.671946242287219	0.564192164292205	0.698588619913809	0.611856019971955	0.499882437909887	0.523922621381856	0.488697483555039	0.685043516386876	0.452739379735779	0.376447617526157
4	0.54303099757964	0.540417865134539	0.613083720642689	0.614037513654985	0.482230388476715	0.228034265361072	0.491085741863436	0.55603828946134	0.398122820019057	0.439949262855836	0.454816152097293	0.528174399968078	0.449773681627311	0.308965233803392	0.271349757623811	0.410072847071447	0.392467810708059	0.704883460927987	0.426471869283323	0.340416982901022	0.666289154638714	0.555810506592429	0.681603323796637	0.591502606633798	0.487164499183935	0.518666069101864	0.474431804766559	0.666344674044067	0.447417854575224	0.373751776364105
4.5	0.525518280345148	0.52451347870411	0.590657147945253	0.600039975009334	0.462101705618442	0.216627903054354	0.480133484725763	0.528828703509005	0.37242086257858	0.421812813208293	0.451276653919479	0.519279496166047	0.422426878260712	0.298926203309346	0.269189499722253	0.403073157237344	0.374343986581169	0.698212102028539	0.403636273131152	0.327097935919758	0.660843194087323	0.55008948342104	0.666931255628662	0.577641153115335	0.476053086231247	0.506339036101468	0.457833373471787	0.648923588560396	0.443045579966542	0.36541687331305
5	0.51873096272253	0.508095346812943	0.575589222327104	0.578185712831098	0.446473233399199	0.206492998764004	0.471164044422579	0.507128322749491	0.361683696389279	0.408592044249444	0.446351320476278	0.516020802436705	0.400874370580429	0.283435730571793	0.255658213965237	0.394246003470505	0.361118696044866	0.689502636431911	0.370720659058949	0.299641353036594	0.655360880525832	0.549212367250151	0.65602895809476	0.575324195041754	0.465475620620109	0.486573315237722	0.444403518961878	0.637826530844324	0.439655253452963	0.360359004377724
5.5	0.515886987216488	0.508158343085084	0.570769577615196	0.584251103398253	0.445975593328534	0.20157366715305	0.471863642060409	0.50558199269537	0.361072085656977	0.406774656380612	0.431987325225573	0.503991899818444	0.378537928777881	0.267964890879534	0.248322832739065	0.378905365870015	0.347615846943705	0.677228122464654	0.349191731896412	0.257377561498281	0.645223983478955	0.54371538209904	0.647560748671827	0.561644068676876	0.45780364039677	0.473419510370339	0.435341672687435	0.617052320747613	0.433047284325983	0.353895840685176
6	0.521709948163198	0.512522464144803	0.575010987990257	0.590976458742145	0.453616084413484	0.200068676031633	0.478848394947184	0.503935377637738	0.362209467018802	0.402062756025036	0.443785652484952	0.464072901634002	0.372016505789751	0.262081521639543	0.244488968441243	0.358811645471997	0.336656034423263	0.668748025788931	0.324178354094852	0.241007783085554	0.645493834669306	0.543970170435826	0.637404051694735	0.551612871452032	0.451630459728661	0.479487021940628	0.426213716018076	0.606324849069907	0.426703960939515	0.350356524621122
6.5	0.530141932262184	0.514633925404159	0.577979052538433	0.591548428215317	0.443834883024553	0.194749310861106	0.471315561558045	0.495236462333276	0.353911590416811	0.38926202407935	0.448074250806219	0.456832283679265	0.364745232771628	0.252997966016507	0.23828119436149	0.352390373121191	0.330429720671062	0.663275938675925	0.315218338165934	0.221364048990282	0.638697219973462	0.535304438383541	0.630913150065487	0.545848458853511	0.447301114763394	0.471043105987635	0.413119135653808	0.590830665153786	0.422879370179922	0.350048045284171
7	0.517330015478801	0.497806317744073	0.55058520083032	0.566758894125308	0.418755539463287	0.178985826270398	0.448492591560309	0.46714372135003	0.3302089920369	0.365906302634589	0.44268072977336	0.458453317549728	0.360018905309847	0.236839969738933	0.236750022552143	0.350143766084617	0.32823925848354	0.648733949090585	0.298418308299215	0.219950295400092	0.636039255658136	0.523617853809481	0.624784828921552	0.544961970547097	0.447555598437876	0.461962169087949	0.407032257150548	0.578127329655584	0.419971332428974	0.351246196911749
7.5	0.507793404641957	0.485336314287967	0.535006706595593	0.5553760730713	0.406378887705802	0.174806016158761	0.443567349366714	0.460715776125052	0.333159745569935	0.365810650641492	0.426575076689127	0.463200037242214	0.346089872934504	0.233220945056268	0.226316689060549	0.355802197986437	0.322950642585586	0.644932978401312	0.29095162835845	0.200380969388514	0.631190323387989	0.518951127204102	0.619873107494272	0.539087866213692	0.442281697502906	0.454245631662742	0.396992921465573	0.563553951980349	0.41357691913121	0.352827339793417
8	0.520517652636621	0.496480137601237	0.542582191551197	0.563641346227578	0.413148508667088	0.176955385662624	0.448240063001199	0.461864201165247	0.332211927768415	0.368576240876671	0.418522250147011	0.461587316365958	0.349964098089473	0.239254834310186	0.224429430783913	0.342724933146675	0.324330933827038	0.646335405517699	0.273902709160372	0.193907466107118	0.632317266701062	0.511588622851468	0.611930106568448	0.537202959259147	0.429270243864055	0.443359802080754	0.3898577209858	0.55698511294802	0.408602805367465	0.351338591689
8.5	0.52514656468098	0.497924707289994	0.546798996209797	0.554194421851999	0.405392187565691	0.171538715031661	0.441820225854061	0.451301925795567	0.320888187543457	0.358956977397018	0.416106402184376	0.448328090604986	0.346101234298595	0.232926449376847	0.214613313835621	0.331475132239649	0.308232537065321	0.633169629457785	0.253244894657591	0.179807134247065	0.631260233022795	0.506579249862136	0.604334578607716	0.529764068748511	0.420689616410356	0.441703999407254	0.380743930829638	0.54818296341035	0.405290135519055	0.350106164579538
9	0.511293142687616	0.483669085361469	0.526951410168989	0.53702905227801	0.38776028506196	0.164764092641718	0.424797930388164	0.430407060064247	0.309274736971618	0.345407664635795	0.395412510721496	0.429981312389021	0.348123557106761	0.223417511105759	0.215194921732195	0.322513852679582	0.305149386520556	0.630456522793373	0.243911544731635	0.172477938003185	0.627968887416126	0.502200990511624	0.602807830387693	0.523728784723031	0.416316556458062	0.442763442045551	0.377820906940175	0.543801631485445	0.409751306573391	0.351357964787456
9.5	0.493712043797924	0.465761851933996	0.508515577110163	0.518304908755156	0.366983812111701	0.158504108020305	0.40972291070029	0.409974799349118	0.298140560306964	0.335197854068329	0.408034848138673	0.430729481867697	0.344976459253604	0.225701488708381	0.218708308209455	0.325699340268755	0.296620086838323	0.631210163533487	0.245715992383986	0.167194964060896	0.627005532648498	0.496094856233485	0.603812036143587	0.52105364955595	0.409220677313764	0.436415821973879	0.374888438708581	0.543758986942557	0.405811252614271	0.347656212744041
10	0.485399289251596	0.461433573580841	0.494957827339842	0.509895071885878	0.358279400875675	0.154830286302937	0.404707880574568	0.408874899310621	0.29799391679805	0.319174065833524	0.405412997636589	0.425633616418496	0.344987820617695	0.22122515438118	0.209580625097924	0.324902968371461	0.29627501402796	0.618981523350411	0.244284878728673	0.15376430495409	0.621916111234618	0.487615090381037	0.598428426878802	0.510603832853078	0.40504121230402	0.433786416364119	0.365836036776268	0.538726930881725	0.405878691297181	0.345918594836384
10.5	0.484675145056778	0.456650201468595	0.499568323461827	0.50222062433925	0.356546240629566	0.152458195411853	0.39898577048334	0.403977109139199	0.293487311402141	0.312137406167474	0.390468449774708	0.410262890128818	0.344442475141335	0.216362703496514	0.200785289355863	0.311364646117477	0.284700071715132	0.59762400011534	0.237440422116306	0.156108159590458	0.619768487253376	0.481965817948169	0.594392052946704	0.503473870085586	0.398079600619879	0.428222648308416	0.364452440654115	0.527377164763351	0.400115749303031	0.348981034630755
11	0.481301650066874	0.45294754126636	0.490267362639357	0.504181662532983	0.347327029320438	0.145523559598081	0.393454459747883	0.397400353909012	0.28948501661006	0.31266141273835	0.370242745901486	0.391783104005533	0.343408591009071	0.215466127761388	0.197889119421906	0.29863946148494	0.289171015084183	0.591293417898378	0.237315977450627	0.146286292542822	0.620076089646523	0.471950000571077	0.589253718716102	0.497096079214446	0.389068068294051	0.419254658385093	0.364749937431233	0.52063458870444	0.395292861676722	0.345514740245496
11.5	0.488281839024674	0.451592035272699	0.489998237615558	0.506557535729236	0.345096229003664	0.143975321605358	0.388003584034957	0.387653298567865	0.292038759667742	0.312054230521303	0.374250431668958	0.388391402368871	0.350884368580829	0.2063302173509	0.187420177283583	0.302520726626485	0.276058248290389	0.588678612200067	0.23451597247284	0.143123948985818	0.619765690867984	0.464632889542813	0.586889836140281	0.494490340859231	0.383720788630856	0.42020567192608	0.352769789438392	0.518712425419433	0.391398788637767	0.345444699043386
12	0.473481594113146	0.449162334224767	0.490147409771607	0.505275318448718	0.341273838460885	0.140312311605817	0.386428554058882	0.38432771845147	0.291831312752692	0.302501507558587	0.371572398656114	0.381824136944941	0.343272254639981	0.201349968194467	0.190529999097914	0.297708963794419	0.275398109000999	0.586509437548085	0.234204860808641	0.135273896156078	0.616995871136968	0.459354085208834	0.580102116172565	0.493218812177305	0.380988601941632	0.421827590506671	0.344680710403415	0.513047018925332	0.390544565320904	0.346914074049347
12.5	0.464565678300432	0.445566115999598	0.481666126878762	0.497783146888046	0.331145147022611	0.137427745289767	0.381181571775164	0.381535913353757	0.290400644373038	0.303786571291926	0.363276114567376	0.362022584742663	0.347850884368581	0.202691559622941	0.19242912692346	0.296342557275905	0.272194933130891	0.583481767792147	0.234329305474321	0.132074348557227	0.620435425169426	0.460423024782705	0.576023974390443	0.490313100506283	0.379471067391961	0.418787057902945	0.34609263955196	0.512271520015769	0.391162753247581	0.349207550858854
13	0.464364040086378	0.440377612688926	0.476538910711084	0.489970421007244	0.325143436170368	0.133777709351617	0.38068960873038	0.376356678172484	0.289352679784942	0.301441018069909	0.353912362774217	0.348223014358204	0.349816400356292	0.196265009463128	0.189865304358973	0.293626509963032	0.26823409739455	0.574536379876875	0.217404830941922	0.129395657544236	0.619325260168706	0.46078763567845	0.569555289702696	0.485721717888976	0.377802091637229	0.41584591863842	0.344095161191309	0.506304442866421	0.389842589939702	0.347438637945999
13.5	0.45898643658636	0.437651394704881	0.474921084853736	0.489957850249592	0.315645374821643	0.130467161353212	0.380573632651382	0.377993588229776	0.288032888204712	0.301045933750598	0.350691232157371	0.325819494968976	0.344067550126338	0.1923842108432	0.176844409205073	0.288303392544283	0.271047190957292	0.576830069085919	0.221511504909342	0.13036296263226	0.620524909501978	0.45737581484678	0.561899331661079	0.477141137892808	0.369360415392297	0.411673657331524	0.341904073816978	0.501762009335048	0.388302740013251	0.347778412288148
14	0.45445746696114	0.433583790581275	0.471646986707069	0.483226209526874	0.311681414258761	0.127632328939163	0.375609108237482	0.372312928030952	0.283079198940161	0.290041795762201	0.366515972687809	0.318828266840464	0.344953736525422	0.183582062202723	0.180345926133423	0.288764449958505	0.269089277837624	0.58000191359214	0.214915937628334	0.118234444990104	0.615508194108295	0.456176552502944	0.559922912545054	0.472773615958939	0.366003728888393	0.409674495849876	0.345030151062252	0.502468013433979	0.388731895268134	0.342900862192296
14.5	0.450964742418578	0.428453938972253	0.463350246687686	0.481246315196663	0.306048643458907	0.127919920633342	0.376048694988524	0.365034177776196	0.278018209547136	0.289871285687551	0.362882836992063	0.317830707535563	0.321617494682882	0.178804687847669	0.175147063710991	0.279207987190987	0.260147391099522	0.553749002245194	0.204151474047065	0.119090137952587	0.61863175659143	0.455393151582367	0.560433013521941	0.470848414081374	0.366244161317045	0.409679013728931	0.340147426180661	0.49857156575599	0.390975764172239	0.343705590897386
[truncated: 350 more columns]
