# Supplementary material for: SAC1 degrades its lipid substrate PtdIns4P in the endoplasmic reticulum to maintain a steep chemical gradient with donor membranes
Source: eLife. 2018 Feb 20;7:e35588. doi: 10.7554/eLife.35588 (PMC5829913; doi:10.7554/eLife.35588)
Supplement: Figure 6—source data 2. [file elife-35588-fig6-data2.csv]

GFP-ESYT2	GFP-ORP5	GFP-SEC61B
0.269892098	0.104024859	0.866851428
0.41543355	0.101984127	0.762694638
0.257996032	0.158738019	0.755103988
0.319396527	0.100404788	0.863523452
0.282585519	0.114101268	0.655985717
0.444195448	0.728	0.750428359
0.622798107	0.621318317	0.660245442
0.708510338	0.662853111	0.620998636
0.207408185	0.443171898	0.628375545
0.239574593	0.504460593	0.865087133
0.257392392	0.392661292	0.810563403
0.41131332	0.116276932	0.826129019
0.369251622	0.187834594	0.792628878
0.474591837	0.102778325	0.815722811
0.583586713		0.908759472
0.749912994		0.773297359
0.533291399		0.873254314
0.519225289
0.49349673
