# Supplementary material for: SAC1 degrades its lipid substrate PtdIns4P in the endoplasmic reticulum to maintain a steep chemical gradient with donor membranes
Source: eLife. 2018 Feb 20;7:e35588. doi: 10.7554/eLife.35588 (PMC5829913; doi:10.7554/eLife.35588)
Supplement: Figure 6—source data 3. [file elife-35588-fig6-data3.csv]

Time (min)	mCherry	mCherry	mCherry	mCherry	mCherry	mCherry	mCherry	mCherry	mCherry	mCherry	mCherry	mCherry	mCherry	mCherry	mCherry	mCherry	mCherry	mCherry	mCherry	mCherry	mCherry	mCherry	mCherry	mCherry	mCherry	mCherry	mCherry	mCherry	mCherry	mCherry	SAC-WT	SAC-WT	SAC-WT	SAC-WT	SAC-WT	SAC-WT	SAC-WT	SAC-WT	SAC-WT	SAC-WT	SAC-WT	SAC-WT	SAC-WT	SAC-WT	SAC-WT	SAC-WT	SAC-WT	SAC-WT	SAC-WT
-2	1.00043580655961	1.00489331877091	0.996849671851858	0.989355770271057	0.996428473349416	0.988049887076274	0.995977391567514	0.988598374385551	0.987120152807898	0.982299273969078	1.00114245862602	0.969974981066287	0.965838533925444	1.00505334798664	1.00675356417397	1.00222531138584	1.00102757851826	1.0049411082696	0.99414398897692	0.993650452687408	0.981261143187222	0.974821151363773	0.99995523097773	0.972408731217004	0.985243481190176	0.971119802282266	0.982678778715512	0.98439770468167	0.979562594942191	0.979494047006091	1.01690031781371	1.02505245829421	1.00884862867603	1.01410650334725	1.01793208125603	1.01600332497007	1.01065136771698	1.02272155625719	1.01573820879452	1.00755437794453	1.00971954351364	0.999184148879382	1.00032487509537	1.01840688166568	1.00441999343554	1.00691776953899	1.00868201494148	1.04092532950656	1.00099608213601
-1.5	0.987866683598666	0.988553590010406	0.995222841336333	0.992069766818225	0.987618900328245	0.979047393071395	0.996404732414574	0.988872165038197	0.991976187960002	0.989255056989101	1.00518006340875	0.997780819430414	1.00728101762183	1.00760299754544	0.993897107532722	0.983043832509591	0.997229760926116	0.995071723817259	0.991802752266796	0.991065487898451	0.98653755672591	0.992142764372168	0.988908583395126	0.990842637804908	0.981603678207357	0.983935434084261	0.986499940100714	1.0056053035928	0.996266205959544	1.01025367861135	1.0169879502715	1.01905888081244	1.00612568290457	1.00966509877223	1.00978694147747	1.00483112049966	0.997273246921782	0.997443325570591	1.00746118216811	1.00492238831498	1.00790729850524	1.01733907766238	1.00248086436465	1.01353186683216	1.0047525456974	1.00414862665776	1.00566748966546	1.01522541133735	0.992910668979042
-1	0.987909975641011	0.998400426552919	1.00317947332024	1.00512654066695	1.00611972636122	1.00138788449242	1.00287088982172	1.00244937330022	1.009155722392	0.998351513135642	0.996309568052758	1.00902612335242	1.0045717666618	0.991804105222984	0.998612318965707	0.997028587549021	0.995489915654103	0.993897965283921	0.997743421475154	0.995880439917317	1.02311533382913	1.02705104950156	1.02272440798401	1.02701030473669	1.01953827450045	1.02272416513054	1.02318308939865	1.01113110629416	1.01669856167557	1.00401890279179	1.0029481683223	1.00184715024906	0.999166549550719	0.997929333644393	0.99446596360986	0.990827734520968	1.00556606334542	1.00449341449196	0.99819992458182	0.99684040455577	1.00022750973681	1.00339975322745	1.00111737343408	0.991538790044016	0.996802775650405	1.00555863641881	0.999520043860887	0.991466749670214	0.996692502177822
-0.5	1.00679973678438	1.02910191690818	1.00141221606641	1.0065505797411	1.00804207781621	1.01671044332921	1.00355043182442	1.00926956866038	1.00859675431694	1.01397112282519	1.00018658628163	1.01146825629409	1.01218445999308	0.990553213324296	0.992623627624271	1.00670748569509	1.00044199952703	1.00051781244622	1.01032829860402	1.01181802211965	1.01098226107266	1.01756193327048	0.991170940297249	0.997796899374825	0.996278377299687	0.992345659071933	0.988544777814957	0.979509872096807	0.984176916506803	0.97772237835166	0.989293438081561	0.988341313176982	0.996997310187664	0.985917934323476	0.989382765214843	1.00363954579079	1.00713671431588	0.993285770508879	0.991434819008227	0.994024815833199	0.991497402152121	0.998536025392992	0.991454800521769	0.989028502800543	0.997892917384573	0.995132559087767	0.999142089785495	0.976872143217543	1.0071396225345
0	1.01698779741633	0.979050747757587	1.00333579742516	1.00689734250267	1.00179082214491	1.0148043920307	1.00119655437177	1.01081051861566	1.00315118252316	1.01612303308098	0.997181323630847	1.01174981985678	1.01012422179785	1.00498633592064	1.00811338170333	1.01099478286046	1.00581074537449	1.005571390183	1.00598153867711	1.00758559737717	0.998103705185081	0.988423101492018	0.997240837345884	1.01194142686658	1.01733618880233	1.029874939431	1.01909341397017	1.01935601333456	1.02329572091589	1.02851099323911	0.973870125510924	0.965700197467318	0.988861828681013	0.992381129912647	0.988432248441791	0.984698274218518	0.979372607699942	0.982055933171371	0.987165865447327	0.996658013351519	0.990648246092191	0.981540994837799	1.00462208658414	0.987493958657604	0.996131767832082	0.988242408296672	0.986988361746676	0.975510366268329	1.00226112417263
0.5	0.997001304533543	1.03800276915403	1.03628044014509	1.02222425656376	1.03407331819542	1.03277448665284	1.04156275044976	1.05943293041646	1.04452792089204	1.06035799246438	1.01071647602749	1.00937664125699	1.04477471144402	0.997184216807647	1.04595280628663	1.08667207373409	1.05770768347203	1.06590484328248	1.08976394962546	1.06851886068587	0.976319527461902	1.00777683436368	1.00070283018458	1.03529995759788	1.03163408656409	1.04658856576875	1.07200617169201	1.04817999394419	1.04459034884349	1.05297733949197	0.959397492330832	0.963265668896386	0.987644341698673	0.996362196969331	1.00793474871417	1.03094090552052	1.00602033827481	1.02730818283773	1.03312431271824	1.00893741058603	1.008407535094	1.00701953223789	1.01236986537373	0.981174449297255	1.00945943924998	1.03581206750313	1.02926685105968	0.993695676378882	1.01858149573608
1	1.04825908267048	1.03004790120484	1.03155097358123	1.01493761506744	1.01288409087953	1.02685569577851	1.01439508151702	1.05426249924532	1.03697311800253	1.07200527695591	1.07507344923094	1.10388431300215	1.07021638915711	1.00422048373777	1.03717187779616	1.05529685356931	1.05478541908312	1.06722956754358	1.07528448069501	1.04058485738549	1.02096369988188	1.04659032375204	1.04175558895605	1.02935068122656	1.05508385248727	1.05091171838213	1.01861835066282	1.00683462293267	1.00521907734543	1.00019706010661	0.998877242328708	0.979449487396484	0.973044504652913	0.983290884720403	0.998963072611216	1.0361075734582	0.999448984741512	1.01134376322354	1.00207360466486	0.98555630766763	0.987783902066137	0.993846002124052	1.05293987349561	0.914441515981587	1.00829255468615	1.02535691780588	0.993021965962276	0.978542286071671	0.987728649147791
1.5	1.05019279389525	1.07524015101349	1.04124041852467	1.01745742446814	1.03554037588475	1.0379736014076	1.03263062618745	1.04322662986171	1.02676321675647	1.06378531689266	1.03436093433845	1.06494809461915	1.02290826393236	1.00909640930204	1.0153166863935	1.04824415693364	1.02145527640455	1.03653446094668	1.04974398197073	1.03152837863545	0.980984376994837	0.998623459675232	0.99839700821229	1.00145693353252	1.02141249410575	1.02059196532419	0.984336336559633	0.972362153060809	0.977940979409173	0.988296221126716	0.979292715777666	0.968838034292074	0.973968460527182	0.97756081925302	0.985933854552149	1.07846090491043	1.01601622589124	0.994780123039957	0.974187060801757	0.972027953445068	0.965091675030646	0.959355373018414	1.04478846201176	0.874281854311563	0.983142551970638	1.01448748689018	0.971423939702209	0.956608984996033	0.985818900924389
2	1.04609448055321	1.07627213388258	1.03860940435217	1.01764698811112	1.02644895434199	1.04253591183837	1.02051095954133	1.04105736545998	1.01836996175436	1.05334602379799	1.00157833641507	1.0268048511678	1.01959528016787	1.02367632023343	1.00685363732548	1.03735887646831	1.00514070787491	1.01632014999955	1.02861446662424	1.02599436950979	0.969944977095366	0.991617063798845	0.984060054818147	0.994809477620101	1.01681649657757	1.0159590241618	0.994560525130849	0.978047448291295	0.975393003865077	0.995113751893368	0.976499099244555	0.960328777287008	0.967753161685829	0.977036545968253	0.979017248310297	1.04535419319906	1.00201094820972	0.997014254051767	0.976635779997106	0.953434921610435	0.962738248801657	0.940953895819846	1.03792670620954	0.85053466034395	0.978766242915063	1.00688506312701	0.947965741878313	0.938850006270796	0.983009665718734
2.5	1.03962953556297	1.05825543295981	1.03816692764844	1.02449902027961	1.02029887506305	1.0412884732311	1.02961822349506	1.0394391925001	1.01516462919892	1.03687239228369	1.00943178359662	1.02833333907953	1.01090341444861	1.00972504630215	0.99814531092532	1.03219927208747	0.991956734721456	1.01019094145247	1.02909906175377	1.02205775939985	0.980957593169768	1.00266781996832	1.00977616358166	1.01063946952515	1.0195676356431	1.03113973130009	1.0074337080137	0.982962271919549	0.987740586570382	1.01246065819012	0.965972582193934	0.945613404591598	0.962161616449127	0.959542299476835	0.97109001356271	1.02523087951559	0.983400389462587	0.98696806228343	0.971005109304975	0.952374395270488	0.963735161576418	0.92726111980049	1.02802293815067	0.829389036792299	0.970962087467935	1.00305477887922	0.934659936959082	0.925128758287075	0.986992000326119
3	1.03636820170628	1.07618613531015	1.0364553111777	1.01999572788278	1.01940274130208	1.04878618989505	1.03052194430278	1.0388038577805	1.009509444377	1.02782088465424	0.99779308193126	1.01223824644512	1.00873374968257	0.987531288252721	0.986615314096265	1.02026536699078	0.972365176067837	0.984451284869309	0.995918891620007	0.996981780549232	0.988541879635276	1.00815233477319	1.01077151368845	1.01283037659214	1.00755697089312	1.01922996394489	1.00924101407427	0.981031185451533	0.976294117167257	0.991355099503652	0.963654305356096	0.936192165455199	0.948831523817826	0.959790938568526	0.947499915467876	1.02236156761662	0.999154717580771	0.985762223359837	0.96999320920165	0.950885068417236	0.964922555899213	0.916530660350046	1.02678742831828	0.811565380585451	0.963886005020162	0.998683021810816	0.927674617059663	0.910941857091236	0.979165798934972
3.5	1.03753708684961	1.06530731589856	1.02812509107866	1.00824278201753	1.01835484295256	1.04741226275768	1.02207320558878	1.03805970882715	1.01064921521756	1.02026391521811	0.980143854964342	0.996597103228098	0.998111825654041	0.982157558769582	0.987482614742698	1.01993129188699	0.965121451335007	0.978714587214411	1.01263158509315	1.00736714964853	0.971105609515043	0.988977516802539	0.986007289961568	0.991593918325187	0.993053545132872	1.00395097906	0.993703345684979	0.973385358978423	0.961548097116709	0.985969882100951	0.963861436619958	0.940551130896486	0.956246519877393	0.937174726788262	0.949175530016418	1.00298179655149	0.9825120704711	0.984045937284539	0.956706091243348	0.943680011904952	0.949189136071829	0.906597747668156	1.03457950825724	0.806937077028935	0.966369324277417	1.00669609274666	0.913653886961677	0.91773004613899	0.976876095003549
4	1.03124531002875	1.05361151004893	1.01963059819141	1.00514965818439	1.00786863257215	1.04544950970429	1.02830817860325	1.0445639918958	1.00708142680095	1.01595447614189	0.988456120871205	0.996309793470254	0.997253393072694	0.991794532070698	0.99374994113344	1.03226423113543	0.9752508417698	0.978688168212053	1.01341686274281	1.01941818267873	0.970632428605482	0.975315928373959	0.986294159424662	0.985984881561216	0.979105044968547	0.994293053985248	0.987351955814982	0.96270672072073	0.94800809292964	0.974518396333278	0.96246993941145	0.936385382008447	0.952813095401168	0.936472854152287	0.948292638942635	1.00472626192528	0.992263348510162	0.986901482220164	0.966242063896748	0.938832754271457	0.940375359022114	0.899726144479613	1.03536708424602	0.803967906810243	0.96280570211031	0.996230040912087	0.902023830232137	0.910561056242216	0.975685271720395
4.5	1.02554519111994	1.03370284053285	1.0208573449808	1.00226921551167	0.999044605780641	1.03901604136262	1.02549193236525	1.04377070103044	1.00331275923236	1.00598152391205	0.98753083644183	0.995229508780761	1.00539623927289	0.995524870411429	0.997378083430398	1.03874157620346	0.982914043760768	0.983292622908747	0.999675963497726	1.01969124233954	0.960284944186973	0.955767818819727	0.957122577582977	0.980413212152965	0.963152157466548	0.979955185347557	0.980102076646301	0.933791952056055	0.935524566407195	0.961384176401093	0.964551874166164	0.939515490171074	0.940743852302262	0.935326272740887	0.949446032813492	0.996442434549184	0.999546460738508	0.972253868301676	0.956140850170007	0.932651987436024	0.93274185548966	0.888015094739964	1.03766089931333	0.792765981278068	0.961499106241199	0.988020731504343	0.911071959723756	0.90578655864064	0.978367116528317
5	1.01909467681047	1.04389367136506	1.01883308030025	1.00487224797514	1.00234006541776	1.0439229239961	1.02809801097355	1.05336390428279	1.00288916623798	1.00616693654505	0.989129055001659	0.990690014606828	0.996249687285274	0.9941431454315	0.987627818923323	1.03324789671883	0.990306978525017	0.989059513709198	1.00132241923901	1.02208051437158	0.952428355499925	0.950267842233282	0.953328076957515	0.966603024159766	0.960836542016872	0.98316203094809	0.970926125590215	0.944021557500983	0.929745012124246	0.956939792286478	0.958226404031305	0.941857274796446	0.959858953855131	0.951919735322976	0.949021493701418	1.00459280555789	1.00953867001543	0.970574571150415	0.958302996093907	0.938484882305734	0.903299104807932	0.87981735992221	1.03598730033718	0.792786951736613	0.95972024680494	1.01367709468216	0.917854641594802	0.90590038498138	0.969245964050651
5.5	1.01965747336096	1.03765877486434	1.01581258064602	1.00631015755975	1.00542594538498	1.0507794746626	1.03506156510433	1.05474689809231	1.00592418820804	0.995693932062564	0.999827178280133	0.994919214242289	0.992404663986848	0.990160714080575	0.990651597873897	1.04209160710541	0.997919505410975	0.997498497891009	1.01572598772748	1.03450017794388	0.947522451541364	0.955429868451162	0.945995519620567	0.968247187811477	0.957474691184395	0.984076441285883	0.962638336369608	0.944384709721143	0.920003666598954	0.960824825267131	0.949664978458349	0.945087855566762	0.960055753120769	0.934178270534676	0.948814859620319	1.00145658092413	0.988877436991884	0.971699034441127	0.950686076175523	0.93513540674688	0.9229187042555	0.874959235460835	1.02623612512614	0.784559130648671	0.94892312100101	1.00725210175037	0.916085543302153	0.906475725394574	0.974459000674394
6	1.01615081793099	1.04991357143471	1.01336173662833	1.00547330342851	1.00433468572444	1.04610376072208	1.03228735239227	1.0502223320505	1.00836530659836	0.993025113860213	0.994252530767619	0.996568372252313	0.99931551793294	0.996249238934393	1.00064125305714	1.05153850865162	0.98519160820261	0.9990798638893	1.02434944563485	1.02570765686595	0.942554051990976	0.945278104438591	0.941616413801377	0.963678536898887	0.965251479165431	0.977574086465616	0.961027252109901	0.942640106825642	0.921677717604297	0.955210250495693	0.943658171806354	0.937594917631783	0.966811416047434	0.940873055677823	0.954615641824241	1.00423056684639	1.00568377020972	0.963687233494802	0.942037492479922	0.935896376671899	0.924346425765068	0.876591684818482	1.04255863749354	0.782407808313233	0.961365298230507	1.00529698512294	0.917249004341463	0.905720332406028	0.968479406179077
6.5	1.02192309024371	1.05670745865619	1.01313122481261	1.00348519692888	1.00794812830901	1.04148038686299	1.0378007498781	1.06057723493906	1.01409472936775	1.00020002090106	0.997946021506363	1.00039533822679	1.00310771461098	1.00421410163624	1.00355318554426	1.06051213713412	0.987930879156766	1.00245772204794	1.02071790141116	1.02565304493379	0.943553981460236	0.944688347913057	0.945658665326783	0.966093648100204	0.948585115897238	0.982350171302385	0.962158109330657	0.94830577220639	0.923462465717882	0.959462723342589	0.946093291921243	0.938541678742701	0.973092314644	0.943316822750448	0.953187988173017	1.0080054755241	1.00736844970496	0.961142395521085	0.930181264511477	0.929139446893238	0.916858898746062	0.888168253604183	1.0395018581871	0.786030763415974	0.953698886323798	1.0010524196567	0.912076042538503	0.917992881507607	0.958011238713211
7	1.02677179898639	1.06109338584979	1.0169518919191	1.00421571047991	1.01477030790867	1.05864793356997	1.04415481788274	1.06901911339566	1.01007277939015	1.00697600985272	0.997640142356156	1.00805501637091	1.02065369924069	1.0000657356457	0.986658482906721	1.05697650895229	0.993409421065078	1.00083861461771	1.03955580725959	1.03021314126924	0.949093769278774	0.952052573591454	0.947910155961365	0.964323615460802	0.968447928894359	1.00134875524825	0.967843377824045	0.957055777727285	0.930376179846679	0.960345047097834	0.936902505969629	0.943039760102328	0.97455774646384	0.943147748168098	0.956114678158026	1.00591783663415	1.00675416700691	0.950067911664531	0.938090686803479	0.924591745674671	0.906768717304376	0.887331483224061	1.04344958283084	0.779906155964455	0.956064139689266	0.999191788219441	0.910479983461094	0.914416664838547	0.953749752973403
7.5	1.03276053151083	1.07588514030667	1.02910277912464	1.01086430849495	1.02271265470954	1.06606714011178	1.04395866142836	1.06679017667219	1.02365832377702	1.01226869774033	0.998810130105697	1.00384305532092	1.03290570184127	1.01073980044445	0.985451718432611	1.07160157460732	0.992877332462472	1.01117599282611	1.01800883948224	1.05026937335538	0.954218407808735	0.960223020737341	0.945682571115375	0.982118343595589	0.964303114258104	0.993532469685588	0.979864544992626	0.954268339064432	0.940136945917277	0.97090016682238	0.945604674580851	0.939894194615441	0.974305354185309	0.9501593705538	0.952045865252037	1.01887263686904	1.00362206091477	0.951458695208307	0.943630444595702	0.919580215168474	0.90935356971322	0.90219723200841	1.0396003051857	0.76905456044562	0.956827632456156	1.0061328156514	0.91704408948131	0.922278960628917	0.954151863533202
8	1.04377114094735	1.08835493330811	1.029852604916	1.02018066802228	1.02575517336575	1.08035598234046	1.05650566892153	1.08953937179788	1.03323501900055	1.01714561184483	1.00092069624212	1.00469923839929	1.03056435055896	1.00762533490078	0.993123993381829	1.06520774831524	0.98933570567899	1.01016452245011	1.00615961279098	1.04346563680699	0.957624417563404	0.967673390627333	0.955010175172926	0.985341769702233	0.977294441172308	1.0010357619901	0.975490864326051	0.964966607171864	0.948544099980075	0.967707886710566	0.944640717545186	0.948859442686174	0.975030287073424	0.957537558000396	0.952684552411795	1.01374409932204	0.993644564995891	0.953626246156851	0.940470233140203	0.915377970138091	0.90715680120598	0.907387823272601	1.04363170977825	0.772692318224982	0.951404472493402	1.00558044069346	0.921832266713539	0.922212734394305	0.944659617288228
8.5	1.04778287020468	1.10091072488197	1.04075024972113	1.01693496857405	1.03370474705179	1.09264281645467	1.06430288798346	1.09343211325666	1.02844885485783	1.0314448588448	1.00533300298385	1.01857055350799	1.0282965792122	1.02012787178613	0.996057510274177	1.07406073856582	0.98702717311742	1.01359144447028	1.02991061263334	1.05048782108403	0.970315486675493	0.96521496735797	0.955918595139388	0.995572558357976	0.986338651810712	1.00988930507378	0.981217442672252	0.977917400536778	0.954733427768972	0.971056972370394	0.943719248973904	0.949898947742651	0.979095248176104	0.948877813635481	0.955077750769242	1.00957835413982	1.01227903294983	0.958789899952358	0.944614675555577	0.915300665256819	0.901882064506665	0.905323914187703	1.03875366099776	0.767411463340801	0.95252609846538	0.996324526102261	0.912551900380413	0.922761170399688	0.935774413982016
9	1.0400047332633	1.10353368134089	1.03851137059146	1.02375925972161	1.03561987162161	1.09474950473198	1.06625744693968	1.09671409095185	1.02760603580715	1.0241856733344	1.00150186662751	1.00862388969144	1.02974176461288	1.01990768928356	0.99360866139013	1.0716386940633	0.996416143962343	1.01818457673739	1.05496359698033	1.059858318444	0.970449405800841	0.975821749513837	0.960108627903358	1.00134089805949	0.996636583239916	1.02731651331065	0.985616941996836	0.971267788937893	0.956825020498386	0.97831917558664	0.930266338938978	0.955707037333302	0.985806436692456	0.956300045721177	0.962967415683903	1.02633666084543	1.01256226509204	0.95081508793007	0.946883545318499	0.921656575963883	0.910733225785434	0.912630712685551	1.04524624055524	0.764692705068264	0.956270754999894	0.995848466105619	0.907722740176154	0.921585654735321	0.932858835487819
9.5	1.03861938790824	1.09695479055048	1.03108200126649	1.02290391157642	1.02451937600183	1.0870816828034	1.06148664174546	1.10045238640145	1.03055371901548	1.02517454071043	1.01778993137601	1.00992827599205	1.03491688674614	1.03494072942315	1.00459316143251	1.08946531279638	1.01007590004617	1.04018783155848	1.06145308476912	1.07223702306717	0.975882058319101	0.983552640297997	0.957105191554911	0.990645967511641	0.996252930976064	1.03099979233485	0.997777529918661	0.97878847511892	0.967294636472639	0.988424942098966	0.944130855972603	0.957894248716076	0.98719737387502	0.956845630928089	0.958688211713523	1.03476347718659	1.01348184996936	0.945895561033204	0.950043756773999	0.9077682708879	0.906398435416608	0.906353067043612	1.04443897516674	0.76862528282364	0.958295585044043	1.00148850514981	0.915370618123399	0.929785290408247	0.932386937144913
10	1.03994701054017	1.09063389547734	1.03330763259066	1.0197645527084	1.03217264739594	1.08941953977366	1.0574163953169	1.08980965231395	1.02705143467017	1.02709608981613	1.02288281922695	1.01164638834396	1.045448250854	1.04077077916525	1.01021688010373	1.09485691377707	1.01139908334366	1.03751573817712	1.04934696427425	1.08657720625379	0.983051195496032	0.975379984326171	0.96465072773567	1.00363997378778	0.986998298815395	1.03214066878434	0.997849822161084	0.982302218222095	0.979931585302997	0.989623217331553	0.944393753345966	0.955579514408158	0.989298789762346	0.95917857600556	0.967798896198309	1.03053100382067	1.0163344022588	0.945303738248619	0.956316746867655	0.908827589339077	0.908639708958436	0.913715899272271	1.04641283748862	0.765077574660384	0.943313023376259	0.993911519707067	0.913203074269342	0.928040643040181	0.936365948524531
10.5	1.03708973574537	1.08680695900448	1.02545698305076	1.02345873199492	1.01628795379419	1.08790167741238	1.05416580264419	1.08864428697192	1.01834812706392	1.01839855175878	1.02914569482743	1.02781043532025	1.05103277929529	1.05129167352743	1.00810357061005	1.09879157611066	1.01543620004279	1.02662733506239	1.04121393999194	1.0897993102513	0.99168897908094	0.992990953532487	0.967271671466659	1.00760484690004	1.00402482543333	1.0489247987229	1.00200146236879	0.982631018205213	0.978146837189412	0.986295195103548	0.94239945104904	0.961267809735796	0.997844547704142	0.964128625122437	0.965300502308666	1.02661310617789	1.01710317521623	0.940317631288487	0.946049518280212	0.909054672427813	0.904037888382085	0.912036755138947	1.04244542344515	0.766165571391952	0.956335691240377	1.00040192546281	0.916921140565219	0.932382600546946	0.938380932293887
11	1.02095623463133	1.05980340726344	1.02089443883621	1.01575597518473	1.01541350068872	1.0848746760367	1.04332815853925	1.08474101510342	1.0118894256341	1.0112348818472	1.02331105003724	1.02339161124461	1.05332319062222	1.04711139702926	1.0124910915273	1.08656999523015	1.01294748933008	1.03146578663712	1.04208387582688	1.09024985869163	0.988970420836387	0.989229322959509	0.970520685461543	1.01253143774638	0.993417623301629	1.05611830247839	0.997514179606978	0.980695024274763	0.974548210144283	0.982810367327528	0.940306894178231	0.957909706040336	1.00247544567807	0.953682941681772	0.971180181161734	1.02755683334731	1.01737905067943	0.929605638887491	0.934612280198301	0.891051090312877	0.91048221739036	0.914492900339527	1.04026974477616	0.758460778211249	0.947614557367036	0.993468166122408	0.92596471639328	0.932995193217109	0.939566216864096
11.5	1.01189376710036	1.05614846793543	1.00811030652772	1.01461859332681	1.00408897162869	1.0824408622505	1.04716722057513	1.08646098202389	1.00890680692107	1.01511731001105	1.02082578194181	1.01586984178426	1.04635762339072	1.05210858252249	1.01494778928597	1.09153472246711	1.01527854416054	1.03762141418655	1.04459442890756	1.09040914349376	0.991693443051785	0.981611082298204	0.963036000379015	1.00654086061347	1.00542437323258	1.055949521131	0.999187228645904	0.976643914034999	0.972582850959356	0.977780887884501	0.937685887031671	0.962311179123338	1.00269670586938	0.95943716066092	0.976669133752362	1.01986402702682	1.02794140258028	0.938261047112053	0.947796627052359	0.911545339071288	0.918692506171068	0.908534646963215	1.04489675371022	0.753536421122334	0.938899326788285	0.990299278205828	0.94254915907495	0.927585337677222	0.943023481484304
12	1.0008398656215	1.04036772989568	1.00240315191788	1.00736893985839	1.01021014336695	1.06536054901256	1.04072908551861	1.08077105064004	1.01004221082354	1.01629720858472	1.03002509738427	1.0175304921846	1.04923101420696	1.0583151762545	1.02607553129032	1.08875076326881	1.0187666805554	1.03359062925535	1.05673266112788	1.08642702344035	0.98469393676696	0.97464002763683	0.947871037398216	1.01021072828583	0.991206729260708	1.05697823276102	0.996615690308296	0.976374003601096	0.968988108023288	0.970045927642899	0.936873295150367	0.95869030091546	1.0002194812149	0.958890154659198	0.979253938257737	1.03401040197058	1.0240000617961	0.935479480024501	0.943326084017749	0.91039905262868	0.907851079745545	0.907503626316279	1.03905884669341	0.751245706915391	0.945225690823211	0.98665069624683	0.954666457805298	0.928762922911421	0.946666846859461
12.5	1.00537109938698	1.04557064352732	0.991910889961078	0.996549941697621	1.01372240955915	1.07906492699867	1.04898166777822	1.08205225048896	1.00231273041057	1.01308338961262	1.03389446863439	1.01828324375015	1.05467781610223	1.05907464633584	1.02517487292672	1.09104288967541	1.02298960597291	1.03337927723648	1.05055261360253	1.10088553247999	0.982854780778856	0.9859845576561	0.956370631869111	1.00207054484751	0.997927494811397	1.05048121912263	0.991075006299753	0.975947054369286	0.970155282796155	0.975674544702219	0.936448410506547	0.964189244020914	0.990116007051862	0.963149697498577	0.975838840444677	1.04093106787972	1.00449014903896	0.93107040027934	0.930788009299994	0.898193336609128	0.923296106948802	0.911866786155485	1.04368093327755	0.752132633956205	0.941479066523833	0.993391851161114	0.955829918844608	0.927939234118431	0.941621079366655
13	0.999440089585666	1.04217369991658	0.995797796095077	1.00690196600615	1.00908997616573	1.07971045466956	1.05368241709588	1.08077456077661	0.999360680264147	1.01783107673049	1.04014205027736	1.02388578402811	1.05734744709697	1.06491426923023	1.02189600555072	1.09663864766398	1.02217598900913	1.02869556553271	1.04490094992322	1.09079597801324	0.983452952872074	0.979055470687554	0.949396661361031	0.996909916352191	0.997137680074335	1.04705538506503	0.992267828299728	0.973677352993282	0.970423286321372	0.969381259349823	0.94432736512037	0.964606591775931	1.01480708779782	0.957057329354729	0.981113644987621	1.06112110974689	1.03488242923427	0.927142176546655	0.942343829425264	0.925152206063892	0.92383372776662	0.916665141303995	1.03111417390662	0.753821372647269	0.944676684426401	0.996942313884163	0.951478893314038	0.933071767300879	0.941020682883427
13.5	0.994115168377183	1.05245052932121	1.00499442267388	1.01273682740739	1.01333215776001	1.08691157753878	1.05326908742413	1.08299296709036	0.994216427198338	1.01761195270967	1.04867607856812	1.03097084265653	1.05284209104366	1.06850101028667	1.02539856585363	1.10074962741346	1.02295582256957	1.03107327574494	1.0383326424447	1.08485693039072	0.976154360540641	0.967978208606823	0.939829999417568	1.00167523755805	0.994768235863148	1.04901453057848	0.993119844013996	0.965609484750797	0.964832111327888	0.96509836154585	0.936206757365375	0.939681656406868	1.01083441109654	0.957246295064414	0.972138211901372	1.02326716439537	1.01591874989425	0.896929623393571	0.942962432418117	0.913725578300907	0.928604667474403	0.917690558577849	1.03046934606581	0.758785203540504	0.940117373238555	0.998541294025556	0.94216209767244	0.939088006801434	0.926776220931727
14	1.00713164244236	1.04544164566868	1.00332519918076	1.0137308806572	1.01357064497059	1.09064080834022	1.06227827315067	1.09747579058806	0.995574544943217	1.02212927867743	1.04948665831617	1.02312154007224	1.05687955417351	1.07514796902383	1.03688343165357	1.11727706518733	1.01674530692222	1.02991461378438	1.03383992012938	1.0848842363568	0.979002373939695	0.972446663480067	0.94300512279317	0.996070134199941	0.990744780616478	1.04452580132684	0.993279919693646	0.970823663587561	0.965212754015877	0.961653320252162	0.939717366734931	0.94332185627007	1.02163613350151	0.979612446958178	0.97442245774333	1.0462311921848	1.03068176551468	0.918760486359964	0.945341978754841	0.906280151923418	0.885340433251171	0.905899193824037	1.01816347124117	0.757637996102455	0.937913476591863	0.987119488151921	0.952835885054603	0.929031966989533	0.92757711882356
14.5	1.02277450040983	1.18733929016778	1.01681411474189	1.02733785142094	1.01477030790867	1.1050648624459	1.07407568276457	1.1037133032772	1.0105400417654	1.03558012241729	1.03300741909879	1.02342608841556	1.05019132669906	1.07229516964264	1.03797442522691	1.07008895677625	1.02087814326415	1.03271880217753	1.05669763015466	1.1020642400158	0.971087753631663	0.96566556784939	0.933336317934818	0.998646515041737	0.977871876977595	1.04003493560244	0.985864801113714	0.969609066634997	0.96359308053739	0.961739914360767	0.948608077906848	0.947526248468759	1.02152383561546	0.983626192295484	0.971574664407467	1.05135972973179	1.03985370508104	0.909905337945606	0.946897379890225	0.899549795697694	0.941101681186582	0.913609435183729	1.02261819792769	0.755258465835792	0.938867842550475	0.996858730831317	0.961797494938603	0.923241310600626	0.917433519936265
[truncated: 71 more columns]
